# Supplementary material for: guidedNOMe-seq quantifies chromatin states at single allele resolution for hundreds of custom regions in parallel
Source: BMC Genomics. 2024 Jul 29;25:732. doi: 10.1186/s12864-024-10625-3 (PMC11288131; doi:10.1186/s12864-024-10625-3)
Supplement: Supplementary file 1 — Supplementary Material 1. [file 12864_2024_10625_MOESM1_ESM.xlsx]

## Sheet: Sheet1
aagcTAATACGACTCACTATAGGCGACAGTGTCCTGGTGCTGAGTTTTAGAGCTAGAAATAGCAAGTTAAAATAAGGCTAGTCCGTTATCAACTTGAAAAAGTGGCACCGAGTCGGTGCTTTT	chr8:47978719-47978741	chr8	47978655	47979273	ADNP + CTCF	1
aagcTAATACGACTCACTATAGGCTATGATTGCGACAGTGTCCGTTTTAGAGCTAGAAATAGCAAGTTAAAATAAGGCTAGTCCGTTATCAACTTGAAAAAGTGGCACCGAGTCGGTGCTTTT	chr8:47978728-47978750	chr8	47978655	47979273	ADNP + CTCF	2
aagcTAATACGACTCACTATAGGAAAAATAAACATGGTATATCGTTTTAGAGCTAGAAATAGCAAGTTAAAATAAGGCTAGTCCGTTATCAACTTGAAAAAGTGGCACCGAGTCGGTGCTTTT	chr8:47979190-47979212	chr8	47978655	47979273	ADNP + CTCF	3
aagcTAATACGACTCACTATAGGAAAATAAACATGGTATATCTGTTTTAGAGCTAGAAATAGCAAGTTAAAATAAGGCTAGTCCGTTATCAACTTGAAAAAGTGGCACCGAGTCGGTGCTTTT	chr8:47979191-47979213	chr8	47978655	47979273	ADNP + CTCF	4
aagcTAATACGACTCACTATAGGTATCTTAAACATGTGGGCCAGTTTTAGAGCTAGAAATAGCAAGTTAAAATAAGGCTAGTCCGTTATCAACTTGAAAAAGTGGCACCGAGTCGGTGCTTTT	chr13:98025004-98025026	chr13	98024971	98025589	ADNP + CTCF	5
aagcTAATACGACTCACTATAGGATTACTAAAAATGGAAACCAGTTTTAGAGCTAGAAATAGCAAGTTAAAATAAGGCTAGTCCGTTATCAACTTGAAAAAGTGGCACCGAGTCGGTGCTTTT	chr13:98024987-98025009	chr13	98024971	98025589	ADNP + CTCF	6
aagcTAATACGACTCACTATAGGAACTGGTTGGCGTTCTTCTTGTTTTAGAGCTAGAAATAGCAAGTTAAAATAAGGCTAGTCCGTTATCAACTTGAAAAAGTGGCACCGAGTCGGTGCTTTT	chr13:98025520-98025542	chr13	98024971	98025589	ADNP + CTCF	7
aagcTAATACGACTCACTATAGGAACTGGTTGGCGTTCTTCTGTTTTAGAGCTAGAAATAGCAAGTTAAAATAAGGCTAGTCCGTTATCAACTTGAAAAAGTGGCACCGAGTCGGTGCTTTT	chr13:98025521-98025543	chr13	98024971	98025589	ADNP + CTCF	8
aagcTAATACGACTCACTATAGGAGTTTAGCCCAACAATAGCTGTTTTAGAGCTAGAAATAGCAAGTTAAAATAAGGCTAGTCCGTTATCAACTTGAAAAAGTGGCACCGAGTCGGTGCTTTT	chr6:119394956-119394978	chr6	119394881	119395499	ADNP + CTCF	9
aagcTAATACGACTCACTATAGGCTGCAACTCCAGCAATCTACGTTTTAGAGCTAGAAATAGCAAGTTAAAATAAGGCTAGTCCGTTATCAACTTGAAAAAGTGGCACCGAGTCGGTGCTTTT	chr6:119394918-119394940	chr6	119394881	119395499	ADNP + CTCF	10
aagcTAATACGACTCACTATAGGCGGGTTTTAGCCTAGTTGAGGTTTTAGAGCTAGAAATAGCAAGTTAAAATAAGGCTAGTCCGTTATCAACTTGAAAAAGTGGCACCGAGTCGGTGCTTTT	chr6:119395412-119395434	chr6	119394881	119395499	ADNP + CTCF	11
aagcTAATACGACTCACTATAGGCTCTCAACTAGGCTAAAACCGTTTTAGAGCTAGAAATAGCAAGTTAAAATAAGGCTAGTCCGTTATCAACTTGAAAAAGTGGCACCGAGTCGGTGCTTTT	chr6:119395413-119395435	chr6	119394881	119395499	ADNP + CTCF	12
aagcTAATACGACTCACTATAGGAGAGCTTGCTTGCAGGTGATGTTTTAGAGCTAGAAATAGCAAGTTAAAATAAGGCTAGTCCGTTATCAACTTGAAAAAGTGGCACCGAGTCGGTGCTTTT	chr10:88552703-88552725	chr10	88552646	88553264	ADNP + CTCF	13
aagcTAATACGACTCACTATAGGCAGTTGAAGAGCTTGCTTGCGTTTTAGAGCTAGAAATAGCAAGTTAAAATAAGGCTAGTCCGTTATCAACTTGAAAAAGTGGCACCGAGTCGGTGCTTTT	chr10:88552710-88552732	chr10	88552646	88553264	ADNP + CTCF	14
aagcTAATACGACTCACTATAGGTGTTTAGTAACTCCGCTTTTGTTTTAGAGCTAGAAATAGCAAGTTAAAATAAGGCTAGTCCGTTATCAACTTGAAAAAGTGGCACCGAGTCGGTGCTTTT	chr10:88553182-88553204	chr10	88552646	88553264	ADNP + CTCF	15
aagcTAATACGACTCACTATAGGCTAATGTAGAAGACATCTACGTTTTAGAGCTAGAAATAGCAAGTTAAAATAAGGCTAGTCCGTTATCAACTTGAAAAAGTGGCACCGAGTCGGTGCTTTT	chr10:88553221-88553243	chr10	88552646	88553264	ADNP + CTCF	16
aagcTAATACGACTCACTATAGGACTGTTTGCAAGCAAGTAAAGTTTTAGAGCTAGAAATAGCAAGTTAAAATAAGGCTAGTCCGTTATCAACTTGAAAAAGTGGCACCGAGTCGGTGCTTTT	chr15:80142032-80142054	chr15	80142019	80142637	ADNP + CTCF	17
aagcTAATACGACTCACTATAGGCTTGCAAACAGTAATTTCCAGTTTTAGAGCTAGAAATAGCAAGTTAAAATAAGGCTAGTCCGTTATCAACTTGAAAAAGTGGCACCGAGTCGGTGCTTTT	chr15:80142021-80142043	chr15	80142019	80142637	ADNP + CTCF	18
aagcTAATACGACTCACTATAGGCTGGCTGTCTGGGCAGTGGTGTTTTAGAGCTAGAAATAGCAAGTTAAAATAAGGCTAGTCCGTTATCAACTTGAAAAAGTGGCACCGAGTCGGTGCTTTT	chr15:80142552-80142574	chr15	80142019	80142637	ADNP + CTCF	19
aagcTAATACGACTCACTATAGGAGTACTGGCTGTCTGGGCAGGTTTTAGAGCTAGAAATAGCAAGTTAAAATAAGGCTAGTCCGTTATCAACTTGAAAAAGTGGCACCGAGTCGGTGCTTTT	chr15:80142556-80142578	chr15	80142019	80142637	ADNP + CTCF	20
aagcTAATACGACTCACTATAGGTACTGGGCACAAGATATCTGGTTTTAGAGCTAGAAATAGCAAGTTAAAATAAGGCTAGTCCGTTATCAACTTGAAAAAGTGGCACCGAGTCGGTGCTTTT	chr2:140065557-140065579	chr2	140065536	140066154	ADNP + CTCF	21
aagcTAATACGACTCACTATAGGGGCACAAGATATCTGGGGAGTTTTAGAGCTAGAAATAGCAAGTTAAAATAAGGCTAGTCCGTTATCAACTTGAAAAAGTGGCACCGAGTCGGTGCTTTT	chr2:140065561-140065583	chr2	140065536	140066154	ADNP + CTCF	22
aagcTAATACGACTCACTATAGGAAGCACAAAATCCTTAGTGGGTTTTAGAGCTAGAAATAGCAAGTTAAAATAAGGCTAGTCCGTTATCAACTTGAAAAAGTGGCACCGAGTCGGTGCTTTT	chr2:140066064-140066086	chr2	140065536	140066154	ADNP + CTCF	23
aagcTAATACGACTCACTATAGGTAACATAGTTGCCGCCACTAGTTTTAGAGCTAGAAATAGCAAGTTAAAATAAGGCTAGTCCGTTATCAACTTGAAAAAGTGGCACCGAGTCGGTGCTTTT	chr2:140066075-140066097	chr2	140065536	140066154	ADNP + CTCF	24
aagcTAATACGACTCACTATAGGCTGCAATCATGCAGGCAAGGTTTTAGAGCTAGAAATAGCAAGTTAAAATAAGGCTAGTCCGTTATCAACTTGAAAAAGTGGCACCGAGTCGGTGCTTTT	chr6:114937290-114937312	chr6	114937223	114937841	ADNP + CTCF	25
aagcTAATACGACTCACTATAGGCAATCATGCAGGCAAGAGGGTTTTAGAGCTAGAAATAGCAAGTTAAAATAAGGCTAGTCCGTTATCAACTTGAAAAAGTGGCACCGAGTCGGTGCTTTT	chr6:114937293-114937315	chr6	114937223	114937841	ADNP + CTCF	26
aagcTAATACGACTCACTATAGGTGTACTTCCTGAAGGTGACCGTTTTAGAGCTAGAAATAGCAAGTTAAAATAAGGCTAGTCCGTTATCAACTTGAAAAAGTGGCACCGAGTCGGTGCTTTT	chr6:114937754-114937776	chr6	114937223	114937841	ADNP + CTCF	27
aagcTAATACGACTCACTATAGGCCCTTTCTGTACTTCCTGAGTTTTAGAGCTAGAAATAGCAAGTTAAAATAAGGCTAGTCCGTTATCAACTTGAAAAAGTGGCACCGAGTCGGTGCTTTT	chr6:114937762-114937784	chr6	114937223	114937841	ADNP + CTCF	28
aagcTAATACGACTCACTATAGGAAAGTACTGAGGTTCCCTTGTTTTAGAGCTAGAAATAGCAAGTTAAAATAAGGCTAGTCCGTTATCAACTTGAAAAAGTGGCACCGAGTCGGTGCTTTT	chr8:13970208-13970230	chr8	13970145	13970763	ADNP + CTCF	29
aagcTAATACGACTCACTATAGGTACAGCAGCAGAAAGTACTGGTTTTAGAGCTAGAAATAGCAAGTTAAAATAAGGCTAGTCCGTTATCAACTTGAAAAAGTGGCACCGAGTCGGTGCTTTT	chr8:13970198-13970220	chr8	13970145	13970763	ADNP + CTCF	30
aagcTAATACGACTCACTATAGGCTTTTTGTTTTGTTTTAGTTGTTTTAGAGCTAGAAATAGCAAGTTAAAATAAGGCTAGTCCGTTATCAACTTGAAAAAGTGGCACCGAGTCGGTGCTTTT	chr8:13970701-13970723	chr8	13970145	13970763	ADNP + CTCF	31
aagcTAATACGACTCACTATAGGCTTTTTGTTTTGTTTTAGTTGTTTTAGAGCTAGAAATAGCAAGTTAAAATAAGGCTAGTCCGTTATCAACTTGAAAAAGTGGCACCGAGTCGGTGCTTTT	chr13:61504219-61504241	chr8	13970145	13970763	ADNP + CTCF	32
aagcTAATACGACTCACTATAGGTGTAATTCCCTCTTTCAAAGTTTTAGAGCTAGAAATAGCAAGTTAAAATAAGGCTAGTCCGTTATCAACTTGAAAAAGTGGCACCGAGTCGGTGCTTTT	chr19:6679601-6679623	chr19	6679597	6680215	ADNP + CTCF	33
aagcTAATACGACTCACTATAGGATTTAGTTTAAGCATTCCAGGTTTTAGAGCTAGAAATAGCAAGTTAAAATAAGGCTAGTCCGTTATCAACTTGAAAAAGTGGCACCGAGTCGGTGCTTTT	chr19:6679648-6679670	chr19	6679597	6680215	ADNP + CTCF	34
aagcTAATACGACTCACTATAGGTATGAAAGGTGACTTTGAAGTTTTAGAGCTAGAAATAGCAAGTTAAAATAAGGCTAGTCCGTTATCAACTTGAAAAAGTGGCACCGAGTCGGTGCTTTT	chr19:6680147-6680169	chr19	6679597	6680215	ADNP + CTCF	35
aagcTAATACGACTCACTATAGGCGGGCCTCTGGCTGTATGAAGTTTTAGAGCTAGAAATAGCAAGTTAAAATAAGGCTAGTCCGTTATCAACTTGAAAAAGTGGCACCGAGTCGGTGCTTTT	chr19:6680160-6680182	chr19	6679597	6680215	ADNP + CTCF	36
aagcTAATACGACTCACTATAGGAGCACCCCAGATTCTACCCGGTTTTAGAGCTAGAAATAGCAAGTTAAAATAAGGCTAGTCCGTTATCAACTTGAAAAAGTGGCACCGAGTCGGTGCTTTT	chr5:119571591-119571613	chr5	119571547	119572165	ADNP + CTCF	37
aagcTAATACGACTCACTATAGGTGATTATCCCTGTCTGCCACGTTTTAGAGCTAGAAATAGCAAGTTAAAATAAGGCTAGTCCGTTATCAACTTGAAAAAGTGGCACCGAGTCGGTGCTTTT	chr5:119571607-119571629	chr5	119571547	119572165	ADNP + CTCF	38
aagcTAATACGACTCACTATAGGTCTGTACCAGAGATGCTAGGGTTTTAGAGCTAGAAATAGCAAGTTAAAATAAGGCTAGTCCGTTATCAACTTGAAAAAGTGGCACCGAGTCGGTGCTTTT	chr5:119572084-119572106	chr5	119571547	119572165	ADNP + CTCF	39
aagcTAATACGACTCACTATAGGCTTCTGTACCAGAGATGCTGTTTTAGAGCTAGAAATAGCAAGTTAAAATAAGGCTAGTCCGTTATCAACTTGAAAAAGTGGCACCGAGTCGGTGCTTTT	chr5:119572087-119572109	chr5	119571547	119572165	ADNP + CTCF	40
aagcTAATACGACTCACTATAGGGACTACCAAACATCCTGACGTTTTAGAGCTAGAAATAGCAAGTTAAAATAAGGCTAGTCCGTTATCAACTTGAAAAAGTGGCACCGAGTCGGTGCTTTT	chr14:63173565-63173587	chr14	63173538	63174156	ADNP + CTCF	41
aagcTAATACGACTCACTATAGGACCAAACATCCTGACTGGCAGTTTTAGAGCTAGAAATAGCAAGTTAAAATAAGGCTAGTCCGTTATCAACTTGAAAAAGTGGCACCGAGTCGGTGCTTTT	chr14:63173560-63173582	chr14	63173538	63174156	ADNP + CTCF	42
aagcTAATACGACTCACTATAGGACAGGAAAACAGATCCTCAAGTTTTAGAGCTAGAAATAGCAAGTTAAAATAAGGCTAGTCCGTTATCAACTTGAAAAAGTGGCACCGAGTCGGTGCTTTT	chr14:63174074-63174096	chr14	63173538	63174156	ADNP + CTCF	43
aagcTAATACGACTCACTATAGGCAGGAAAACAGATCCTCAAAGTTTTAGAGCTAGAAATAGCAAGTTAAAATAAGGCTAGTCCGTTATCAACTTGAAAAAGTGGCACCGAGTCGGTGCTTTT	chr14:63174075-63174097	chr14	63173538	63174156	ADNP + CTCF	44
aagcTAATACGACTCACTATAGGCACAAGTTCTCGGGTCACATGTTTTAGAGCTAGAAATAGCAAGTTAAAATAAGGCTAGTCCGTTATCAACTTGAAAAAGTGGCACCGAGTCGGTGCTTTT	chr2:91989706-91989728	chr2	91989635	91990253	ADNP + CTCF	45
aagcTAATACGACTCACTATAGGACAAGTTCTCGGGTCACATGGTTTTAGAGCTAGAAATAGCAAGTTAAAATAAGGCTAGTCCGTTATCAACTTGAAAAAGTGGCACCGAGTCGGTGCTTTT	chr2:91989707-91989729	chr2	91989635	91990253	ADNP + CTCF	46
aagcTAATACGACTCACTATAGGAGTCATTTACTGCAGAGGCAGTTTTAGAGCTAGAAATAGCAAGTTAAAATAAGGCTAGTCCGTTATCAACTTGAAAAAGTGGCACCGAGTCGGTGCTTTT	chr2:91990176-91990198	chr2	91989635	91990253	ADNP + CTCF	47
aagcTAATACGACTCACTATAGGAGTCATTTACTGCAGAGGCGTTTTAGAGCTAGAAATAGCAAGTTAAAATAAGGCTAGTCCGTTATCAACTTGAAAAAGTGGCACCGAGTCGGTGCTTTT	chr2:91990177-91990199	chr2	91989635	91990253	ADNP + CTCF	48
aagcTAATACGACTCACTATAGGTTCCGTCTACATCCAGGTAGGTTTTAGAGCTAGAAATAGCAAGTTAAAATAAGGCTAGTCCGTTATCAACTTGAAAAAGTGGCACCGAGTCGGTGCTTTT	chr17:5026521-5026543	chr17	5026476	5027094	ADNP + CTCF	49
aagcTAATACGACTCACTATAGGCTCCTCTACCTGGATGTAGAGTTTTAGAGCTAGAAATAGCAAGTTAAAATAAGGCTAGTCCGTTATCAACTTGAAAAAGTGGCACCGAGTCGGTGCTTTT	chr17:5026523-5026545	chr17	5026476	5027094	ADNP + CTCF	50
aagcTAATACGACTCACTATAGGTCCATGCTTAATTACAGTAGGTTTTAGAGCTAGAAATAGCAAGTTAAAATAAGGCTAGTCCGTTATCAACTTGAAAAAGTGGCACCGAGTCGGTGCTTTT	chr17:5027005-5027027	chr17	5026476	5027094	ADNP + CTCF	51
aagcTAATACGACTCACTATAGGTAGCGGCAATCAGCAGAGCTGTTTTAGAGCTAGAAATAGCAAGTTAAAATAAGGCTAGTCCGTTATCAACTTGAAAAAGTGGCACCGAGTCGGTGCTTTT	chr17:5027022-5027044	chr17	5026476	5027094	ADNP + CTCF	52
aagcTAATACGACTCACTATAGGGCCCCTGCCCCTAGACGAAGTTTTAGAGCTAGAAATAGCAAGTTAAAATAAGGCTAGTCCGTTATCAACTTGAAAAAGTGGCACCGAGTCGGTGCTTTT	chr16:91954658-91954680	chr16	91954657	91955275	ADNP + CTCF	53
aagcTAATACGACTCACTATAGGCGAAAGAGATCAATCTCAGGTTTTAGAGCTAGAAATAGCAAGTTAAAATAAGGCTAGTCCGTTATCAACTTGAAAAAGTGGCACCGAGTCGGTGCTTTT	chr16:91954679-91954701	chr16	91954657	91955275	ADNP + CTCF	54
aagcTAATACGACTCACTATAGGCCCACAGCAATAGGAGAGGTGTTTTAGAGCTAGAAATAGCAAGTTAAAATAAGGCTAGTCCGTTATCAACTTGAAAAAGTGGCACCGAGTCGGTGCTTTT	NA	chr16	91954657	91955275	ADNP + CTCF	55
aagcTAATACGACTCACTATAGGCCCACAGCAATAGGAGAGGGTTTTAGAGCTAGAAATAGCAAGTTAAAATAAGGCTAGTCCGTTATCAACTTGAAAAAGTGGCACCGAGTCGGTGCTTTT	chr16:91955190-91955212	chr16	91954657	91955275	ADNP + CTCF	56
aagcTAATACGACTCACTATAGGTTGCTAGTGCTGAACATAAAGTTTTAGAGCTAGAAATAGCAAGTTAAAATAAGGCTAGTCCGTTATCAACTTGAAAAAGTGGCACCGAGTCGGTGCTTTT	chr10:120822178-120822200	chr10	120822147	120822765	ADNP + CTCF	57
aagcTAATACGACTCACTATAGGTTGCTAGTGCTGAACATAAAGTTTTAGAGCTAGAAATAGCAAGTTAAAATAAGGCTAGTCCGTTATCAACTTGAAAAAGTGGCACCGAGTCGGTGCTTTT	chr10:120822178-120822200	chr10	120822147	120822765	ADNP + CTCF	58
aagcTAATACGACTCACTATAGGTAAATTTAAAATATAGCAGAGTTTTAGAGCTAGAAATAGCAAGTTAAAATAAGGCTAGTCCGTTATCAACTTGAAAAAGTGGCACCGAGTCGGTGCTTTT	chr10:120822709-120822731	chr10	120822147	120822765	ADNP + CTCF	59
aagcTAATACGACTCACTATAGGTAAATTTAAAATATAGCAGAGTTTTAGAGCTAGAAATAGCAAGTTAAAATAAGGCTAGTCCGTTATCAACTTGAAAAAGTGGCACCGAGTCGGTGCTTTT	chr10:120822709-120822731	chr10	120822147	120822765	ADNP + CTCF	60
aagcTAATACGACTCACTATAGGAGCATTAATTGCTTTCACGGTTTTAGAGCTAGAAATAGCAAGTTAAAATAAGGCTAGTCCGTTATCAACTTGAAAAAGTGGCACCGAGTCGGTGCTTTT	chr8:33895643-33895665	chr8	33895634	33896252	ADNP + CTCF	61
aagcTAATACGACTCACTATAGGCGTTACTGTCCAGGCATCAGTTTTAGAGCTAGAAATAGCAAGTTAAAATAAGGCTAGTCCGTTATCAACTTGAAAAAGTGGCACCGAGTCGGTGCTTTT	chr8:33895670-33895692	chr8	33895634	33896252	ADNP + CTCF	62
aagcTAATACGACTCACTATAGGTGAATAATGAAGTCAGGAGTGTTTTAGAGCTAGAAATAGCAAGTTAAAATAAGGCTAGTCCGTTATCAACTTGAAAAAGTGGCACCGAGTCGGTGCTTTT	chr8:33896184-33896206	chr8	33895634	33896252	ADNP + CTCF	63
aagcTAATACGACTCACTATAGGTTGAATAATGAAGTCAGGAGGTTTTAGAGCTAGAAATAGCAAGTTAAAATAAGGCTAGTCCGTTATCAACTTGAAAAAGTGGCACCGAGTCGGTGCTTTT	chr8:33896185-33896207	chr8	33895634	33896252	ADNP + CTCF	64
aagcTAATACGACTCACTATAGGCTTCTTTACTGATGCAGTGGTTTTAGAGCTAGAAATAGCAAGTTAAAATAAGGCTAGTCCGTTATCAACTTGAAAAAGTGGCACCGAGTCGGTGCTTTT	chr11:60195043-60195065	chr11	60194990	60195608	ADNP + CTCF	65
aagcTAATACGACTCACTATAGGCTGCATCAGTAAAGAAGCAGGTTTTAGAGCTAGAAATAGCAAGTTAAAATAAGGCTAGTCCGTTATCAACTTGAAAAAGTGGCACCGAGTCGGTGCTTTT	chr11:60195048-60195070	chr11	60194990	60195608	ADNP + CTCF	66
aagcTAATACGACTCACTATAGGGAAGAGGTGGCTCAGCAGCGTTTTAGAGCTAGAAATAGCAAGTTAAAATAAGGCTAGTCCGTTATCAACTTGAAAAAGTGGCACCGAGTCGGTGCTTTT	chr11:60195525-60195547	chr11	60194990	60195608	ADNP + CTCF	67
aagcTAATACGACTCACTATAGGAAGAGGTGGCTCAGCAGCCGTTTTAGAGCTAGAAATAGCAAGTTAAAATAAGGCTAGTCCGTTATCAACTTGAAAAAGTGGCACCGAGTCGGTGCTTTT	chr11:60195526-60195548	chr11	60194990	60195608	ADNP + CTCF	68
aagcTAATACGACTCACTATAGGCTGAAAAAGAGACACAGCGGTTTTAGAGCTAGAAATAGCAAGTTAAAATAAGGCTAGTCCGTTATCAACTTGAAAAAGTGGCACCGAGTCGGTGCTTTT	chr4:125227140-125227162	chr4	125227086	125227704	ADNP + CTCF	69
aagcTAATACGACTCACTATAGGAGCCTTTCAAACTGCTTCAGTTTTAGAGCTAGAAATAGCAAGTTAAAATAAGGCTAGTCCGTTATCAACTTGAAAAAGTGGCACCGAGTCGGTGCTTTT	chr4:125227100-125227122	chr4	125227086	125227704	ADNP + CTCF	70
aagcTAATACGACTCACTATAGGTTTGTGATAGATGAAACACAGTTTTAGAGCTAGAAATAGCAAGTTAAAATAAGGCTAGTCCGTTATCAACTTGAAAAAGTGGCACCGAGTCGGTGCTTTT	chr4:125227646-125227668	chr4	125227086	125227704	ADNP + CTCF	71
aagcTAATACGACTCACTATAGGTTGTGATAGATGAAACACAAGTTTTAGAGCTAGAAATAGCAAGTTAAAATAAGGCTAGTCCGTTATCAACTTGAAAAAGTGGCACCGAGTCGGTGCTTTT	chr4:125227647-125227669	chr4	125227086	125227704	ADNP + CTCF	72
aagcTAATACGACTCACTATAGGTGCTGGGAGAAATCAAGGTGTTTTAGAGCTAGAAATAGCAAGTTAAAATAAGGCTAGTCCGTTATCAACTTGAAAAAGTGGCACCGAGTCGGTGCTTTT	chr19:46847846-46847868	chr19	46847843	46848461	ADNP + CTCF	73
aagcTAATACGACTCACTATAGGTGTAGTGCTGGGAGAAATCAGTTTTAGAGCTAGAAATAGCAAGTTAAAATAAGGCTAGTCCGTTATCAACTTGAAAAAGTGGCACCGAGTCGGTGCTTTT	chr19:46847850-46847872	chr19	46847843	46848461	ADNP + CTCF	74
aagcTAATACGACTCACTATAGGTCTCTCAGCTCTGGAATTCCGTTTTAGAGCTAGAAATAGCAAGTTAAAATAAGGCTAGTCCGTTATCAACTTGAAAAAGTGGCACCGAGTCGGTGCTTTT	chr19:46848377-46848399	chr19	46847843	46848461	ADNP + CTCF	75
aagcTAATACGACTCACTATAGGGGCTTCATTCTCTCAGCTCGTTTTAGAGCTAGAAATAGCAAGTTAAAATAAGGCTAGTCCGTTATCAACTTGAAAAAGTGGCACCGAGTCGGTGCTTTT	chr19:46848386-46848408	chr19	46847843	46848461	ADNP + CTCF	76
aagcTAATACGACTCACTATAGGCACCAGCGCCCCCTGGACCGGTTTTAGAGCTAGAAATAGCAAGTTAAAATAAGGCTAGTCCGTTATCAACTTGAAAAAGTGGCACCGAGTCGGTGCTTTT	chr14:67150141-67150163	chr14	67150071	67150689	ADNP + CTCF	77
aagcTAATACGACTCACTATAGGCAGGGCTGACCCCGGTCCAGTTTTAGAGCTAGAAATAGCAAGTTAAAATAAGGCTAGTCCGTTATCAACTTGAAAAAGTGGCACCGAGTCGGTGCTTTT	chr14:67150131-67150153	chr14	67150071	67150689	ADNP + CTCF	78
aagcTAATACGACTCACTATAGGAACTCTCCCACTCTCGCAGCGTTTTAGAGCTAGAAATAGCAAGTTAAAATAAGGCTAGTCCGTTATCAACTTGAAAAAGTGGCACCGAGTCGGTGCTTTT	chr14:67150616-67150638	chr14	67150071	67150689	ADNP + CTCF	79
aagcTAATACGACTCACTATAGGGGCGAGCCGGCTGCGAGAGGTTTTAGAGCTAGAAATAGCAAGTTAAAATAAGGCTAGTCCGTTATCAACTTGAAAAAGTGGCACCGAGTCGGTGCTTTT	chr14:67150609-67150631	chr14	67150071	67150689	ADNP + CTCF	80
aagcTAATACGACTCACTATAGGCCAGCAGCCAGGTAACGACAGTTTTAGAGCTAGAAATAGCAAGTTAAAATAAGGCTAGTCCGTTATCAACTTGAAAAAGTGGCACCGAGTCGGTGCTTTT	chr2:131807523-131807545	chr2	131807522	131808140	ADNP + CTCF	81
aagcTAATACGACTCACTATAGGGCCCCTTCAAAGAGACGCAGTTTTAGAGCTAGAAATAGCAAGTTAAAATAAGGCTAGTCCGTTATCAACTTGAAAAAGTGGCACCGAGTCGGTGCTTTT	chr2:131807558-131807580	chr2	131807522	131808140	ADNP + CTCF	82
aagcTAATACGACTCACTATAGGAATGTTCCAGAACTGCAGCTGTTTTAGAGCTAGAAATAGCAAGTTAAAATAAGGCTAGTCCGTTATCAACTTGAAAAAGTGGCACCGAGTCGGTGCTTTT	chr2:131808081-131808103	chr2	131807522	131808140	ADNP + CTCF	83
aagcTAATACGACTCACTATAGGTCGTAACCAAGCTGCAGTTCGTTTTAGAGCTAGAAATAGCAAGTTAAAATAAGGCTAGTCCGTTATCAACTTGAAAAAGTGGCACCGAGTCGGTGCTTTT	chr2:131808075-131808097	chr2	131807522	131808140	ADNP + CTCF	84
aagcTAATACGACTCACTATAGGCTTTAAAACACCTTGGGCTGGTTTTAGAGCTAGAAATAGCAAGTTAAAATAAGGCTAGTCCGTTATCAACTTGAAAAAGTGGCACCGAGTCGGTGCTTTT	chr9:59273145-59273167	chr9	59273070	59273688	ADNP + CTCF	85
aagcTAATACGACTCACTATAGGCAGTGGAGTGGTTGCAAGCAGTTTTAGAGCTAGAAATAGCAAGTTAAAATAAGGCTAGTCCGTTATCAACTTGAAAAAGTGGCACCGAGTCGGTGCTTTT	chr9:59273110-59273132	chr9	59273070	59273688	ADNP + CTCF	86
aagcTAATACGACTCACTATAGGTGGTCTAGAGAGTGAGTTCCGTTTTAGAGCTAGAAATAGCAAGTTAAAATAAGGCTAGTCCGTTATCAACTTGAAAAAGTGGCACCGAGTCGGTGCTTTT	chr11:59278778-59278800	chr9	59273070	59273688	ADNP + CTCF	87
aagcTAATACGACTCACTATAGGTGGTCTAGAGAGTGAGTTCCGTTTTAGAGCTAGAAATAGCAAGTTAAAATAAGGCTAGTCCGTTATCAACTTGAAAAAGTGGCACCGAGTCGGTGCTTTT	chr4:134904777-134904799	chr9	59273070	59273688	ADNP + CTCF	88
aagcTAATACGACTCACTATAGGAGAGGTCTGAGGCAGCAGGCGTTTTAGAGCTAGAAATAGCAAGTTAAAATAAGGCTAGTCCGTTATCAACTTGAAAAAGTGGCACCGAGTCGGTGCTTTT	chr2:33025299-33025321	chr2	33025294	33025912	ADNP + CTCF	89
aagcTAATACGACTCACTATAGGAGGCCAGTACAGGTAGGCACGTTTTAGAGCTAGAAATAGCAAGTTAAAATAAGGCTAGTCCGTTATCAACTTGAAAAAGTGGCACCGAGTCGGTGCTTTT	chr2:33025365-33025387	chr2	33025294	33025912	ADNP + CTCF	90
aagcTAATACGACTCACTATAGGAAGGATGGGAGGGTAGTGGGTTTTAGAGCTAGAAATAGCAAGTTAAAATAAGGCTAGTCCGTTATCAACTTGAAAAAGTGGCACCGAGTCGGTGCTTTT	chr2:33025823-33025845	chr2	33025294	33025912	ADNP + CTCF	91
aagcTAATACGACTCACTATAGGAAGGATGGGAGGGTAGTGGAGTTTTAGAGCTAGAAATAGCAAGTTAAAATAAGGCTAGTCCGTTATCAACTTGAAAAAGTGGCACCGAGTCGGTGCTTTT	chr2:33025824-33025846	chr2	33025294	33025912	ADNP + CTCF	92
aagcTAATACGACTCACTATAGGCTACATACCATCCCTAGCCAGTTTTAGAGCTAGAAATAGCAAGTTAAAATAAGGCTAGTCCGTTATCAACTTGAAAAAGTGGCACCGAGTCGGTGCTTTT	chr4:152545317-152545339	chr4	152545285	152545903	ADNP + CTCF	93
aagcTAATACGACTCACTATAGGGATGGTATGTAGATGCAAGGTTTTAGAGCTAGAAATAGCAAGTTAAAATAAGGCTAGTCCGTTATCAACTTGAAAAAGTGGCACCGAGTCGGTGCTTTT	chr4:152545327-152545349	chr4	152545285	152545903	ADNP + CTCF	94
aagcTAATACGACTCACTATAGGCCCGTGCTTCTTTCAGGGAAGTTTTAGAGCTAGAAATAGCAAGTTAAAATAAGGCTAGTCCGTTATCAACTTGAAAAAGTGGCACCGAGTCGGTGCTTTT	chr4:152545814-152545836	chr4	152545285	152545903	ADNP + CTCF	95
aagcTAATACGACTCACTATAGGCATGCTGGTGGTTATGGGTGGTTTTAGAGCTAGAAATAGCAAGTTAAAATAAGGCTAGTCCGTTATCAACTTGAAAAAGTGGCACCGAGTCGGTGCTTTT	chr4:152545854-152545876	chr4	152545285	152545903	ADNP + CTCF	96
aagcTAATACGACTCACTATAGGTTCCTTTGACGGGTTCAAAGGTTTTAGAGCTAGAAATAGCAAGTTAAAATAAGGCTAGTCCGTTATCAACTTGAAAAAGTGGCACCGAGTCGGTGCTTTT	chr3:103232357-103232379	chr3	103232293	103232911	ADNP + CTCF	97
aagcTAATACGACTCACTATAGGTCAAGCCCAGGAGCTCTGCCGTTTTAGAGCTAGAAATAGCAAGTTAAAATAAGGCTAGTCCGTTATCAACTTGAAAAAGTGGCACCGAGTCGGTGCTTTT	chr3:103232298-103232320	chr3	103232293	103232911	ADNP + CTCF	98
aagcTAATACGACTCACTATAGGAAGAGTGCTTGCTGCTCTTAGTTTTAGAGCTAGAAATAGCAAGTTAAAATAAGGCTAGTCCGTTATCAACTTGAAAAAGTGGCACCGAGTCGGTGCTTTT	chr8:29017735-29017757	chr3	103232293	103232911	ADNP + CTCF	99
aagcTAATACGACTCACTATAGGAAGAGTGCTTGCTGCTCTTAGTTTTAGAGCTAGAAATAGCAAGTTAAAATAAGGCTAGTCCGTTATCAACTTGAAAAAGTGGCACCGAGTCGGTGCTTTT	chr3:103232843-103232865	chr3	103232293	103232911	ADNP + CTCF	100
aagcTAATACGACTCACTATAGGTTAAGACAGAAGACGGGCCGTTTTAGAGCTAGAAATAGCAAGTTAAAATAAGGCTAGTCCGTTATCAACTTGAAAAAGTGGCACCGAGTCGGTGCTTTT	chr11:107159025-107159047	chr11	107158968	107159586	ADNP + CTCF	101
aagcTAATACGACTCACTATAGGATCCTGTTAAGACAGAAGACGTTTTAGAGCTAGAAATAGCAAGTTAAAATAAGGCTAGTCCGTTATCAACTTGAAAAAGTGGCACCGAGTCGGTGCTTTT	chr11:107159030-107159052	chr11	107158968	107159586	ADNP + CTCF	102
aagcTAATACGACTCACTATAGGTTTGCTTTTGCAGAGGACCTGTTTTAGAGCTAGAAATAGCAAGTTAAAATAAGGCTAGTCCGTTATCAACTTGAAAAAGTGGCACCGAGTCGGTGCTTTT	chr11:107159501-107159523	chr11	107158968	107159586	ADNP + CTCF	103
aagcTAATACGACTCACTATAGGTTTGCTTTTGCAGAGGACCTGTTTTAGAGCTAGAAATAGCAAGTTAAAATAAGGCTAGTCCGTTATCAACTTGAAAAAGTGGCACCGAGTCGGTGCTTTT	chr14:9580632-9580654	chr11	107158968	107159586	ADNP + CTCF	104
aagcTAATACGACTCACTATAGGAATTTGATAATCTAGTATAGGTTTTAGAGCTAGAAATAGCAAGTTAAAATAAGGCTAGTCCGTTATCAACTTGAAAAAGTGGCACCGAGTCGGTGCTTTT	chr8:34874677-34874699	chr8	34874661	34875279	ADNP + CTCF	105
aagcTAATACGACTCACTATAGGAATTTGATAATCTAGTATAGGTTTTAGAGCTAGAAATAGCAAGTTAAAATAAGGCTAGTCCGTTATCAACTTGAAAAAGTGGCACCGAGTCGGTGCTTTT	chr8:34874677-34874699	chr8	34874661	34875279	ADNP + CTCF	106
aagcTAATACGACTCACTATAGGATGTCCACGCGAAAGACAAAGTTTTAGAGCTAGAAATAGCAAGTTAAAATAAGGCTAGTCCGTTATCAACTTGAAAAAGTGGCACCGAGTCGGTGCTTTT	chr8:34875213-34875235	chr8	34874661	34875279	ADNP + CTCF	107
aagcTAATACGACTCACTATAGGATGTCCACGCGAAAGACAAAGTTTTAGAGCTAGAAATAGCAAGTTAAAATAAGGCTAGTCCGTTATCAACTTGAAAAAGTGGCACCGAGTCGGTGCTTTT	chr8:34875213-34875235	chr8	34874661	34875279	ADNP + CTCF	108
aagcTAATACGACTCACTATAGGGAAAAACAGGAGTGAGGGAGTTTTAGAGCTAGAAATAGCAAGTTAAAATAAGGCTAGTCCGTTATCAACTTGAAAAAGTGGCACCGAGTCGGTGCTTTT	chr17:88330101-88330123	chr17	88330024	88330642	ADNP + CTCF	109
aagcTAATACGACTCACTATAGGTCCAAGGACTGTACCCCAGGGTTTTAGAGCTAGAAATAGCAAGTTAAAATAAGGCTAGTCCGTTATCAACTTGAAAAAGTGGCACCGAGTCGGTGCTTTT	chr17:88330043-88330065	chr17	88330024	88330642	ADNP + CTCF	110
aagcTAATACGACTCACTATAGGCAGTGCTTAGCACATGTGTGGTTTTAGAGCTAGAAATAGCAAGTTAAAATAAGGCTAGTCCGTTATCAACTTGAAAAAGTGGCACCGAGTCGGTGCTTTT	chr17:88330584-88330606	chr17	88330024	88330642	ADNP + CTCF	111
aagcTAATACGACTCACTATAGGACAGTGCTTAGCACATGTGTGTTTTAGAGCTAGAAATAGCAAGTTAAAATAAGGCTAGTCCGTTATCAACTTGAAAAAGTGGCACCGAGTCGGTGCTTTT	chr17:88330585-88330607	chr17	88330024	88330642	ADNP + CTCF	112
aagcTAATACGACTCACTATAGGTAGCGACCCACCCGCTTCCTGTTTTAGAGCTAGAAATAGCAAGTTAAAATAAGGCTAGTCCGTTATCAACTTGAAAAAGTGGCACCGAGTCGGTGCTTTT	chr9:108753226-108753248	chr9	108753178	108753796	ADNP + CTCF	113
aagcTAATACGACTCACTATAGGATAGCGACCCACCCGCTTCCGTTTTAGAGCTAGAAATAGCAAGTTAAAATAAGGCTAGTCCGTTATCAACTTGAAAAAGTGGCACCGAGTCGGTGCTTTT	chr9:108753227-108753249	chr9	108753178	108753796	ADNP + CTCF	114
aagcTAATACGACTCACTATAGGCAGCGTCCGCCAGGAGCTTGTTTTAGAGCTAGAAATAGCAAGTTAAAATAAGGCTAGTCCGTTATCAACTTGAAAAAGTGGCACCGAGTCGGTGCTTTT	chr9:108753710-108753732	chr9	108753178	108753796	ADNP + CTCF	115
aagcTAATACGACTCACTATAGGGCAGCGTCCGCCAGGAGCTGTTTTAGAGCTAGAAATAGCAAGTTAAAATAAGGCTAGTCCGTTATCAACTTGAAAAAGTGGCACCGAGTCGGTGCTTTT	chr9:108753711-108753733	chr9	108753178	108753796	ADNP + CTCF	116
aagcTAATACGACTCACTATAGGCCTCACCCTGAGTGCCGGAGTTTTAGAGCTAGAAATAGCAAGTTAAAATAAGGCTAGTCCGTTATCAACTTGAAAAAGTGGCACCGAGTCGGTGCTTTT	chr7:126810696-126810718	chr7	126810660	126811278	ADNP + CTCF	117
aagcTAATACGACTCACTATAGGATCGGGTGTGAACAGGACCGTTTTAGAGCTAGAAATAGCAAGTTAAAATAAGGCTAGTCCGTTATCAACTTGAAAAAGTGGCACCGAGTCGGTGCTTTT	chr7:126810732-126810754	chr7	126810660	126811278	ADNP + CTCF	118
aagcTAATACGACTCACTATAGGAGTTGGGTTCTGCGCTCCCGTTTTAGAGCTAGAAATAGCAAGTTAAAATAAGGCTAGTCCGTTATCAACTTGAAAAAGTGGCACCGAGTCGGTGCTTTT	chr7:126811199-126811221	chr7	126810660	126811278	ADNP + CTCF	119
aagcTAATACGACTCACTATAGGCATACCCTGTGATGAGGCCGGTTTTAGAGCTAGAAATAGCAAGTTAAAATAAGGCTAGTCCGTTATCAACTTGAAAAAGTGGCACCGAGTCGGTGCTTTT	chr7:126811216-126811238	chr7	126810660	126811278	ADNP + CTCF	120
aagcTAATACGACTCACTATAGGCTGGCTCTCATTACTAAGCAGTTTTAGAGCTAGAAATAGCAAGTTAAAATAAGGCTAGTCCGTTATCAACTTGAAAAAGTGGCACCGAGTCGGTGCTTTT	chr1:192443874-192443896	chr1	192443854	192444472	ADNP + CTCF	121
aagcTAATACGACTCACTATAGGCCTGTCAATGGAAAATATGCGTTTTAGAGCTAGAAATAGCAAGTTAAAATAAGGCTAGTCCGTTATCAACTTGAAAAAGTGGCACCGAGTCGGTGCTTTT	chr1:192443893-192443915	chr1	192443854	192444472	ADNP + CTCF	122
aagcTAATACGACTCACTATAGGAGCAGCGCTCAGCACACTATGTTTTAGAGCTAGAAATAGCAAGTTAAAATAAGGCTAGTCCGTTATCAACTTGAAAAAGTGGCACCGAGTCGGTGCTTTT	chr1:192444405-192444427	chr1	192443854	192444472	ADNP + CTCF	123
aagcTAATACGACTCACTATAGGTGTGCTGAGCGCTGCTCCTGTTTTAGAGCTAGAAATAGCAAGTTAAAATAAGGCTAGTCCGTTATCAACTTGAAAAAGTGGCACCGAGTCGGTGCTTTT	chr1:192444411-192444433	chr1	192443854	192444472	ADNP + CTCF	124
aagcTAATACGACTCACTATAGGCAATCAGTCACCATCCCAGCGTTTTAGAGCTAGAAATAGCAAGTTAAAATAAGGCTAGTCCGTTATCAACTTGAAAAAGTGGCACCGAGTCGGTGCTTTT	chr5:77252275-77252297	chr5	77252249	77252867	ADNP + CTCF	125
aagcTAATACGACTCACTATAGGAGCTCACTCAGTGCCTGCTGTTTTAGAGCTAGAAATAGCAAGTTAAAATAAGGCTAGTCCGTTATCAACTTGAAAAAGTGGCACCGAGTCGGTGCTTTT	chr5:77252261-77252283	chr5	77252249	77252867	ADNP + CTCF	126
aagcTAATACGACTCACTATAGGTGGTCTATACAGACAGCTCCGTTTTAGAGCTAGAAATAGCAAGTTAAAATAAGGCTAGTCCGTTATCAACTTGAAAAAGTGGCACCGAGTCGGTGCTTTT	chr5:77252787-77252809	chr5	77252249	77252867	ADNP + CTCF	127
aagcTAATACGACTCACTATAGGTGGAGCTGTCTGTATAGACCGTTTTAGAGCTAGAAATAGCAAGTTAAAATAAGGCTAGTCCGTTATCAACTTGAAAAAGTGGCACCGAGTCGGTGCTTTT	chr5:77252789-77252811	chr5	77252249	77252867	ADNP + CTCF	128
aagcTAATACGACTCACTATAGGAGTGAATGTAGGTTCCTACGTTTTAGAGCTAGAAATAGCAAGTTAAAATAAGGCTAGTCCGTTATCAACTTGAAAAAGTGGCACCGAGTCGGTGCTTTT	chr3:116697894-116697916	chr3	116697867	116698485	ADNP + CTCF	129
aagcTAATACGACTCACTATAGGTACCCTCTTCTGGAGCCTGTGTTTTAGAGCTAGAAATAGCAAGTTAAAATAAGGCTAGTCCGTTATCAACTTGAAAAAGTGGCACCGAGTCGGTGCTTTT	chr3:116697879-116697901	chr3	116697867	116698485	ADNP + CTCF	130
aagcTAATACGACTCACTATAGGTTTGCCTCCCATCTGGCCATGTTTTAGAGCTAGAAATAGCAAGTTAAAATAAGGCTAGTCCGTTATCAACTTGAAAAAGTGGCACCGAGTCGGTGCTTTT	chr3:116698404-116698426	chr3	116697867	116698485	ADNP + CTCF	131
aagcTAATACGACTCACTATAGGCTTTGCCTCCCATCTGGCCAGTTTTAGAGCTAGAAATAGCAAGTTAAAATAAGGCTAGTCCGTTATCAACTTGAAAAAGTGGCACCGAGTCGGTGCTTTT	chr3:116698405-116698427	chr3	116697867	116698485	ADNP + CTCF	132
aagcTAATACGACTCACTATAGGCTAAAAGTGTAGCAAGTGCCGTTTTAGAGCTAGAAATAGCAAGTTAAAATAAGGCTAGTCCGTTATCAACTTGAAAAAGTGGCACCGAGTCGGTGCTTTT	chr14:55838612-55838634	chr14	55838602	55839220	ADNP + CTCF	133
aagcTAATACGACTCACTATAGGAGTGTAGCAAGTGCCAGGCGGTTTTAGAGCTAGAAATAGCAAGTTAAAATAAGGCTAGTCCGTTATCAACTTGAAAAAGTGGCACCGAGTCGGTGCTTTT	chr14:55838617-55838639	chr14	55838602	55839220	ADNP + CTCF	134
aagcTAATACGACTCACTATAGGAATGCTGTTATCCCGAGCCAGTTTTAGAGCTAGAAATAGCAAGTTAAAATAAGGCTAGTCCGTTATCAACTTGAAAAAGTGGCACCGAGTCGGTGCTTTT	chr14:55839133-55839155	chr14	55838602	55839220	ADNP + CTCF	135
aagcTAATACGACTCACTATAGGCCCTAGACACTCCTTGGCTCGTTTTAGAGCTAGAAATAGCAAGTTAAAATAAGGCTAGTCCGTTATCAACTTGAAAAAGTGGCACCGAGTCGGTGCTTTT	NA	chr14	55838602	55839220	ADNP + CTCF	136
aagcTAATACGACTCACTATAGGGCTCTTCCCAATATAAAGCGTTTTAGAGCTAGAAATAGCAAGTTAAAATAAGGCTAGTCCGTTATCAACTTGAAAAAGTGGCACCGAGTCGGTGCTTTT	chr4:140784502-140784524	chr4	140784432	140785050	ADNP + CTCF	137
aagcTAATACGACTCACTATAGGGGAAGTAGTTGTCTAGCCAGTTTTAGAGCTAGAAATAGCAAGTTAAAATAAGGCTAGTCCGTTATCAACTTGAAAAAGTGGCACCGAGTCGGTGCTTTT	chr4:140784433-140784455	chr4	140784432	140785050	ADNP + CTCF	138
aagcTAATACGACTCACTATAGGTCAGATCAAACCACGAGTGGGTTTTAGAGCTAGAAATAGCAAGTTAAAATAAGGCTAGTCCGTTATCAACTTGAAAAAGTGGCACCGAGTCGGTGCTTTT	chr4:140784966-140784988	chr4	140784432	140785050	ADNP + CTCF	139
aagcTAATACGACTCACTATAGGGCTCAGATCAAACCACGAGGTTTTAGAGCTAGAAATAGCAAGTTAAAATAAGGCTAGTCCGTTATCAACTTGAAAAAGTGGCACCGAGTCGGTGCTTTT	chr4:140784969-140784991	chr4	140784432	140785050	ADNP + CTCF	140
aagcTAATACGACTCACTATAGGAAGACCAGAAGAGAGTAACCGTTTTAGAGCTAGAAATAGCAAGTTAAAATAAGGCTAGTCCGTTATCAACTTGAAAAAGTGGCACCGAGTCGGTGCTTTT	chr1:133013289-133013311	chr1	133013228	133013846	ADNP + CTCF	141
aagcTAATACGACTCACTATAGGAAGACCAGAAGAGAGTAACCGTTTTAGAGCTAGAAATAGCAAGTTAAAATAAGGCTAGTCCGTTATCAACTTGAAAAAGTGGCACCGAGTCGGTGCTTTT	chr1:133013289-133013311	chr1	133013228	133013846	ADNP + CTCF	142
aagcTAATACGACTCACTATAGGTCCTTTTCTTTTCCAGAGATGTTTTAGAGCTAGAAATAGCAAGTTAAAATAAGGCTAGTCCGTTATCAACTTGAAAAAGTGGCACCGAGTCGGTGCTTTT	chr1:133013761-133013783	chr1	133013228	133013846	ADNP + CTCF	143
aagcTAATACGACTCACTATAGGTCCTTTTCTTTTCCAGAGATGTTTTAGAGCTAGAAATAGCAAGTTAAAATAAGGCTAGTCCGTTATCAACTTGAAAAAGTGGCACCGAGTCGGTGCTTTT	chr1:133013761-133013783	chr1	133013228	133013846	ADNP + CTCF	144
aagcTAATACGACTCACTATAGGCAGTCCTTTTGGTTACTCCGGTTTTAGAGCTAGAAATAGCAAGTTAAAATAAGGCTAGTCCGTTATCAACTTGAAAAAGTGGCACCGAGTCGGTGCTTTT	chr4:132957381-132957403	chr4	132957381	132957999	ADNP + CTCF	145
aagcTAATACGACTCACTATAGGGACATTTCCTCAGTCCTTTGTTTTAGAGCTAGAAATAGCAAGTTAAAATAAGGCTAGTCCGTTATCAACTTGAAAAAGTGGCACCGAGTCGGTGCTTTT	chr4:132957392-132957414	chr4	132957381	132957999	ADNP + CTCF	146
aagcTAATACGACTCACTATAGGTCCCATAGTGCTGGGATTAAGTTTTAGAGCTAGAAATAGCAAGTTAAAATAAGGCTAGTCCGTTATCAACTTGAAAAAGTGGCACCGAGTCGGTGCTTTT	chr4:132957919-132957941	chr4	132957381	132957999	ADNP + CTCF	147
aagcTAATACGACTCACTATAGGTCCCATAGTGCTGGGATTAAGTTTTAGAGCTAGAAATAGCAAGTTAAAATAAGGCTAGTCCGTTATCAACTTGAAAAAGTGGCACCGAGTCGGTGCTTTT	chr10:95552878-95552900	chr4	132957381	132957999	ADNP + CTCF	148
aagcTAATACGACTCACTATAGGTGAACAGATGGTTGTTACAGGTTTTAGAGCTAGAAATAGCAAGTTAAAATAAGGCTAGTCCGTTATCAACTTGAAAAAGTGGCACCGAGTCGGTGCTTTT	chr4:150908461-150908483	chr4	150908403	150909021	ADNP + CTCF	149
aagcTAATACGACTCACTATAGGATTTACTCTGCGTGAACAGAGTTTTAGAGCTAGAAATAGCAAGTTAAAATAAGGCTAGTCCGTTATCAACTTGAAAAAGTGGCACCGAGTCGGTGCTTTT	chr4:150908473-150908495	chr4	150908403	150909021	ADNP + CTCF	150
aagcTAATACGACTCACTATAGGACATTTATTATTTTTTTTAAGTTTTAGAGCTAGAAATAGCAAGTTAAAATAAGGCTAGTCCGTTATCAACTTGAAAAAGTGGCACCGAGTCGGTGCTTTT	chr4:150908942-150908964	chr4	150908403	150909021	ADNP + CTCF	151
aagcTAATACGACTCACTATAGGTTTAAAAAAAATAATAAATGGTTTTAGAGCTAGAAATAGCAAGTTAAAATAAGGCTAGTCCGTTATCAACTTGAAAAAGTGGCACCGAGTCGGTGCTTTT	chr4:150908944-150908966	chr4	150908403	150909021	ADNP + CTCF	152
aagcTAATACGACTCACTATAGGCCAGGCCCTCTCGCCCAGCAGTTTTAGAGCTAGAAATAGCAAGTTAAAATAAGGCTAGTCCGTTATCAACTTGAAAAAGTGGCACCGAGTCGGTGCTTTT	chr4:132405691-132405713	chr4	132405628	132406246	ADNP + CTCF	153
aagcTAATACGACTCACTATAGGATCTCAGCTGGGAACAGGGAGTTTTAGAGCTAGAAATAGCAAGTTAAAATAAGGCTAGTCCGTTATCAACTTGAAAAAGTGGCACCGAGTCGGTGCTTTT	chr4:132405641-132405663	chr4	132405628	132406246	ADNP + CTCF	154
aagcTAATACGACTCACTATAGGAAAGGATGGGTTAGAGCGAGTTTTAGAGCTAGAAATAGCAAGTTAAAATAAGGCTAGTCCGTTATCAACTTGAAAAAGTGGCACCGAGTCGGTGCTTTT	chr4:132406159-132406181	chr4	132405628	132406246	ADNP + CTCF	155
aagcTAATACGACTCACTATAGGCTTGAAGAAGAAGAAAGGATGTTTTAGAGCTAGAAATAGCAAGTTAAAATAAGGCTAGTCCGTTATCAACTTGAAAAAGTGGCACCGAGTCGGTGCTTTT	chr4:132406171-132406193	chr4	132405628	132406246	ADNP + CTCF	156
aagcTAATACGACTCACTATAGGACAGCAATGTGTAATCAGAGGTTTTAGAGCTAGAAATAGCAAGTTAAAATAAGGCTAGTCCGTTATCAACTTGAAAAAGTGGCACCGAGTCGGTGCTTTT	chr1:189802527-189802549	chr1	189802465	189803083	ADNP + CTCF	157
aagcTAATACGACTCACTATAGGTAGTATTTCCAAGCAAAGAGTTTTAGAGCTAGAAATAGCAAGTTAAAATAAGGCTAGTCCGTTATCAACTTGAAAAAGTGGCACCGAGTCGGTGCTTTT	chr1:189802505-189802527	chr1	189802465	189803083	ADNP + CTCF	158
aagcTAATACGACTCACTATAGGCACCTGGACATGGTGTGTGGTTTTAGAGCTAGAAATAGCAAGTTAAAATAAGGCTAGTCCGTTATCAACTTGAAAAAGTGGCACCGAGTCGGTGCTTTT	chr1:189803012-189803034	chr1	189802465	189803083	ADNP + CTCF	159
aagcTAATACGACTCACTATAGGTGCACCTGGACATGGTGTGTGTTTTAGAGCTAGAAATAGCAAGTTAAAATAAGGCTAGTCCGTTATCAACTTGAAAAAGTGGCACCGAGTCGGTGCTTTT	chr1:189803013-189803035	chr1	189802465	189803083	ADNP + CTCF	160
aagcTAATACGACTCACTATAGGAATGAGAGATCAACTATAAAGTTTTAGAGCTAGAAATAGCAAGTTAAAATAAGGCTAGTCCGTTATCAACTTGAAAAAGTGGCACCGAGTCGGTGCTTTT	chr12:83339720-83339742	chr12	83339715	83340333	ADNP + CTCF	161
aagcTAATACGACTCACTATAGGAAGGGTCTGAGCCCAGTAGAGTTTTAGAGCTAGAAATAGCAAGTTAAAATAAGGCTAGTCCGTTATCAACTTGAAAAAGTGGCACCGAGTCGGTGCTTTT	chr12:83339738-83339760	chr12	83339715	83340333	ADNP + CTCF	162
aagcTAATACGACTCACTATAGGCATTTTGTAATTGATGCTTGTTTTAGAGCTAGAAATAGCAAGTTAAAATAAGGCTAGTCCGTTATCAACTTGAAAAAGTGGCACCGAGTCGGTGCTTTT	chr12:83340249-83340271	chr12	83339715	83340333	ADNP + CTCF	163
aagcTAATACGACTCACTATAGGTAATTGATGCTTTGGAGAAGTTTTAGAGCTAGAAATAGCAAGTTAAAATAAGGCTAGTCCGTTATCAACTTGAAAAAGTGGCACCGAGTCGGTGCTTTT	chr12:83340256-83340278	chr12	83339715	83340333	ADNP + CTCF	164
aagcTAATACGACTCACTATAGGGAATAGGGCATTTGCCCGAGTTTTAGAGCTAGAAATAGCAAGTTAAAATAAGGCTAGTCCGTTATCAACTTGAAAAAGTGGCACCGAGTCGGTGCTTTT	chr12:105983388-105983410	chr12	105983364	105983982	ADNP + CTCF	165
aagcTAATACGACTCACTATAGGTGGTGACAGGGACAACCCAGTTTTAGAGCTAGAAATAGCAAGTTAAAATAAGGCTAGTCCGTTATCAACTTGAAAAAGTGGCACCGAGTCGGTGCTTTT	chr12:105983418-105983440	chr12	105983364	105983982	ADNP + CTCF	166
aagcTAATACGACTCACTATAGGGCTCTATTTTTTGTGGGGAGTTTTAGAGCTAGAAATAGCAAGTTAAAATAAGGCTAGTCCGTTATCAACTTGAAAAAGTGGCACCGAGTCGGTGCTTTT	chr12:105983893-105983915	chr12	105983364	105983982	ADNP + CTCF	167
aagcTAATACGACTCACTATAGGCTACGTACATCTGATGATTGGTTTTAGAGCTAGAAATAGCAAGTTAAAATAAGGCTAGTCCGTTATCAACTTGAAAAAGTGGCACCGAGTCGGTGCTTTT	chr12:105983943-105983965	chr12	105983364	105983982	ADNP + CTCF	168
aagcTAATACGACTCACTATAGGCATGCATGTAGACACTACCAGTTTTAGAGCTAGAAATAGCAAGTTAAAATAAGGCTAGTCCGTTATCAACTTGAAAAAGTGGCACCGAGTCGGTGCTTTT	chr6:148448045-148448067	chr6	148448026	148448644	ADNP + CTCF	169
aagcTAATACGACTCACTATAGGACACTACCATGGCATGTTAGGTTTTAGAGCTAGAAATAGCAAGTTAAAATAAGGCTAGTCCGTTATCAACTTGAAAAAGTGGCACCGAGTCGGTGCTTTT	chr6:148448056-148448078	chr6	148448026	148448644	ADNP + CTCF	170
aagcTAATACGACTCACTATAGGTGGGGCAACTCAGCTCTGCCGTTTTAGAGCTAGAAATAGCAAGTTAAAATAAGGCTAGTCCGTTATCAACTTGAAAAAGTGGCACCGAGTCGGTGCTTTT	chr6:148448560-148448582	chr6	148448026	148448644	ADNP + CTCF	171
aagcTAATACGACTCACTATAGGCTCCCAGCTGTGCAGGGATGGTTTTAGAGCTAGAAATAGCAAGTTAAAATAAGGCTAGTCCGTTATCAACTTGAAAAAGTGGCACCGAGTCGGTGCTTTT	chr6:148448578-148448600	chr6	148448026	148448644	ADNP + CTCF	172
aagcTAATACGACTCACTATAGGAGTGGTAAGCTGCCCAGCGGTTTTAGAGCTAGAAATAGCAAGTTAAAATAAGGCTAGTCCGTTATCAACTTGAAAAAGTGGCACCGAGTCGGTGCTTTT	chr2:132644673-132644695	chr2	132644666	132645284	ADNP + CTCF	173
aagcTAATACGACTCACTATAGGAGTGGTAAGCTGCCCAGCGGTTTTAGAGCTAGAAATAGCAAGTTAAAATAAGGCTAGTCCGTTATCAACTTGAAAAAGTGGCACCGAGTCGGTGCTTTT	chr2:132644673-132644695	chr2	132644666	132645284	ADNP + CTCF	174
aagcTAATACGACTCACTATAGGTAATCCTAGTACTCAGGAGCGTTTTAGAGCTAGAAATAGCAAGTTAAAATAAGGCTAGTCCGTTATCAACTTGAAAAAGTGGCACCGAGTCGGTGCTTTT	chr2:132645200-132645222	chr2	132644666	132645284	ADNP + CTCF	175
aagcTAATACGACTCACTATAGGTAATCCTAGTACTCAGGAGCGTTTTAGAGCTAGAAATAGCAAGTTAAAATAAGGCTAGTCCGTTATCAACTTGAAAAAGTGGCACCGAGTCGGTGCTTTT	chr2:132645200-132645222	chr2	132644666	132645284	ADNP + CTCF	176
aagcTAATACGACTCACTATAGGCCTAGAGAAAAAGCTTGACAGTTTTAGAGCTAGAAATAGCAAGTTAAAATAAGGCTAGTCCGTTATCAACTTGAAAAAGTGGCACCGAGTCGGTGCTTTT	chr16:10989812-10989834	chr16	10989780	10990398	ADNP + CTCF	177
aagcTAATACGACTCACTATAGGAAGGACCAGAGTATAATCTCGTTTTAGAGCTAGAAATAGCAAGTTAAAATAAGGCTAGTCCGTTATCAACTTGAAAAAGTGGCACCGAGTCGGTGCTTTT	chr16:10989787-10989809	chr16	10989780	10990398	ADNP + CTCF	178
aagcTAATACGACTCACTATAGGCCGGCTTTGCTCAATCTTTTGTTTTAGAGCTAGAAATAGCAAGTTAAAATAAGGCTAGTCCGTTATCAACTTGAAAAAGTGGCACCGAGTCGGTGCTTTT	chr16:10990322-10990344	chr16	10989780	10990398	ADNP + CTCF	179
aagcTAATACGACTCACTATAGGCCAAAAAGATTGAGCAAAGCGTTTTAGAGCTAGAAATAGCAAGTTAAAATAAGGCTAGTCCGTTATCAACTTGAAAAAGTGGCACCGAGTCGGTGCTTTT	chr16:10990322-10990344	chr16	10989780	10990398	ADNP + CTCF	180
aagcTAATACGACTCACTATAGGCGGCAAGGGCTCTCTCCCAGTTTTAGAGCTAGAAATAGCAAGTTAAAATAAGGCTAGTCCGTTATCAACTTGAAAAAGTGGCACCGAGTCGGTGCTTTT	chr12:110713753-110713775	chr12	110713693	110714311	ADNP + CTCF	181
aagcTAATACGACTCACTATAGGCGGCAAGGGCTCTCTCCCAGTTTTAGAGCTAGAAATAGCAAGTTAAAATAAGGCTAGTCCGTTATCAACTTGAAAAAGTGGCACCGAGTCGGTGCTTTT	chr12:110713753-110713775	chr12	110713693	110714311	ADNP + CTCF	182
aagcTAATACGACTCACTATAGGAGAACTGACTCACACAAGTGTTTTAGAGCTAGAAATAGCAAGTTAAAATAAGGCTAGTCCGTTATCAACTTGAAAAAGTGGCACCGAGTCGGTGCTTTT	chr12:110714242-110714264	chr12	110713693	110714311	ADNP + CTCF	183
aagcTAATACGACTCACTATAGGAGAACTGACTCACACAAGTGTTTTAGAGCTAGAAATAGCAAGTTAAAATAAGGCTAGTCCGTTATCAACTTGAAAAAGTGGCACCGAGTCGGTGCTTTT	chr12:110714242-110714264	chr12	110713693	110714311	ADNP + CTCF	184
aagcTAATACGACTCACTATAGGTCTTCAAGCGCCCAACGTGGGTTTTAGAGCTAGAAATAGCAAGTTAAAATAAGGCTAGTCCGTTATCAACTTGAAAAAGTGGCACCGAGTCGGTGCTTTT	chr11:102777411-102777433	chr11	102777358	102777976	ADNP + CTCF	185
aagcTAATACGACTCACTATAGGTGGGCGCTTGAAGAGCCCTGGTTTTAGAGCTAGAAATAGCAAGTTAAAATAAGGCTAGTCCGTTATCAACTTGAAAAAGTGGCACCGAGTCGGTGCTTTT	chr11:102777420-102777442	chr11	102777358	102777976	ADNP + CTCF	186
aagcTAATACGACTCACTATAGGCACAGTTCCAGCGCCCACCGTTTTAGAGCTAGAAATAGCAAGTTAAAATAAGGCTAGTCCGTTATCAACTTGAAAAAGTGGCACCGAGTCGGTGCTTTT	chr11:102777893-102777915	chr11	102777358	102777976	ADNP + CTCF	187
aagcTAATACGACTCACTATAGGTCCTAGCGGAAGGGGTTGCAGTTTTAGAGCTAGAAATAGCAAGTTAAAATAAGGCTAGTCCGTTATCAACTTGAAAAAGTGGCACCGAGTCGGTGCTTTT	chr11:102777915-102777937	chr11	102777358	102777976	ADNP + CTCF	188
aagcTAATACGACTCACTATAGGCCTCAGATACTCAGAAAAAAGTTTTAGAGCTAGAAATAGCAAGTTAAAATAAGGCTAGTCCGTTATCAACTTGAAAAAGTGGCACCGAGTCGGTGCTTTT	chr9:119507027-119507049	chr9	119506955	119507573	ADNP + CTCF	189
aagcTAATACGACTCACTATAGGAATCTGGTAGAATGCAAGTGTTTTAGAGCTAGAAATAGCAAGTTAAAATAAGGCTAGTCCGTTATCAACTTGAAAAAGTGGCACCGAGTCGGTGCTTTT	chr9:119506999-119507021	chr9	119506955	119507573	ADNP + CTCF	190
aagcTAATACGACTCACTATAGGCACATACGGGGCGGCTCACGTTTTAGAGCTAGAAATAGCAAGTTAAAATAAGGCTAGTCCGTTATCAACTTGAAAAAGTGGCACCGAGTCGGTGCTTTT	chr9:119507503-119507525	chr9	119506955	119507573	ADNP + CTCF	191
aagcTAATACGACTCACTATAGGTTCCCAGCGCACATACGGGGGTTTTAGAGCTAGAAATAGCAAGTTAAAATAAGGCTAGTCCGTTATCAACTTGAAAAAGTGGCACCGAGTCGGTGCTTTT	chr9:119507511-119507533	chr9	119506955	119507573	ADNP + CTCF	192
aagcTAATACGACTCACTATAGGTGATTGAGGTGACTTTGCAGTTTTAGAGCTAGAAATAGCAAGTTAAAATAAGGCTAGTCCGTTATCAACTTGAAAAAGTGGCACCGAGTCGGTGCTTTT	chr5:148807501-148807523	chr5	148807499	148808117	ADNP + CTCF	193
aagcTAATACGACTCACTATAGGTGTGAGCCAAACCAATGAATGTTTTAGAGCTAGAAATAGCAAGTTAAAATAAGGCTAGTCCGTTATCAACTTGAAAAAGTGGCACCGAGTCGGTGCTTTT	chr5:148807563-148807585	chr5	148807499	148808117	ADNP + CTCF	194
aagcTAATACGACTCACTATAGGCAAAGGCTTATCTAGGGGAGGTTTTAGAGCTAGAAATAGCAAGTTAAAATAAGGCTAGTCCGTTATCAACTTGAAAAAGTGGCACCGAGTCGGTGCTTTT	chr5:148808048-148808070	chr5	148807499	148808117	ADNP + CTCF	195
aagcTAATACGACTCACTATAGGTAACACAAAGGCTTATCTAGGTTTTAGAGCTAGAAATAGCAAGTTAAAATAAGGCTAGTCCGTTATCAACTTGAAAAAGTGGCACCGAGTCGGTGCTTTT	chr5:148808053-148808075	chr5	148807499	148808117	ADNP + CTCF	196
aagcTAATACGACTCACTATAGGCCCACTTTATGCCAGCATGCGTTTTAGAGCTAGAAATAGCAAGTTAAAATAAGGCTAGTCCGTTATCAACTTGAAAAAGTGGCACCGAGTCGGTGCTTTT	chr2:154419340-154419362	chr2	154419300	154419918	ADNP + CTCF	197
aagcTAATACGACTCACTATAGGTCCTGCATGCTGGCATAAAGGTTTTAGAGCTAGAAATAGCAAGTTAAAATAAGGCTAGTCCGTTATCAACTTGAAAAAGTGGCACCGAGTCGGTGCTTTT	chr2:154419341-154419363	chr2	154419300	154419918	ADNP + CTCF	198
aagcTAATACGACTCACTATAGGTGCGAGCGGTGTGGATGTGGTTTTAGAGCTAGAAATAGCAAGTTAAAATAAGGCTAGTCCGTTATCAACTTGAAAAAGTGGCACCGAGTCGGTGCTTTT	chr2:154419836-154419858	chr2	154419300	154419918	ADNP + CTCF	199
aagcTAATACGACTCACTATAGGAAGCCTGAGTGCGAGCGGTGGTTTTAGAGCTAGAAATAGCAAGTTAAAATAAGGCTAGTCCGTTATCAACTTGAAAAAGTGGCACCGAGTCGGTGCTTTT	chr2:154419844-154419866	chr2	154419300	154419918	ADNP + CTCF	200
aagcTAATACGACTCACTATAGGTAGCCCAGGACCCCTGCCAGTTTTAGAGCTAGAAATAGCAAGTTAAAATAAGGCTAGTCCGTTATCAACTTGAAAAAGTGGCACCGAGTCGGTGCTTTT	chr5:113743751-113743773	chr5	113743742	113744360	ADNP + CTCF	201
aagcTAATACGACTCACTATAGGACTGTAATTAAAAGTAGCCCGTTTTAGAGCTAGAAATAGCAAGTTAAAATAAGGCTAGTCCGTTATCAACTTGAAAAAGTGGCACCGAGTCGGTGCTTTT	chr5:113743764-113743786	chr5	113743742	113744360	ADNP + CTCF	202
aagcTAATACGACTCACTATAGGTAGAGACCAGGGGGAAGAAAGTTTTAGAGCTAGAAATAGCAAGTTAAAATAAGGCTAGTCCGTTATCAACTTGAAAAAGTGGCACCGAGTCGGTGCTTTT	chr5:113744285-113744307	chr5	113743742	113744360	ADNP + CTCF	203
aagcTAATACGACTCACTATAGGATAGAGACCAGGGGGAAGAAGTTTTAGAGCTAGAAATAGCAAGTTAAAATAAGGCTAGTCCGTTATCAACTTGAAAAAGTGGCACCGAGTCGGTGCTTTT	chr5:113744286-113744308	chr5	113743742	113744360	ADNP + CTCF	204
aagcTAATACGACTCACTATAGGTGGGTGGTGAACAGAAATAGTTTTAGAGCTAGAAATAGCAAGTTAAAATAAGGCTAGTCCGTTATCAACTTGAAAAAGTGGCACCGAGTCGGTGCTTTT	chr1:136536871-136536893	chr1	136536827	136537445	ADNP + CTCF	205
aagcTAATACGACTCACTATAGGATGAAAGAGGGCACAGGCCAGTTTTAGAGCTAGAAATAGCAAGTTAAAATAAGGCTAGTCCGTTATCAACTTGAAAAAGTGGCACCGAGTCGGTGCTTTT	chr1:136536893-136536915	chr1	136536827	136537445	ADNP + CTCF	206
aagcTAATACGACTCACTATAGGACAGCCACTGGGCTGTGTAAGTTTTAGAGCTAGAAATAGCAAGTTAAAATAAGGCTAGTCCGTTATCAACTTGAAAAAGTGGCACCGAGTCGGTGCTTTT	chr1:136537371-136537393	chr1	136536827	136537445	ADNP + CTCF	207
aagcTAATACGACTCACTATAGGCGTTCCTTTACACAGCCCAGGTTTTAGAGCTAGAAATAGCAAGTTAAAATAAGGCTAGTCCGTTATCAACTTGAAAAAGTGGCACCGAGTCGGTGCTTTT	chr1:136537367-136537389	chr1	136536827	136537445	ADNP + CTCF	208
aagcTAATACGACTCACTATAGGCGCTTCTTAACAGGATGGGGTTTTAGAGCTAGAAATAGCAAGTTAAAATAAGGCTAGTCCGTTATCAACTTGAAAAAGTGGCACCGAGTCGGTGCTTTT	chr14:118168624-118168646	chr14	118168616	118169234	ADNP + CTCF	209
aagcTAATACGACTCACTATAGGACAAGCGCTTCTTAACAGGAGTTTTAGAGCTAGAAATAGCAAGTTAAAATAAGGCTAGTCCGTTATCAACTTGAAAAAGTGGCACCGAGTCGGTGCTTTT	chr14:118168628-118168650	chr14	118168616	118169234	ADNP + CTCF	210
aagcTAATACGACTCACTATAGGAAGTAGGTTTGAGTACTAAGGTTTTAGAGCTAGAAATAGCAAGTTAAAATAAGGCTAGTCCGTTATCAACTTGAAAAAGTGGCACCGAGTCGGTGCTTTT	chr14:118169168-118169190	chr14	118168616	118169234	ADNP + CTCF	211
aagcTAATACGACTCACTATAGGAACCCTGGCTGGCTGGAAGTGTTTTAGAGCTAGAAATAGCAAGTTAAAATAAGGCTAGTCCGTTATCAACTTGAAAAAGTGGCACCGAGTCGGTGCTTTT	chr14:118169184-118169206	chr14	118168616	118169234	ADNP + CTCF	212
aagcTAATACGACTCACTATAGGAGATGGATCTGATCTACACAGTTTTAGAGCTAGAAATAGCAAGTTAAAATAAGGCTAGTCCGTTATCAACTTGAAAAAGTGGCACCGAGTCGGTGCTTTT	chr15:13088555-13088577	chr15	13088521	13089139	ADNP + CTCF	213
aagcTAATACGACTCACTATAGGGATCTGATCTACACATGGAGTTTTAGAGCTAGAAATAGCAAGTTAAAATAAGGCTAGTCCGTTATCAACTTGAAAAAGTGGCACCGAGTCGGTGCTTTT	chr15:13088551-13088573	chr15	13088521	13089139	ADNP + CTCF	214
aagcTAATACGACTCACTATAGGCTTAGAAGAGAACTTCTTACGTTTTAGAGCTAGAAATAGCAAGTTAAAATAAGGCTAGTCCGTTATCAACTTGAAAAAGTGGCACCGAGTCGGTGCTTTT	chr15:13089061-13089083	chr15	13088521	13089139	ADNP + CTCF	215
aagcTAATACGACTCACTATAGGTTAGAAGAGAACTTCTTACTGTTTTAGAGCTAGAAATAGCAAGTTAAAATAAGGCTAGTCCGTTATCAACTTGAAAAAGTGGCACCGAGTCGGTGCTTTT	chr15:13089062-13089084	chr15	13088521	13089139	ADNP + CTCF	216
aagcTAATACGACTCACTATAGGTTAGAGCTAGGAAGCCTGAGGTTTTAGAGCTAGAAATAGCAAGTTAAAATAAGGCTAGTCCGTTATCAACTTGAAAAAGTGGCACCGAGTCGGTGCTTTT	chr11:32683086-32683108	chr11	32683063	32683681	ADNP + CTCF	217
aagcTAATACGACTCACTATAGGTGGATTTCCCAGAATGTACGTTTTAGAGCTAGAAATAGCAAGTTAAAATAAGGCTAGTCCGTTATCAACTTGAAAAAGTGGCACCGAGTCGGTGCTTTT	chr11:32683105-32683127	chr11	32683063	32683681	ADNP + CTCF	218
aagcTAATACGACTCACTATAGGCTTGTGAAGTAAATGATACGTTTTAGAGCTAGAAATAGCAAGTTAAAATAAGGCTAGTCCGTTATCAACTTGAAAAAGTGGCACCGAGTCGGTGCTTTT	chr11:32683645-32683667	chr11	32683063	32683681	ADNP + CTCF	219
aagcTAATACGACTCACTATAGGATTGCAAGATAATCCTTAGTGTTTTAGAGCTAGAAATAGCAAGTTAAAATAAGGCTAGTCCGTTATCAACTTGAAAAAGTGGCACCGAGTCGGTGCTTTT	chr10:58312813-58312835	chr10	58312796	58313414	ADNP + CTCF	220
aagcTAATACGACTCACTATAGGAAGAACTGAAGTCCAACTAGTTTTAGAGCTAGAAATAGCAAGTTAAAATAAGGCTAGTCCGTTATCAACTTGAAAAAGTGGCACCGAGTCGGTGCTTTT	chr10:58312800-58312822	chr10	58312796	58313414	ADNP + CTCF	221
aagcTAATACGACTCACTATAGGACTAGCAAGATGGCTTAGGGTTTTAGAGCTAGAAATAGCAAGTTAAAATAAGGCTAGTCCGTTATCAACTTGAAAAAGTGGCACCGAGTCGGTGCTTTT	chr10:58313350-58313372	chr10	58312796	58313414	ADNP + CTCF	222
aagcTAATACGACTCACTATAGGCAGGACTAGCAAGATGGCTTGTTTTAGAGCTAGAAATAGCAAGTTAAAATAAGGCTAGTCCGTTATCAACTTGAAAAAGTGGCACCGAGTCGGTGCTTTT	chr10:58313353-58313375	chr10	58312796	58313414	ADNP + CTCF	223
aagcTAATACGACTCACTATAGGCAGAAGGTCACCTGAAGAAGTTTTAGAGCTAGAAATAGCAAGTTAAAATAAGGCTAGTCCGTTATCAACTTGAAAAAGTGGCACCGAGTCGGTGCTTTT	chr11:68532483-68532505	chr11	68532438	68533056	ADNP + CTCF	224
aagcTAATACGACTCACTATAGGGCTTGTAGGCAAAAGACCAGTTTTAGAGCTAGAAATAGCAAGTTAAAATAAGGCTAGTCCGTTATCAACTTGAAAAAGTGGCACCGAGTCGGTGCTTTT	chr11:68532438-68532460	chr11	68532438	68533056	ADNP + CTCF	225
aagcTAATACGACTCACTATAGGAGCTACAGGAAGTGGGGTGTGTTTTAGAGCTAGAAATAGCAAGTTAAAATAAGGCTAGTCCGTTATCAACTTGAAAAAGTGGCACCGAGTCGGTGCTTTT	chr11:68532966-68532988	chr11	68532438	68533056	ADNP + CTCF	226
aagcTAATACGACTCACTATAGGACAGGAAGTGGGGTGTTGGAGTTTTAGAGCTAGAAATAGCAAGTTAAAATAAGGCTAGTCCGTTATCAACTTGAAAAAGTGGCACCGAGTCGGTGCTTTT	chr11:68532970-68532992	chr11	68532438	68533056	ADNP + CTCF	227
aagcTAATACGACTCACTATAGGGAGACTGTAGACAGAGACGGTTTTAGAGCTAGAAATAGCAAGTTAAAATAAGGCTAGTCCGTTATCAACTTGAAAAAGTGGCACCGAGTCGGTGCTTTT	chr17:85429127-85429149	chr17	85429112	85429730	ADNP + CTCF	228
aagcTAATACGACTCACTATAGGTCTTTCCCAGCTTACTTGAGTTTTAGAGCTAGAAATAGCAAGTTAAAATAAGGCTAGTCCGTTATCAACTTGAAAAAGTGGCACCGAGTCGGTGCTTTT	chr17:85429162-85429184	chr17	85429112	85429730	ADNP + CTCF	229
aagcTAATACGACTCACTATAGGACTTGAGATGTTACCGCCTGTTTTAGAGCTAGAAATAGCAAGTTAAAATAAGGCTAGTCCGTTATCAACTTGAAAAAGTGGCACCGAGTCGGTGCTTTT	chr17:85429649-85429671	chr17	85429112	85429730	ADNP + CTCF	230
aagcTAATACGACTCACTATAGGAGGTTTAAAGGGGTGAGGGGGTTTTAGAGCTAGAAATAGCAAGTTAAAATAAGGCTAGTCCGTTATCAACTTGAAAAAGTGGCACCGAGTCGGTGCTTTT	chr17:85429671-85429693	chr17	85429112	85429730	ADNP + CTCF	231
aagcTAATACGACTCACTATAGGTTACTCACGAGTCAAAGAGAGTTTTAGAGCTAGAAATAGCAAGTTAAAATAAGGCTAGTCCGTTATCAACTTGAAAAAGTGGCACCGAGTCGGTGCTTTT	chr5:150432861-150432883	chr5	150432846	150433464	ADNP + CTCF	232
aagcTAATACGACTCACTATAGGTTACTCACGAGTCAAAGAGGTTTTAGAGCTAGAAATAGCAAGTTAAAATAAGGCTAGTCCGTTATCAACTTGAAAAAGTGGCACCGAGTCGGTGCTTTT	chr5:150432860-150432882	chr5	150432846	150433464	ADNP + CTCF	233
aagcTAATACGACTCACTATAGGTCTTAGGCAGAGTCAAATGCGTTTTAGAGCTAGAAATAGCAAGTTAAAATAAGGCTAGTCCGTTATCAACTTGAAAAAGTGGCACCGAGTCGGTGCTTTT	chr5:150433386-150433408	chr5	150432846	150433464	ADNP + CTCF	234
aagcTAATACGACTCACTATAGGCTTAGGCAGAGTCAAATGCAGTTTTAGAGCTAGAAATAGCAAGTTAAAATAAGGCTAGTCCGTTATCAACTTGAAAAAGTGGCACCGAGTCGGTGCTTTT	chr5:150433387-150433409	chr5	150432846	150433464	ADNP + CTCF	235
aagcTAATACGACTCACTATAGGATACAAGTATCAGTAAGACTGTTTTAGAGCTAGAAATAGCAAGTTAAAATAAGGCTAGTCCGTTATCAACTTGAAAAAGTGGCACCGAGTCGGTGCTTTT	chr17:45988526-45988548	chr17	45988510	45989128	ADNP + CTCF	236
aagcTAATACGACTCACTATAGGCAAAGAGCTTCTTGGGCCAGTTTTAGAGCTAGAAATAGCAAGTTAAAATAAGGCTAGTCCGTTATCAACTTGAAAAAGTGGCACCGAGTCGGTGCTTTT	chr17:45988550-45988572	chr17	45988510	45989128	ADNP + CTCF	237
aagcTAATACGACTCACTATAGGAGTTCAAGGTCATATTGAACGTTTTAGAGCTAGAAATAGCAAGTTAAAATAAGGCTAGTCCGTTATCAACTTGAAAAAGTGGCACCGAGTCGGTGCTTTT	chr17:45989047-45989069	chr17	45988510	45989128	ADNP + CTCF	238
aagcTAATACGACTCACTATAGGTATTGAACAGGTTGAGTTTGGTTTTAGAGCTAGAAATAGCAAGTTAAAATAAGGCTAGTCCGTTATCAACTTGAAAAAGTGGCACCGAGTCGGTGCTTTT	chr17:45989059-45989081	chr17	45988510	45989128	ADNP + CTCF	239
aagcTAATACGACTCACTATAGGCCTGCAGTCAACAGAAGCAGTTTTAGAGCTAGAAATAGCAAGTTAAAATAAGGCTAGTCCGTTATCAACTTGAAAAAGTGGCACCGAGTCGGTGCTTTT	chr2:33957722-33957744	chr2	33957655	33958273	ADNP + CTCF	240
aagcTAATACGACTCACTATAGGAAAGAGTATGTGGATATCCAGTTTTAGAGCTAGAAATAGCAAGTTAAAATAAGGCTAGTCCGTTATCAACTTGAAAAAGTGGCACCGAGTCGGTGCTTTT	chr2:33957674-33957696	chr2	33957655	33958273	ADNP + CTCF	241
aagcTAATACGACTCACTATAGGAGTGTATGTGCTTGTGGAGAGTTTTAGAGCTAGAAATAGCAAGTTAAAATAAGGCTAGTCCGTTATCAACTTGAAAAAGTGGCACCGAGTCGGTGCTTTT	chr2:33958195-33958217	chr2	33957655	33958273	ADNP + CTCF	242
aagcTAATACGACTCACTATAGGTGCAAAAGTGTATGTGCTTGGTTTTAGAGCTAGAAATAGCAAGTTAAAATAAGGCTAGTCCGTTATCAACTTGAAAAAGTGGCACCGAGTCGGTGCTTTT	chr2:33958201-33958223	chr2	33957655	33958273	ADNP + CTCF	243
aagcTAATACGACTCACTATAGGAGAGAGTTCAGCCAGCATGTGTTTTAGAGCTAGAAATAGCAAGTTAAAATAAGGCTAGTCCGTTATCAACTTGAAAAAGTGGCACCGAGTCGGTGCTTTT	chr8:70653143-70653165	chr8	70653085	70653703	ADNP + CTCF	244
aagcTAATACGACTCACTATAGGCCAGCATGTGGGCAAAGCCGTTTTAGAGCTAGAAATAGCAAGTTAAAATAAGGCTAGTCCGTTATCAACTTGAAAAAGTGGCACCGAGTCGGTGCTTTT	chr8:70653153-70653175	chr8	70653085	70653703	ADNP + CTCF	245
aagcTAATACGACTCACTATAGGACTCAGGTCCTCTGGAAGAGGTTTTAGAGCTAGAAATAGCAAGTTAAAATAAGGCTAGTCCGTTATCAACTTGAAAAAGTGGCACCGAGTCGGTGCTTTT	chr8:70653634-70653656	chr8	70653085	70653703	ADNP + CTCF	246
aagcTAATACGACTCACTATAGGACTCAGGTCCTCTGGAAGAGGTTTTAGAGCTAGAAATAGCAAGTTAAAATAAGGCTAGTCCGTTATCAACTTGAAAAAGTGGCACCGAGTCGGTGCTTTT	chr8:111121860-111121882	chr8	70653085	70653703	ADNP + CTCF	247
aagcTAATACGACTCACTATAGGCGGCAAGCACTTTAGCCGTGGTTTTAGAGCTAGAAATAGCAAGTTAAAATAAGGCTAGTCCGTTATCAACTTGAAAAAGTGGCACCGAGTCGGTGCTTTT	chr9:69160746-69160768	chr9	69160726	69161344	ADNP + CTCF	248
aagcTAATACGACTCACTATAGGCATGGCTCAGACACAAGACAGTTTTAGAGCTAGAAATAGCAAGTTAAAATAAGGCTAGTCCGTTATCAACTTGAAAAAGTGGCACCGAGTCGGTGCTTTT	chr9:69160770-69160792	chr9	69160726	69161344	ADNP + CTCF	249
aagcTAATACGACTCACTATAGGCTCCGACTCAGGTCTAGGGGGTTTTAGAGCTAGAAATAGCAAGTTAAAATAAGGCTAGTCCGTTATCAACTTGAAAAAGTGGCACCGAGTCGGTGCTTTT	chr9:69161268-69161290	chr9	69160726	69161344	ADNP + CTCF	250
aagcTAATACGACTCACTATAGGAGCTCCGACTCAGGTCTAGGTTTTAGAGCTAGAAATAGCAAGTTAAAATAAGGCTAGTCCGTTATCAACTTGAAAAAGTGGCACCGAGTCGGTGCTTTT	chr9:69161271-69161293	chr9	69160726	69161344	ADNP + CTCF	251
aagcTAATACGACTCACTATAGGCATGAATAATCCTAGAGTTTGTTTTAGAGCTAGAAATAGCAAGTTAAAATAAGGCTAGTCCGTTATCAACTTGAAAAAGTGGCACCGAGTCGGTGCTTTT	chr10:128614862-128614884	chr10	128614817	128615435	ADNP + CTCF	252
aagcTAATACGACTCACTATAGGCTTCCATTACCTAAACTCTGTTTTAGAGCTAGAAATAGCAAGTTAAAATAAGGCTAGTCCGTTATCAACTTGAAAAAGTGGCACCGAGTCGGTGCTTTT	chr10:128614852-128614874	chr10	128614817	128615435	ADNP + CTCF	253
aagcTAATACGACTCACTATAGGCTGCGAAAGAACTCCACGCGTTTTAGAGCTAGAAATAGCAAGTTAAAATAAGGCTAGTCCGTTATCAACTTGAAAAAGTGGCACCGAGTCGGTGCTTTT	chr18:24470856-24470878	chr10	128614817	128615435	ADNP + CTCF	254
aagcTAATACGACTCACTATAGGCTGCGAAAGAACTCCACGCGTTTTAGAGCTAGAAATAGCAAGTTAAAATAAGGCTAGTCCGTTATCAACTTGAAAAAGTGGCACCGAGTCGGTGCTTTT	chr10:128615353-128615375	chr10	128614817	128615435	ADNP + CTCF	255
aagcTAATACGACTCACTATAGGATGAGGTTGAGCTAACACACGTTTTAGAGCTAGAAATAGCAAGTTAAAATAAGGCTAGTCCGTTATCAACTTGAAAAAGTGGCACCGAGTCGGTGCTTTT	chr16:91045489-91045511	chr16	91045427	91046045	ADNP + CTCF	256
aagcTAATACGACTCACTATAGGATGAGGTTGAGCTAACACACGTTTTAGAGCTAGAAATAGCAAGTTAAAATAAGGCTAGTCCGTTATCAACTTGAAAAAGTGGCACCGAGTCGGTGCTTTT	chr16:91045489-91045511	chr16	91045427	91046045	ADNP + CTCF	257
aagcTAATACGACTCACTATAGGTATGTGTGTGCTGCCACACAGTTTTAGAGCTAGAAATAGCAAGTTAAAATAAGGCTAGTCCGTTATCAACTTGAAAAAGTGGCACCGAGTCGGTGCTTTT	chr16:91045961-91045983	chr16	91045427	91046045	ADNP + CTCF	258
aagcTAATACGACTCACTATAGGTATGTGTGTGCTGCCACACAGTTTTAGAGCTAGAAATAGCAAGTTAAAATAAGGCTAGTCCGTTATCAACTTGAAAAAGTGGCACCGAGTCGGTGCTTTT	chr16:91045961-91045983	chr16	91045427	91046045	ADNP + CTCF	259
aagcTAATACGACTCACTATAGGATGAACAAAGTGTCAGTCAAGTTTTAGAGCTAGAAATAGCAAGTTAAAATAAGGCTAGTCCGTTATCAACTTGAAAAAGTGGCACCGAGTCGGTGCTTTT	chr19:56944734-56944756	chr19	56944733	56945351	ADNP + CTCF	260
aagcTAATACGACTCACTATAGGTGAACAAAGTGTCAGTCAACGTTTTAGAGCTAGAAATAGCAAGTTAAAATAAGGCTAGTCCGTTATCAACTTGAAAAAGTGGCACCGAGTCGGTGCTTTT	chr19:56944733-56944755	chr19	56944733	56945351	ADNP + CTCF	261
aagcTAATACGACTCACTATAGGCTCCTCCACCCCGAACCCCAGTTTTAGAGCTAGAAATAGCAAGTTAAAATAAGGCTAGTCCGTTATCAACTTGAAAAAGTGGCACCGAGTCGGTGCTTTT	chr19:56945266-56945288	chr19	56944733	56945351	ADNP + CTCF	262
aagcTAATACGACTCACTATAGGCCTCCTCCACCCCGAACCCCGTTTTAGAGCTAGAAATAGCAAGTTAAAATAAGGCTAGTCCGTTATCAACTTGAAAAAGTGGCACCGAGTCGGTGCTTTT	chr19:56945267-56945289	chr19	56944733	56945351	ADNP + CTCF	263
aagcTAATACGACTCACTATAGGACAACTTTAGTGTCATACCCGTTTTAGAGCTAGAAATAGCAAGTTAAAATAAGGCTAGTCCGTTATCAACTTGAAAAAGTGGCACCGAGTCGGTGCTTTT	chr3:133537939-133537961	chr3	133537894	133538512	ADNP + CTCF	264
aagcTAATACGACTCACTATAGGTGTCACCACTAGAGGAGAACGTTTTAGAGCTAGAAATAGCAAGTTAAAATAAGGCTAGTCCGTTATCAACTTGAAAAAGTGGCACCGAGTCGGTGCTTTT	chr3:133537968-133537990	chr3	133537894	133538512	ADNP + CTCF	265
aagcTAATACGACTCACTATAGGCGAAACTTGTTTTTTCTTACGTTTTAGAGCTAGAAATAGCAAGTTAAAATAAGGCTAGTCCGTTATCAACTTGAAAAAGTGGCACCGAGTCGGTGCTTTT	chr3:133538443-133538465	chr3	133537894	133538512	ADNP + CTCF	266
aagcTAATACGACTCACTATAGGAGAAAAAACAAGTTTCGCACGTTTTAGAGCTAGAAATAGCAAGTTAAAATAAGGCTAGTCCGTTATCAACTTGAAAAAGTGGCACCGAGTCGGTGCTTTT	chr3:133538449-133538471	chr3	133537894	133538512	ADNP + CTCF	267
aagcTAATACGACTCACTATAGGAGGAGAACCCAAGAGCTCTCGTTTTAGAGCTAGAAATAGCAAGTTAAAATAAGGCTAGTCCGTTATCAACTTGAAAAAGTGGCACCGAGTCGGTGCTTTT	chr14:26594872-26594894	chr14	26594854	26595472	ADNP + CTCF	268
aagcTAATACGACTCACTATAGGAGGAGAACCCAAGAGCTCTCGTTTTAGAGCTAGAAATAGCAAGTTAAAATAAGGCTAGTCCGTTATCAACTTGAAAAAGTGGCACCGAGTCGGTGCTTTT	chr14:26594872-26594894	chr14	26594854	26595472	ADNP + CTCF	269
aagcTAATACGACTCACTATAGGCTGCCATACAGCCAATGGCTGTTTTAGAGCTAGAAATAGCAAGTTAAAATAAGGCTAGTCCGTTATCAACTTGAAAAAGTGGCACCGAGTCGGTGCTTTT	chr16:3971461-3971483	chr14	26594854	26595472	ADNP + CTCF	270
aagcTAATACGACTCACTATAGGCTGCCATACAGCCAATGGCTGTTTTAGAGCTAGAAATAGCAAGTTAAAATAAGGCTAGTCCGTTATCAACTTGAAAAAGTGGCACCGAGTCGGTGCTTTT	chr16:3971461-3971483	chr14	26594854	26595472	ADNP + CTCF	271
aagcTAATACGACTCACTATAGGTACTTGCTGAGCCTGCAAGGGTTTTAGAGCTAGAAATAGCAAGTTAAAATAAGGCTAGTCCGTTATCAACTTGAAAAAGTGGCACCGAGTCGGTGCTTTT	chr1:89939157-89939179	chr1	89939111	89939729	ADNP + CTCF	272
aagcTAATACGACTCACTATAGGACCTTGCAGGCTCAGCAAGTGTTTTAGAGCTAGAAATAGCAAGTTAAAATAAGGCTAGTCCGTTATCAACTTGAAAAAGTGGCACCGAGTCGGTGCTTTT	chr1:89939159-89939181	chr1	89939111	89939729	ADNP + CTCF	273
aagcTAATACGACTCACTATAGGCATAAGAAAGGCCAGATTTGTTTTAGAGCTAGAAATAGCAAGTTAAAATAAGGCTAGTCCGTTATCAACTTGAAAAAGTGGCACCGAGTCGGTGCTTTT	chr1:89939646-89939668	chr1	89939111	89939729	ADNP + CTCF	274
aagcTAATACGACTCACTATAGGCGAACGTCACATCCGAAATCGTTTTAGAGCTAGAAATAGCAAGTTAAAATAAGGCTAGTCCGTTATCAACTTGAAAAAGTGGCACCGAGTCGGTGCTTTT	chr1:89939658-89939680	chr1	89939111	89939729	ADNP + CTCF	275
aagcTAATACGACTCACTATAGGAGAACACTATTATTATGCGGGTTTTAGAGCTAGAAATAGCAAGTTAAAATAAGGCTAGTCCGTTATCAACTTGAAAAAGTGGCACCGAGTCGGTGCTTTT	chr6:87873922-87873944	chr6	87873857	87874475	ADNP + CTCF	276
aagcTAATACGACTCACTATAGGAAAAGAACACTATTATTATGGTTTTAGAGCTAGAAATAGCAAGTTAAAATAAGGCTAGTCCGTTATCAACTTGAAAAAGTGGCACCGAGTCGGTGCTTTT	chr6:87873925-87873947	chr6	87873857	87874475	ADNP + CTCF	277
aagcTAATACGACTCACTATAGGTTCACAGCACTTGAGAGGCAGTTTTAGAGCTAGAAATAGCAAGTTAAAATAAGGCTAGTCCGTTATCAACTTGAAAAAGTGGCACCGAGTCGGTGCTTTT	chr6:87874407-87874429	chr6	87873857	87874475	ADNP + CTCF	278
aagcTAATACGACTCACTATAGGCTTTATTCACAGCACTTGAGGTTTTAGAGCTAGAAATAGCAAGTTAAAATAAGGCTAGTCCGTTATCAACTTGAAAAAGTGGCACCGAGTCGGTGCTTTT	chr6:87874412-87874434	chr6	87873857	87874475	ADNP + CTCF	279
aagcTAATACGACTCACTATAGGACTGTTTTCTCCTTGCTAGGGTTTTAGAGCTAGAAATAGCAAGTTAAAATAAGGCTAGTCCGTTATCAACTTGAAAAAGTGGCACCGAGTCGGTGCTTTT	chr2:31056000-31056022	chr2	31055942	31056560	ADNP + CTCF	280
aagcTAATACGACTCACTATAGGCATACTGTTTTCTCCTTGCTGTTTTAGAGCTAGAAATAGCAAGTTAAAATAAGGCTAGTCCGTTATCAACTTGAAAAAGTGGCACCGAGTCGGTGCTTTT	chr2:31056003-31056025	chr2	31055942	31056560	ADNP + CTCF	281
aagcTAATACGACTCACTATAGGAGGCCAGCTTCAGGAAGGAAGTTTTAGAGCTAGAAATAGCAAGTTAAAATAAGGCTAGTCCGTTATCAACTTGAAAAAGTGGCACCGAGTCGGTGCTTTT	chr2:31056478-31056500	chr2	31055942	31056560	ADNP + CTCF	282
aagcTAATACGACTCACTATAGGAAGGCCAGCTTCAGGAAGGAGTTTTAGAGCTAGAAATAGCAAGTTAAAATAAGGCTAGTCCGTTATCAACTTGAAAAAGTGGCACCGAGTCGGTGCTTTT	chr2:31056479-31056501	chr2	31055942	31056560	ADNP + CTCF	283
aagcTAATACGACTCACTATAGGCTGGGAGCTTAGCTGGACGGTTTTAGAGCTAGAAATAGCAAGTTAAAATAAGGCTAGTCCGTTATCAACTTGAAAAAGTGGCACCGAGTCGGTGCTTTT	chr5:139296523-139296545	chr5	139296499	139297117	ADNP + CTCF	284
aagcTAATACGACTCACTATAGGCTAAGCTCCCAGCTCGTGAGTTTTAGAGCTAGAAATAGCAAGTTAAAATAAGGCTAGTCCGTTATCAACTTGAAAAAGTGGCACCGAGTCGGTGCTTTT	chr5:139296532-139296554	chr5	139296499	139297117	ADNP + CTCF	285
aagcTAATACGACTCACTATAGGATGTCGGGGGGGGGGGGGGGTTTTAGAGCTAGAAATAGCAAGTTAAAATAAGGCTAGTCCGTTATCAACTTGAAAAAGTGGCACCGAGTCGGTGCTTTT	chr7:133712598-133712620	chr5	139296499	139297117	ADNP + CTCF	286
aagcTAATACGACTCACTATAGGATGTCGGGGGGGGGGGGGGGTTTTAGAGCTAGAAATAGCAAGTTAAAATAAGGCTAGTCCGTTATCAACTTGAAAAAGTGGCACCGAGTCGGTGCTTTT	chr5:139297031-139297053	chr5	139296499	139297117	ADNP + CTCF	287
aagcTAATACGACTCACTATAGGCATCACGTAGGGAATCCCAGTTTTAGAGCTAGAAATAGCAAGTTAAAATAAGGCTAGTCCGTTATCAACTTGAAAAAGTGGCACCGAGTCGGTGCTTTT	chr3:89598892-89598914	chr3	89598863	89599481	ADNP + CTCF	288
aagcTAATACGACTCACTATAGGAAACAAGTAAACATGCACCAGTTTTAGAGCTAGAAATAGCAAGTTAAAATAAGGCTAGTCCGTTATCAACTTGAAAAAGTGGCACCGAGTCGGTGCTTTT	chr3:89598909-89598931	chr3	89598863	89599481	ADNP + CTCF	289
aagcTAATACGACTCACTATAGGGTCGTACAGAGATCTGTGTGTTTTAGAGCTAGAAATAGCAAGTTAAAATAAGGCTAGTCCGTTATCAACTTGAAAAAGTGGCACCGAGTCGGTGCTTTT	chr3:89599397-89599419	chr3	89598863	89599481	ADNP + CTCF	290
aagcTAATACGACTCACTATAGGCGTACAGAGATCTGTGTAGGGTTTTAGAGCTAGAAATAGCAAGTTAAAATAAGGCTAGTCCGTTATCAACTTGAAAAAGTGGCACCGAGTCGGTGCTTTT	chr3:89599400-89599422	chr3	89598863	89599481	ADNP + CTCF	291
aagcTAATACGACTCACTATAGGAGTCAAAGAACTGTTCAGAAGTTTTAGAGCTAGAAATAGCAAGTTAAAATAAGGCTAGTCCGTTATCAACTTGAAAAAGTGGCACCGAGTCGGTGCTTTT	chr4:130103559-130103581	chr4	130103521	130104139	ADNP + CTCF	292
aagcTAATACGACTCACTATAGGAAGGGTCGGTGTTTTCGACGTTTTAGAGCTAGAAATAGCAAGTTAAAATAAGGCTAGTCCGTTATCAACTTGAAAAAGTGGCACCGAGTCGGTGCTTTT	chr4:130103542-130103564	chr4	130103521	130104139	ADNP + CTCF	293
aagcTAATACGACTCACTATAGGTCTAGAAAATGTCTGACTTGGTTTTAGAGCTAGAAATAGCAAGTTAAAATAAGGCTAGTCCGTTATCAACTTGAAAAAGTGGCACCGAGTCGGTGCTTTT	chr4:130104052-130104074	chr4	130103521	130104139	ADNP + CTCF	294
aagcTAATACGACTCACTATAGGCAGACTACTGGAGAGTCTGGTTTTAGAGCTAGAAATAGCAAGTTAAAATAAGGCTAGTCCGTTATCAACTTGAAAAAGTGGCACCGAGTCGGTGCTTTT	chr4:130104078-130104100	chr4	130103521	130104139	ADNP + CTCF	295
aagcTAATACGACTCACTATAGGCCTAGCTGCCTCTTTTACAGGTTTTAGAGCTAGAAATAGCAAGTTAAAATAAGGCTAGTCCGTTATCAACTTGAAAAAGTGGCACCGAGTCGGTGCTTTT	chr4:86764228-86764250	chr4	86764199	86764817	ADNP + CTCF	296
aagcTAATACGACTCACTATAGGCCTAGCTGCCTCTTTTACAGGTTTTAGAGCTAGAAATAGCAAGTTAAAATAAGGCTAGTCCGTTATCAACTTGAAAAAGTGGCACCGAGTCGGTGCTTTT	chr4:86764228-86764250	chr4	86764199	86764817	ADNP + CTCF	297
aagcTAATACGACTCACTATAGGTCCCCAGAAACCATGTGAGGGTTTTAGAGCTAGAAATAGCAAGTTAAAATAAGGCTAGTCCGTTATCAACTTGAAAAAGTGGCACCGAGTCGGTGCTTTT	chr4:86764734-86764756	chr4	86764199	86764817	ADNP + CTCF	298
aagcTAATACGACTCACTATAGGTCCCCAGAAACCATGTGAGGGTTTTAGAGCTAGAAATAGCAAGTTAAAATAAGGCTAGTCCGTTATCAACTTGAAAAAGTGGCACCGAGTCGGTGCTTTT	chr4:86764734-86764756	chr4	86764199	86764817	ADNP + CTCF	299
aagcTAATACGACTCACTATAGGCTCGTCATCAGCATACACATGTTTTAGAGCTAGAAATAGCAAGTTAAAATAAGGCTAGTCCGTTATCAACTTGAAAAAGTGGCACCGAGTCGGTGCTTTT	chr19:6639016-6639038	chr19	6638992	6639610	ADNP + CTCF	300
aagcTAATACGACTCACTATAGGTCTCGTCATCAGCATACACAGTTTTAGAGCTAGAAATAGCAAGTTAAAATAAGGCTAGTCCGTTATCAACTTGAAAAAGTGGCACCGAGTCGGTGCTTTT	chr19:6639015-6639037	chr19	6638992	6639610	ADNP + CTCF	301
aagcTAATACGACTCACTATAGGACACAGTTTATAATAACTGAGTTTTAGAGCTAGAAATAGCAAGTTAAAATAAGGCTAGTCCGTTATCAACTTGAAAAAGTGGCACCGAGTCGGTGCTTTT	chr19:6639544-6639566	chr19	6638992	6639610	ADNP + CTCF	302
aagcTAATACGACTCACTATAGGTATCAGCAGATACTGCAACAGTTTTAGAGCTAGAAATAGCAAGTTAAAATAAGGCTAGTCCGTTATCAACTTGAAAAAGTGGCACCGAGTCGGTGCTTTT	chr19:6639572-6639594	chr19	6638992	6639610	ADNP + CTCF	303
aagcTAATACGACTCACTATAGGTGTCCCACAACGAGCACAGGTTTTAGAGCTAGAAATAGCAAGTTAAAATAAGGCTAGTCCGTTATCAACTTGAAAAAGTGGCACCGAGTCGGTGCTTTT	chr6:52414427-52414449	chr6	52414399	52415017	ADNP + CTCF	304
aagcTAATACGACTCACTATAGGCAGTCCCAATGATGAGACTAGTTTTAGAGCTAGAAATAGCAAGTTAAAATAAGGCTAGTCCGTTATCAACTTGAAAAAGTGGCACCGAGTCGGTGCTTTT	chr6:52414401-52414423	chr6	52414399	52415017	ADNP + CTCF	305
aagcTAATACGACTCACTATAGGCTTTGTTACACTGAAGACAAGTTTTAGAGCTAGAAATAGCAAGTTAAAATAAGGCTAGTCCGTTATCAACTTGAAAAAGTGGCACCGAGTCGGTGCTTTT	chr6:52414953-52414975	chr6	52414399	52415017	ADNP + CTCF	306
aagcTAATACGACTCACTATAGGTTGGGAGAGACTAGGCTTCTGTTTTAGAGCTAGAAATAGCAAGTTAAAATAAGGCTAGTCCGTTATCAACTTGAAAAAGTGGCACCGAGTCGGTGCTTTT	chr6:52414993-52415015	chr6	52414399	52415017	ADNP + CTCF	307
aagcTAATACGACTCACTATAGGTCAGAACTGCTATATAGTGGGTTTTAGAGCTAGAAATAGCAAGTTAAAATAAGGCTAGTCCGTTATCAACTTGAAAAAGTGGCACCGAGTCGGTGCTTTT	chr9:114389277-114389299	chr9	114389259	114389877	ADNP + CTCF	308
aagcTAATACGACTCACTATAGGCTTCAGAACTGCTATATAGGTTTTAGAGCTAGAAATAGCAAGTTAAAATAAGGCTAGTCCGTTATCAACTTGAAAAAGTGGCACCGAGTCGGTGCTTTT	chr9:114389280-114389302	chr9	114389259	114389877	ADNP + CTCF	309
aagcTAATACGACTCACTATAGGCTGCTGGTGAGCGCTCACAAGTTTTAGAGCTAGAAATAGCAAGTTAAAATAAGGCTAGTCCGTTATCAACTTGAAAAAGTGGCACCGAGTCGGTGCTTTT	chr9:114389787-114389809	chr9	114389259	114389877	ADNP + CTCF	310
aagcTAATACGACTCACTATAGGCTGGTGAGCGCTCACAAGGGGTTTTAGAGCTAGAAATAGCAAGTTAAAATAAGGCTAGTCCGTTATCAACTTGAAAAAGTGGCACCGAGTCGGTGCTTTT	chr9:114389790-114389812	chr9	114389259	114389877	ADNP + CTCF	311
aagcTAATACGACTCACTATAGGGTTAGTTTGAAGCTACCGGGTTTTAGAGCTAGAAATAGCAAGTTAAAATAAGGCTAGTCCGTTATCAACTTGAAAAAGTGGCACCGAGTCGGTGCTTTT	chr17:47857925-47857947	chr17	47857892	47858510	ADNP + CTCF	312
aagcTAATACGACTCACTATAGGTCTGGTTAGTTTGAAGCTACGTTTTAGAGCTAGAAATAGCAAGTTAAAATAAGGCTAGTCCGTTATCAACTTGAAAAAGTGGCACCGAGTCGGTGCTTTT	chr17:47857928-47857950	chr17	47857892	47858510	ADNP + CTCF	313
aagcTAATACGACTCACTATAGGAAAAATTAAACCAACAAAGCGTTTTAGAGCTAGAAATAGCAAGTTAAAATAAGGCTAGTCCGTTATCAACTTGAAAAAGTGGCACCGAGTCGGTGCTTTT	chr17:47858430-47858452	chr17	47857892	47858510	ADNP + CTCF	314
aagcTAATACGACTCACTATAGGCATCACCATGCCTGCTTTGTGTTTTAGAGCTAGAAATAGCAAGTTAAAATAAGGCTAGTCCGTTATCAACTTGAAAAAGTGGCACCGAGTCGGTGCTTTT	chr17:47858440-47858462	chr17	47857892	47858510	ADNP + CTCF	315
aagcTAATACGACTCACTATAGGAAGACTCTTAATAGTTGTAAGTTTTAGAGCTAGAAATAGCAAGTTAAAATAAGGCTAGTCCGTTATCAACTTGAAAAAGTGGCACCGAGTCGGTGCTTTT	chr2:165860631-165860653	chr2	165860625	165861243	ADNP + CTCF	316
aagcTAATACGACTCACTATAGGAAAGACTCTTAATAGTTGTAGTTTTAGAGCTAGAAATAGCAAGTTAAAATAAGGCTAGTCCGTTATCAACTTGAAAAAGTGGCACCGAGTCGGTGCTTTT	chr2:165860632-165860654	chr2	165860625	165861243	ADNP + CTCF	317
aagcTAATACGACTCACTATAGGTGAACCGAACCGGCCTGTGGTTTTAGAGCTAGAAATAGCAAGTTAAAATAAGGCTAGTCCGTTATCAACTTGAAAAAGTGGCACCGAGTCGGTGCTTTT	chr2:165861158-165861180	chr2	165860625	165861243	ADNP + CTCF	318
aagcTAATACGACTCACTATAGGTAAAACCTCACAGGCCGGTTGTTTTAGAGCTAGAAATAGCAAGTTAAAATAAGGCTAGTCCGTTATCAACTTGAAAAAGTGGCACCGAGTCGGTGCTTTT	chr2:165861153-165861175	chr2	165860625	165861243	ADNP + CTCF	319
aagcTAATACGACTCACTATAGGATCCTAAGTCAGGACAACCAGTTTTAGAGCTAGAAATAGCAAGTTAAAATAAGGCTAGTCCGTTATCAACTTGAAAAAGTGGCACCGAGTCGGTGCTTTT	chr15:101185510-101185532	chr15	101185450	101186068	ADNP + CTCF	320
aagcTAATACGACTCACTATAGGTTCCATGGTTGTCCTGACTTGTTTTAGAGCTAGAAATAGCAAGTTAAAATAAGGCTAGTCCGTTATCAACTTGAAAAAGTGGCACCGAGTCGGTGCTTTT	chr15:101185508-101185530	chr15	101185450	101186068	ADNP + CTCF	321
aagcTAATACGACTCACTATAGGTTGTTTAATCTATTGAGATGGTTTTAGAGCTAGAAATAGCAAGTTAAAATAAGGCTAGTCCGTTATCAACTTGAAAAAGTGGCACCGAGTCGGTGCTTTT	chr15:101185991-101186013	chr15	101185450	101186068	ADNP + CTCF	322
aagcTAATACGACTCACTATAGGTTTGTTTAATCTATTGAGATGTTTTAGAGCTAGAAATAGCAAGTTAAAATAAGGCTAGTCCGTTATCAACTTGAAAAAGTGGCACCGAGTCGGTGCTTTT	chr15:101185992-101186014	chr15	101185450	101186068	ADNP + CTCF	323
aagcTAATACGACTCACTATAGGTGAATGCTGCCTCAACACCCGTTTTAGAGCTAGAAATAGCAAGTTAAAATAAGGCTAGTCCGTTATCAACTTGAAAAAGTGGCACCGAGTCGGTGCTTTT	chr2:73561571-73561593	chr2	73561496	73562114	ADNP + CTCF	324
aagcTAATACGACTCACTATAGGACGCACCCACACACTCATTGGTTTTAGAGCTAGAAATAGCAAGTTAAAATAAGGCTAGTCCGTTATCAACTTGAAAAAGTGGCACCGAGTCGGTGCTTTT	chr2:73561547-73561569	chr2	73561496	73562114	ADNP + CTCF	325
aagcTAATACGACTCACTATAGGTTGGAAAGCAATGGACTGTAGTTTTAGAGCTAGAAATAGCAAGTTAAAATAAGGCTAGTCCGTTATCAACTTGAAAAAGTGGCACCGAGTCGGTGCTTTT	chr2:73562024-73562046	chr2	73561496	73562114	ADNP + CTCF	326
aagcTAATACGACTCACTATAGGCAATGGACTGTATGGTGATGTTTTAGAGCTAGAAATAGCAAGTTAAAATAAGGCTAGTCCGTTATCAACTTGAAAAAGTGGCACCGAGTCGGTGCTTTT	chr2:73562031-73562053	chr2	73561496	73562114	ADNP + CTCF	327
aagcTAATACGACTCACTATAGGACTAATAAAATGGGCTAATGGTTTTAGAGCTAGAAATAGCAAGTTAAAATAAGGCTAGTCCGTTATCAACTTGAAAAAGTGGCACCGAGTCGGTGCTTTT	chr11:120208767-120208789	chr11	120208734	120209352	ADNP + CTCF	328
aagcTAATACGACTCACTATAGGATAAAATGGGCTAATGGGGCGTTTTAGAGCTAGAAATAGCAAGTTAAAATAAGGCTAGTCCGTTATCAACTTGAAAAAGTGGCACCGAGTCGGTGCTTTT	chr11:120208763-120208785	chr11	120208734	120209352	ADNP + CTCF	329
aagcTAATACGACTCACTATAGGCGGACTCCAGATGCTAGAATGTTTTAGAGCTAGAAATAGCAAGTTAAAATAAGGCTAGTCCGTTATCAACTTGAAAAAGTGGCACCGAGTCGGTGCTTTT	chr11:120209285-120209307	chr11	120208734	120209352	ADNP + CTCF	330
aagcTAATACGACTCACTATAGGTTCAAGCCTATTCTAGCATCGTTTTAGAGCTAGAAATAGCAAGTTAAAATAAGGCTAGTCCGTTATCAACTTGAAAAAGTGGCACCGAGTCGGTGCTTTT	chr11:120209279-120209301	chr11	120208734	120209352	ADNP + CTCF	331
aagcTAATACGACTCACTATAGGCAGAACGGATTGTAGCACAGGTTTTAGAGCTAGAAATAGCAAGTTAAAATAAGGCTAGTCCGTTATCAACTTGAAAAAGTGGCACCGAGTCGGTGCTTTT	chr5:110949390-110949412	chr5	110949335	110949953	ADNP + CTCF	332
aagcTAATACGACTCACTATAGGGATTGTAGCACAGTGGGCGGTTTTAGAGCTAGAAATAGCAAGTTAAAATAAGGCTAGTCCGTTATCAACTTGAAAAAGTGGCACCGAGTCGGTGCTTTT	chr5:110949396-110949418	chr5	110949335	110949953	ADNP + CTCF	333
aagcTAATACGACTCACTATAGGCTGCACACAAGAAGTACTGGTTTTAGAGCTAGAAATAGCAAGTTAAAATAAGGCTAGTCCGTTATCAACTTGAAAAAGTGGCACCGAGTCGGTGCTTTT	chr5:110949877-110949899	chr5	110949335	110949953	ADNP + CTCF	334
aagcTAATACGACTCACTATAGGCAGTACTTCTTGTGTGCAGCGTTTTAGAGCTAGAAATAGCAAGTTAAAATAAGGCTAGTCCGTTATCAACTTGAAAAAGTGGCACCGAGTCGGTGCTTTT	chr5:110949880-110949902	chr5	110949335	110949953	ADNP + CTCF	335
aagcTAATACGACTCACTATAGGCAGAGAGTCATCCCACAGAGGTTTTAGAGCTAGAAATAGCAAGTTAAAATAAGGCTAGTCCGTTATCAACTTGAAAAAGTGGCACCGAGTCGGTGCTTTT	chr5:139587381-139587403	chr5	139587337	139587955	ADNP + CTCF	336
aagcTAATACGACTCACTATAGGAGCCACACTATGGCATCAGGGTTTTAGAGCTAGAAATAGCAAGTTAAAATAAGGCTAGTCCGTTATCAACTTGAAAAAGTGGCACCGAGTCGGTGCTTTT	chr5:139587355-139587377	chr5	139587337	139587955	ADNP + CTCF	337
aagcTAATACGACTCACTATAGGAAGGCATGTGCCACCATGCCGTTTTAGAGCTAGAAATAGCAAGTTAAAATAAGGCTAGTCCGTTATCAACTTGAAAAAGTGGCACCGAGTCGGTGCTTTT	chr8:127418203-127418225	chr5	139587337	139587955	ADNP + CTCF	338
aagcTAATACGACTCACTATAGGAAGGCATGTGCCACCATGCCGTTTTAGAGCTAGAAATAGCAAGTTAAAATAAGGCTAGTCCGTTATCAACTTGAAAAAGTGGCACCGAGTCGGTGCTTTT	chr16:4687611-4687633	chr5	139587337	139587955	ADNP + CTCF	339
aagcTAATACGACTCACTATAGGTTTAGCAAATTAGGTTCCAGTTTTAGAGCTAGAAATAGCAAGTTAAAATAAGGCTAGTCCGTTATCAACTTGAAAAAGTGGCACCGAGTCGGTGCTTTT	chr17:87601851-87601873	chr17	87601790	87602408	ADNP + CTCF	340
aagcTAATACGACTCACTATAGGTCTTTGAACATTCAAGGCCCGTTTTAGAGCTAGAAATAGCAAGTTAAAATAAGGCTAGTCCGTTATCAACTTGAAAAAGTGGCACCGAGTCGGTGCTTTT	chr17:87601834-87601856	chr17	87601790	87602408	ADNP + CTCF	341
aagcTAATACGACTCACTATAGGCGCATGCCCTTCTTGTACGGGTTTTAGAGCTAGAAATAGCAAGTTAAAATAAGGCTAGTCCGTTATCAACTTGAAAAAGTGGCACCGAGTCGGTGCTTTT	chr17:87602343-87602365	chr17	87601790	87602408	ADNP + CTCF	342
aagcTAATACGACTCACTATAGGAACATGACCACCGTACAAGAGTTTTAGAGCTAGAAATAGCAAGTTAAAATAAGGCTAGTCCGTTATCAACTTGAAAAAGTGGCACCGAGTCGGTGCTTTT	chr17:87602336-87602358	chr17	87601790	87602408	ADNP + CTCF	343
aagcTAATACGACTCACTATAGGTGTGCTCGTAAACATCTGGGGTTTTAGAGCTAGAAATAGCAAGTTAAAATAAGGCTAGTCCGTTATCAACTTGAAAAAGTGGCACCGAGTCGGTGCTTTT	chr10:78479710-78479732	chr10	78479699	78480317	ADNP + CTCF	344
aagcTAATACGACTCACTATAGGATTACCAATCGTGCGCTCCAGTTTTAGAGCTAGAAATAGCAAGTTAAAATAAGGCTAGTCCGTTATCAACTTGAAAAAGTGGCACCGAGTCGGTGCTTTT	chr10:78479759-78479781	chr10	78479699	78480317	ADNP + CTCF	345
aagcTAATACGACTCACTATAGGAAACGTAAGACCTGGAGTGGGTTTTAGAGCTAGAAATAGCAAGTTAAAATAAGGCTAGTCCGTTATCAACTTGAAAAAGTGGCACCGAGTCGGTGCTTTT	chr10:78480230-78480252	chr10	78479699	78480317	ADNP + CTCF	346
aagcTAATACGACTCACTATAGGAGGAAACGTAAGACCTGGAGGTTTTAGAGCTAGAAATAGCAAGTTAAAATAAGGCTAGTCCGTTATCAACTTGAAAAAGTGGCACCGAGTCGGTGCTTTT	chr10:78480233-78480255	chr10	78479699	78480317	ADNP + CTCF	347
aagcTAATACGACTCACTATAGGTCTTCAAACTTGTACCCTGGTTTTAGAGCTAGAAATAGCAAGTTAAAATAAGGCTAGTCCGTTATCAACTTGAAAAAGTGGCACCGAGTCGGTGCTTTT	chr4:136899049-136899071	chr4	136899042	136899660	ADNP + CTCF	348
aagcTAATACGACTCACTATAGGCTGTCTTCAAACTTGTACCCGTTTTAGAGCTAGAAATAGCAAGTTAAAATAAGGCTAGTCCGTTATCAACTTGAAAAAGTGGCACCGAGTCGGTGCTTTT	chr4:136899047-136899069	chr4	136899042	136899660	ADNP + CTCF	349
aagcTAATACGACTCACTATAGGTAACCCCAGGCAGAGACAGGGTTTTAGAGCTAGAAATAGCAAGTTAAAATAAGGCTAGTCCGTTATCAACTTGAAAAAGTGGCACCGAGTCGGTGCTTTT	chr4:136899595-136899617	chr4	136899042	136899660	ADNP + CTCF	350
aagcTAATACGACTCACTATAGGCTTTAACCCCAGGCAGAGACGTTTTAGAGCTAGAAATAGCAAGTTAAAATAAGGCTAGTCCGTTATCAACTTGAAAAAGTGGCACCGAGTCGGTGCTTTT	chr4:136899598-136899620	chr4	136899042	136899660	ADNP + CTCF	351
aagcTAATACGACTCACTATAGGAAAATATTGCAGGCCGGGCGGTTTTAGAGCTAGAAATAGCAAGTTAAAATAAGGCTAGTCCGTTATCAACTTGAAAAAGTGGCACCGAGTCGGTGCTTTT	chr5:108029875-108029897	chr5	108029870	108030488	ADNP + CTCF	352
aagcTAATACGACTCACTATAGGTTATTAAAATATTGCAGGCCGTTTTAGAGCTAGAAATAGCAAGTTAAAATAAGGCTAGTCCGTTATCAACTTGAAAAAGTGGCACCGAGTCGGTGCTTTT	chr5:108029870-108029892	chr5	108029870	108030488	ADNP + CTCF	353
aagcTAATACGACTCACTATAGGAGAGCTCCTGTGTGGGGCAGGTTTTAGAGCTAGAAATAGCAAGTTAAAATAAGGCTAGTCCGTTATCAACTTGAAAAAGTGGCACCGAGTCGGTGCTTTT	chr5:108030419-108030441	chr5	108029870	108030488	ADNP + CTCF	354
aagcTAATACGACTCACTATAGGTCGAAACCACTGCCCCACACGTTTTAGAGCTAGAAATAGCAAGTTAAAATAAGGCTAGTCCGTTATCAACTTGAAAAAGTGGCACCGAGTCGGTGCTTTT	chr5:108030413-108030435	chr5	108029870	108030488	ADNP + CTCF	355
aagcTAATACGACTCACTATAGGCTTAAAGCAATACCCAAGCTGTTTTAGAGCTAGAAATAGCAAGTTAAAATAAGGCTAGTCCGTTATCAACTTGAAAAAGTGGCACCGAGTCGGTGCTTTT	chr9:110949875-110949897	chr9	110949868	110950486	ADNP + CTCF	356
aagcTAATACGACTCACTATAGGACTTAAAGCAATACCCAAGCGTTTTAGAGCTAGAAATAGCAAGTTAAAATAAGGCTAGTCCGTTATCAACTTGAAAAAGTGGCACCGAGTCGGTGCTTTT	chr9:110949876-110949898	chr9	110949868	110950486	ADNP + CTCF	357
aagcTAATACGACTCACTATAGGCCGCAGCTCTAAGGGAGCAGGTTTTAGAGCTAGAAATAGCAAGTTAAAATAAGGCTAGTCCGTTATCAACTTGAAAAAGTGGCACCGAGTCGGTGCTTTT	NA	chr9	110949868	110950486	ADNP + CTCF	358
aagcTAATACGACTCACTATAGGTTCTATAACCGCAGCTCTAAGTTTTAGAGCTAGAAATAGCAAGTTAAAATAAGGCTAGTCCGTTATCAACTTGAAAAAGTGGCACCGAGTCGGTGCTTTT	chr9:110950410-110950432	chr9	110949868	110950486	ADNP + CTCF	359
aagcTAATACGACTCACTATAGGGAGAAGCATCTGTACTCAGGTTTTAGAGCTAGAAATAGCAAGTTAAAATAAGGCTAGTCCGTTATCAACTTGAAAAAGTGGCACCGAGTCGGTGCTTTT	chr8:85021689-85021711	chr8	85021664	85022282	ADNP + CTCF	360
aagcTAATACGACTCACTATAGGCTGTACTCAGGGGCTAGTCTGTTTTAGAGCTAGAAATAGCAAGTTAAAATAAGGCTAGTCCGTTATCAACTTGAAAAAGTGGCACCGAGTCGGTGCTTTT	chr8:85021699-85021721	chr8	85021664	85022282	ADNP + CTCF	361
aagcTAATACGACTCACTATAGGTGGTTGGCTGGCTAGCTGGCGTTTTAGAGCTAGAAATAGCAAGTTAAAATAAGGCTAGTCCGTTATCAACTTGAAAAAGTGGCACCGAGTCGGTGCTTTT	chr8:85022199-85022221	chr8	85021664	85022282	ADNP + CTCF	362
aagcTAATACGACTCACTATAGGTGGTTGGCTGGCTAGCTGGCGTTTTAGAGCTAGAAATAGCAAGTTAAAATAAGGCTAGTCCGTTATCAACTTGAAAAAGTGGCACCGAGTCGGTGCTTTT	chr2:130147072-130147094	chr8	85021664	85022282	ADNP + CTCF	363
aagcTAATACGACTCACTATAGGAGGACAAGCGTGACATGTGGGTTTTAGAGCTAGAAATAGCAAGTTAAAATAAGGCTAGTCCGTTATCAACTTGAAAAAGTGGCACCGAGTCGGTGCTTTT	chr2:29693585-29693607	chr2	29693530	29694148	ADNP + CTCF	364
aagcTAATACGACTCACTATAGGCACTGGCTCCCCAGATTGCAGTTTTAGAGCTAGAAATAGCAAGTTAAAATAAGGCTAGTCCGTTATCAACTTGAAAAAGTGGCACCGAGTCGGTGCTTTT	chr2:29693530-29693552	chr2	29693530	29694148	ADNP + CTCF	365
aagcTAATACGACTCACTATAGGAAGTTGTATTCGTATTTATGGTTTTAGAGCTAGAAATAGCAAGTTAAAATAAGGCTAGTCCGTTATCAACTTGAAAAAGTGGCACCGAGTCGGTGCTTTT	chr2:29694086-29694108	chr2	29693530	29694148	ADNP + CTCF	366
aagcTAATACGACTCACTATAGGAGTTGTATTCGTATTTATGTGTTTTAGAGCTAGAAATAGCAAGTTAAAATAAGGCTAGTCCGTTATCAACTTGAAAAAGTGGCACCGAGTCGGTGCTTTT	chr2:29694087-29694109	chr2	29693530	29694148	ADNP + CTCF	367
aagcTAATACGACTCACTATAGGCCGAGCAGTGTCATAAAAAGGTTTTAGAGCTAGAAATAGCAAGTTAAAATAAGGCTAGTCCGTTATCAACTTGAAAAAGTGGCACCGAGTCGGTGCTTTT	chr9:64397001-64397023	chr9	64396985	64397603	ADNP + CTCF	368
aagcTAATACGACTCACTATAGGACTGCTCGGAAACAGATAAGGTTTTAGAGCTAGAAATAGCAAGTTAAAATAAGGCTAGTCCGTTATCAACTTGAAAAAGTGGCACCGAGTCGGTGCTTTT	chr9:64396987-64397009	chr9	64396985	64397603	ADNP + CTCF	369
aagcTAATACGACTCACTATAGGAGACTTTCTTCACGGAATTCGTTTTAGAGCTAGAAATAGCAAGTTAAAATAAGGCTAGTCCGTTATCAACTTGAAAAAGTGGCACCGAGTCGGTGCTTTT	chr9:64397513-64397535	chr9	64396985	64397603	ADNP + CTCF	370
aagcTAATACGACTCACTATAGGACTTTCTTCACGGAATTCAGTTTTAGAGCTAGAAATAGCAAGTTAAAATAAGGCTAGTCCGTTATCAACTTGAAAAAGTGGCACCGAGTCGGTGCTTTT	chr9:64397514-64397536	chr9	64396985	64397603	ADNP + CTCF	371
aagcTAATACGACTCACTATAGGGTGTGTGCACCATCACCTGGTTTTAGAGCTAGAAATAGCAAGTTAAAATAAGGCTAGTCCGTTATCAACTTGAAAAAGTGGCACCGAGTCGGTGCTTTT	chr11:51637321-51637343	chr11	51637319	51637937	ADNP + CTCF	372
aagcTAATACGACTCACTATAGGGGAGTGCATGAGTTGCTGGGTTTTAGAGCTAGAAATAGCAAGTTAAAATAAGGCTAGTCCGTTATCAACTTGAAAAAGTGGCACCGAGTCGGTGCTTTT	chr11:51637345-51637367	chr11	51637319	51637937	ADNP + CTCF	373
aagcTAATACGACTCACTATAGGAGTTGGGGAGGCGGAGATAGGTTTTAGAGCTAGAAATAGCAAGTTAAAATAAGGCTAGTCCGTTATCAACTTGAAAAAGTGGCACCGAGTCGGTGCTTTT	chr11:51637887-51637909	chr11	51637319	51637937	ADNP + CTCF	374
aagcTAATACGACTCACTATAGGAAGTTGGGGAGGCGGAGATAGTTTTAGAGCTAGAAATAGCAAGTTAAAATAAGGCTAGTCCGTTATCAACTTGAAAAAGTGGCACCGAGTCGGTGCTTTT	chr11:51637888-51637910	chr11	51637319	51637937	ADNP + CTCF	375
aagcTAATACGACTCACTATAGGGAGAGCCCTTACACACTGTGTTTTAGAGCTAGAAATAGCAAGTTAAAATAAGGCTAGTCCGTTATCAACTTGAAAAAGTGGCACCGAGTCGGTGCTTTT	chr17:43724391-43724413	chr17	43724368	43724986	ADNP + CTCF	376
aagcTAATACGACTCACTATAGGCCTGGCATGGATATAGAGTAGTTTTAGAGCTAGAAATAGCAAGTTAAAATAAGGCTAGTCCGTTATCAACTTGAAAAAGTGGCACCGAGTCGGTGCTTTT	chr17:43724412-43724434	chr17	43724368	43724986	ADNP + CTCF	377
aagcTAATACGACTCACTATAGGAAAACTTGTCACACAAGCATGTTTTAGAGCTAGAAATAGCAAGTTAAAATAAGGCTAGTCCGTTATCAACTTGAAAAAGTGGCACCGAGTCGGTGCTTTT	chr17:43724906-43724928	chr17	43724368	43724986	ADNP + CTCF	378
aagcTAATACGACTCACTATAGGAAAAACTTGTCACACAAGCAGTTTTAGAGCTAGAAATAGCAAGTTAAAATAAGGCTAGTCCGTTATCAACTTGAAAAAGTGGCACCGAGTCGGTGCTTTT	chr17:43724907-43724929	chr17	43724368	43724986	ADNP + CTCF	379
aagcTAATACGACTCACTATAGGTCACACTTGCATTAAACAGGGTTTTAGAGCTAGAAATAGCAAGTTAAAATAAGGCTAGTCCGTTATCAACTTGAAAAAGTGGCACCGAGTCGGTGCTTTT	chr8:41194050-41194072	chr8	41193979	41194597	ADNP + CTCF	380
aagcTAATACGACTCACTATAGGTGTGGGGCATAGCAGGTAGGTTTTAGAGCTAGAAATAGCAAGTTAAAATAAGGCTAGTCCGTTATCAACTTGAAAAAGTGGCACCGAGTCGGTGCTTTT	chr8:41194024-41194046	chr8	41193979	41194597	ADNP + CTCF	381
aagcTAATACGACTCACTATAGGTGGCAGTTGTACACACATTAGTTTTAGAGCTAGAAATAGCAAGTTAAAATAAGGCTAGTCCGTTATCAACTTGAAAAAGTGGCACCGAGTCGGTGCTTTT	chr8:41194511-41194533	chr8	41193979	41194597	ADNP + CTCF	382
aagcTAATACGACTCACTATAGGATGTGTGTACAACTGCCATTGTTTTAGAGCTAGAAATAGCAAGTTAAAATAAGGCTAGTCCGTTATCAACTTGAAAAAGTGGCACCGAGTCGGTGCTTTT	chr8:41194516-41194538	chr8	41193979	41194597	ADNP + CTCF	383
aagcTAATACGACTCACTATAGGAAAGAGTTCTGGACAGGCATGTTTTAGAGCTAGAAATAGCAAGTTAAAATAAGGCTAGTCCGTTATCAACTTGAAAAAGTGGCACCGAGTCGGTGCTTTT	chr14:21442741-21442763	chr14	21442716	21443334	ADNP + CTCF	384
aagcTAATACGACTCACTATAGGAAATCCGAATGTCTGAGTGGGTTTTAGAGCTAGAAATAGCAAGTTAAAATAAGGCTAGTCCGTTATCAACTTGAAAAAGTGGCACCGAGTCGGTGCTTTT	chr14:21442768-21442790	chr14	21442716	21443334	ADNP + CTCF	385
aagcTAATACGACTCACTATAGGGGACTGAGTGCAAGTTGTCGTTTTAGAGCTAGAAATAGCAAGTTAAAATAAGGCTAGTCCGTTATCAACTTGAAAAAGTGGCACCGAGTCGGTGCTTTT	chr14:21443270-21443292	chr14	21442716	21443334	ADNP + CTCF	386
aagcTAATACGACTCACTATAGGTCCTTCCATCTTTGAGTTTAGTTTTAGAGCTAGAAATAGCAAGTTAAAATAAGGCTAGTCCGTTATCAACTTGAAAAAGTGGCACCGAGTCGGTGCTTTT	chr14:21443290-21443312	chr14	21442716	21443334	ADNP + CTCF	387
aagcTAATACGACTCACTATAGGCTGGGCCGGGTGAGCACGGGTTTTAGAGCTAGAAATAGCAAGTTAAAATAAGGCTAGTCCGTTATCAACTTGAAAAAGTGGCACCGAGTCGGTGCTTTT	chr11:121118137-121118159	chr11	121118098	121118716	ADNP + CTCF	388
aagcTAATACGACTCACTATAGGAGAGGAGATACTCCTGACGTGTTTTAGAGCTAGAAATAGCAAGTTAAAATAAGGCTAGTCCGTTATCAACTTGAAAAAGTGGCACCGAGTCGGTGCTTTT	chr11:121118110-121118132	chr11	121118098	121118716	ADNP + CTCF	389
aagcTAATACGACTCACTATAGGTAAGCACAGTTGCCCCTCTCGTTTTAGAGCTAGAAATAGCAAGTTAAAATAAGGCTAGTCCGTTATCAACTTGAAAAAGTGGCACCGAGTCGGTGCTTTT	chr11:121118643-121118665	chr11	121118098	121118716	ADNP + CTCF	390
aagcTAATACGACTCACTATAGGAAGCACAGTTGCCCCTCTCTGTTTTAGAGCTAGAAATAGCAAGTTAAAATAAGGCTAGTCCGTTATCAACTTGAAAAAGTGGCACCGAGTCGGTGCTTTT	chr11:121118644-121118666	chr11	121118098	121118716	ADNP + CTCF	391
aagcTAATACGACTCACTATAGGCTCCAGCTTACACGTGTGTGTTTTAGAGCTAGAAATAGCAAGTTAAAATAAGGCTAGTCCGTTATCAACTTGAAAAAGTGGCACCGAGTCGGTGCTTTT	chr6:134129395-134129417	chr6	134129388	134130006	ADNP + CTCF	392
aagcTAATACGACTCACTATAGGACCTGACTGAGCACTATGCGTTTTAGAGCTAGAAATAGCAAGTTAAAATAAGGCTAGTCCGTTATCAACTTGAAAAAGTGGCACCGAGTCGGTGCTTTT	chr6:134129435-134129457	chr6	134129388	134130006	ADNP + CTCF	393
aagcTAATACGACTCACTATAGGACTTTACTTTACTGAAGACAGTTTTAGAGCTAGAAATAGCAAGTTAAAATAAGGCTAGTCCGTTATCAACTTGAAAAAGTGGCACCGAGTCGGTGCTTTT	chr6:134129925-134129947	chr6	134129388	134130006	ADNP + CTCF	394
aagcTAATACGACTCACTATAGGCACTTTACTTTACTGAAGACGTTTTAGAGCTAGAAATAGCAAGTTAAAATAAGGCTAGTCCGTTATCAACTTGAAAAAGTGGCACCGAGTCGGTGCTTTT	chr6:134129926-134129948	chr6	134129388	134130006	ADNP + CTCF	395
aagcTAATACGACTCACTATAGGTTGTCACTCTGCAGTCTAGGGTTTTAGAGCTAGAAATAGCAAGTTAAAATAAGGCTAGTCCGTTATCAACTTGAAAAAGTGGCACCGAGTCGGTGCTTTT	chr6:86298862-86298884	chr6	86298847	86299465	ADNP + CTCF	396
aagcTAATACGACTCACTATAGGCCTAACGTGAGTCAGCTCAGTTTTAGAGCTAGAAATAGCAAGTTAAAATAAGGCTAGTCCGTTATCAACTTGAAAAAGTGGCACCGAGTCGGTGCTTTT	chr6:86298921-86298943	chr6	86298847	86299465	ADNP + CTCF	397
aagcTAATACGACTCACTATAGGTGACACTGCACAGTGCTTGTGTTTTAGAGCTAGAAATAGCAAGTTAAAATAAGGCTAGTCCGTTATCAACTTGAAAAAGTGGCACCGAGTCGGTGCTTTT	chr6:86299400-86299422	chr6	86298847	86299465	ADNP + CTCF	398
aagcTAATACGACTCACTATAGGCTGACACTGCACAGTGCTTGGTTTTAGAGCTAGAAATAGCAAGTTAAAATAAGGCTAGTCCGTTATCAACTTGAAAAAGTGGCACCGAGTCGGTGCTTTT	chr6:86299401-86299423	chr6	86298847	86299465	ADNP + CTCF	399
aagcTAATACGACTCACTATAGGCCCAAGACTTCAAGAACCCAGTTTTAGAGCTAGAAATAGCAAGTTAAAATAAGGCTAGTCCGTTATCAACTTGAAAAAGTGGCACCGAGTCGGTGCTTTT	chr3:32510180-32510202	chr3	32510108	32510726	ADNP + CTCF	400
aagcTAATACGACTCACTATAGGTTGAAGTCTTGGGAGATTGGGTTTTAGAGCTAGAAATAGCAAGTTAAAATAAGGCTAGTCCGTTATCAACTTGAAAAAGTGGCACCGAGTCGGTGCTTTT	chr3:32510170-32510192	chr3	32510108	32510726	ADNP + CTCF	401
aagcTAATACGACTCACTATAGGCGGGCGGCTGGGCAGGGCGGTTTTAGAGCTAGAAATAGCAAGTTAAAATAAGGCTAGTCCGTTATCAACTTGAAAAAGTGGCACCGAGTCGGTGCTTTT	chr3:32510640-32510662	chr3	32510108	32510726	ADNP + CTCF	402
aagcTAATACGACTCACTATAGGCGGGCGGCTGGGCAGGGCGCGTTTTAGAGCTAGAAATAGCAAGTTAAAATAAGGCTAGTCCGTTATCAACTTGAAAAAGTGGCACCGAGTCGGTGCTTTT	chr3:32510641-32510663	chr3	32510108	32510726	ADNP + CTCF	403
aagcTAATACGACTCACTATAGGAATACCTGACAAAAGCCAAGGTTTTAGAGCTAGAAATAGCAAGTTAAAATAAGGCTAGTCCGTTATCAACTTGAAAAAGTGGCACCGAGTCGGTGCTTTT	chr1:181828305-181828327	chr1	181828237	181828855	ADNP + CTCF	404
aagcTAATACGACTCACTATAGGATACCTGACAAAAGCCAAGGGTTTTAGAGCTAGAAATAGCAAGTTAAAATAAGGCTAGTCCGTTATCAACTTGAAAAAGTGGCACCGAGTCGGTGCTTTT	chr1:181828304-181828326	chr1	181828237	181828855	ADNP + CTCF	405
aagcTAATACGACTCACTATAGGCTGTGGGAACCCAGGGTGTGGTTTTAGAGCTAGAAATAGCAAGTTAAAATAAGGCTAGTCCGTTATCAACTTGAAAAAGTGGCACCGAGTCGGTGCTTTT	chr1:181828770-181828792	chr1	181828237	181828855	ADNP + CTCF	406
aagcTAATACGACTCACTATAGGCCACGAGCTGTGGGAACCCAGTTTTAGAGCTAGAAATAGCAAGTTAAAATAAGGCTAGTCCGTTATCAACTTGAAAAAGTGGCACCGAGTCGGTGCTTTT	chr1:181828777-181828799	chr1	181828237	181828855	ADNP + CTCF	407
aagcTAATACGACTCACTATAGGATTTGGGAAGCTCTTGGCAAGTTTTAGAGCTAGAAATAGCAAGTTAAAATAAGGCTAGTCCGTTATCAACTTGAAAAAGTGGCACCGAGTCGGTGCTTTT	chr6:72779301-72779323	chr6	72779272	72779890	ADNP + CTCF	408
aagcTAATACGACTCACTATAGGTGCCAAGAGCTTCCCAAATAGTTTTAGAGCTAGAAATAGCAAGTTAAAATAAGGCTAGTCCGTTATCAACTTGAAAAAGTGGCACCGAGTCGGTGCTTTT	chr6:72779305-72779327	chr6	72779272	72779890	ADNP + CTCF	409
aagcTAATACGACTCACTATAGGTTCTTCTAGCGGAGCGGTGGGTTTTAGAGCTAGAAATAGCAAGTTAAAATAAGGCTAGTCCGTTATCAACTTGAAAAAGTGGCACCGAGTCGGTGCTTTT	chr6:72779814-72779836	chr6	72779272	72779890	ADNP + CTCF	410
aagcTAATACGACTCACTATAGGAGATTCTTCTAGCGGAGCGGGTTTTAGAGCTAGAAATAGCAAGTTAAAATAAGGCTAGTCCGTTATCAACTTGAAAAAGTGGCACCGAGTCGGTGCTTTT	chr6:72779817-72779839	chr6	72779272	72779890	ADNP + CTCF	411
aagcTAATACGACTCACTATAGGACACATCTGTTCCCAGCCCAGTTTTAGAGCTAGAAATAGCAAGTTAAAATAAGGCTAGTCCGTTATCAACTTGAAAAAGTGGCACCGAGTCGGTGCTTTT	chr14:31395063-31395085	chr14	31395023	31395641	ADNP + CTCF	412
aagcTAATACGACTCACTATAGGCCAGCCCAAGGCTTTAAGCCGTTTTAGAGCTAGAAATAGCAAGTTAAAATAAGGCTAGTCCGTTATCAACTTGAAAAAGTGGCACCGAGTCGGTGCTTTT	chr14:31395075-31395097	chr14	31395023	31395641	ADNP + CTCF	413
aagcTAATACGACTCACTATAGGTGGGCTGGGGTAGCCGGCAGGTTTTAGAGCTAGAAATAGCAAGTTAAAATAAGGCTAGTCCGTTATCAACTTGAAAAAGTGGCACCGAGTCGGTGCTTTT	chr14:31395554-31395576	chr14	31395023	31395641	ADNP + CTCF	414
aagcTAATACGACTCACTATAGGTCCTTTGGGCTGGGGTAGCGTTTTAGAGCTAGAAATAGCAAGTTAAAATAAGGCTAGTCCGTTATCAACTTGAAAAAGTGGCACCGAGTCGGTGCTTTT	chr14:31395560-31395582	chr14	31395023	31395641	ADNP + CTCF	415
aagcTAATACGACTCACTATAGGCTCTTGTTAACCTCAGGCTGTTTTAGAGCTAGAAATAGCAAGTTAAAATAAGGCTAGTCCGTTATCAACTTGAAAAAGTGGCACCGAGTCGGTGCTTTT	chr17:31478270-31478292	chr17	31478196	31478814	ADNP + CTCF	416
aagcTAATACGACTCACTATAGGTAATGTCTAAGGACAGAAGCGTTTTAGAGCTAGAAATAGCAAGTTAAAATAAGGCTAGTCCGTTATCAACTTGAAAAAGTGGCACCGAGTCGGTGCTTTT	chr17:31478213-31478235	chr17	31478196	31478814	ADNP + CTCF	417
aagcTAATACGACTCACTATAGGTAAATTAGTCTCTAGCTTGTGTTTTAGAGCTAGAAATAGCAAGTTAAAATAAGGCTAGTCCGTTATCAACTTGAAAAAGTGGCACCGAGTCGGTGCTTTT	chr17:31478742-31478764	chr17	31478196	31478814	ADNP + CTCF	418
aagcTAATACGACTCACTATAGGAAATTAGTCTCTAGCTTGTTGTTTTAGAGCTAGAAATAGCAAGTTAAAATAAGGCTAGTCCGTTATCAACTTGAAAAAGTGGCACCGAGTCGGTGCTTTT	chr17:31478743-31478765	chr17	31478196	31478814	ADNP + CTCF	419
aagcTAATACGACTCACTATAGGCTTTCCAAGTTGGACCGCAAGTTTTAGAGCTAGAAATAGCAAGTTAAAATAAGGCTAGTCCGTTATCAACTTGAAAAAGTGGCACCGAGTCGGTGCTTTT	chr5:134907042-134907064	chr5	134906978	134907596	ADNP + CTCF	420
aagcTAATACGACTCACTATAGGACTTTCCAAGTTGGACCGCAGTTTTAGAGCTAGAAATAGCAAGTTAAAATAAGGCTAGTCCGTTATCAACTTGAAAAAGTGGCACCGAGTCGGTGCTTTT	chr5:134907041-134907063	chr5	134906978	134907596	ADNP + CTCF	421
aagcTAATACGACTCACTATAGGCTTGTAACCCAGGCATTGACGTTTTAGAGCTAGAAATAGCAAGTTAAAATAAGGCTAGTCCGTTATCAACTTGAAAAAGTGGCACCGAGTCGGTGCTTTT	chr5:134907514-134907536	chr5	134906978	134907596	ADNP + CTCF	422
aagcTAATACGACTCACTATAGGTGCATTTCCAGTCAATGCCGTTTTAGAGCTAGAAATAGCAAGTTAAAATAAGGCTAGTCCGTTATCAACTTGAAAAAGTGGCACCGAGTCGGTGCTTTT	chr5:134907506-134907528	chr5	134906978	134907596	ADNP + CTCF	423
aagcTAATACGACTCACTATAGGTCATCCTCTGTGGAAAGAGGTTTTAGAGCTAGAAATAGCAAGTTAAAATAAGGCTAGTCCGTTATCAACTTGAAAAAGTGGCACCGAGTCGGTGCTTTT	chr8:110489278-110489300	chr8	110489231	110489849	ADNP + CTCF	424
aagcTAATACGACTCACTATAGGACACATGGAGTCATCCTCTGGTTTTAGAGCTAGAAATAGCAAGTTAAAATAAGGCTAGTCCGTTATCAACTTGAAAAAGTGGCACCGAGTCGGTGCTTTT	chr8:110489269-110489291	chr8	110489231	110489849	ADNP + CTCF	425
aagcTAATACGACTCACTATAGGTATCGCCTGGAAGTGACAGAGTTTTAGAGCTAGAAATAGCAAGTTAAAATAAGGCTAGTCCGTTATCAACTTGAAAAAGTGGCACCGAGTCGGTGCTTTT	chr8:110489764-110489786	chr8	110489231	110489849	ADNP + CTCF	426
aagcTAATACGACTCACTATAGGTTATCGCCTGGAAGTGACAGGTTTTAGAGCTAGAAATAGCAAGTTAAAATAAGGCTAGTCCGTTATCAACTTGAAAAAGTGGCACCGAGTCGGTGCTTTT	chr8:110489765-110489787	chr8	110489231	110489849	ADNP + CTCF	427
aagcTAATACGACTCACTATAGGCTGGGAGCCTGGCACTAAGGGTTTTAGAGCTAGAAATAGCAAGTTAAAATAAGGCTAGTCCGTTATCAACTTGAAAAAGTGGCACCGAGTCGGTGCTTTT	chr4:138374989-138375011	chr4	138374945	138375563	ADNP + CTCF	428
aagcTAATACGACTCACTATAGGCGGGTAAATGTCCCATCACTGTTTTAGAGCTAGAAATAGCAAGTTAAAATAAGGCTAGTCCGTTATCAACTTGAAAAAGTGGCACCGAGTCGGTGCTTTT	chr4:138374971-138374993	chr4	138374945	138375563	ADNP + CTCF	429
aagcTAATACGACTCACTATAGGTCTTGAACTTCCAAGTACCGTTTTAGAGCTAGAAATAGCAAGTTAAAATAAGGCTAGTCCGTTATCAACTTGAAAAAGTGGCACCGAGTCGGTGCTTTT	chr4:138375480-138375502	chr4	138374945	138375563	ADNP + CTCF	430
aagcTAATACGACTCACTATAGGGTACTTGGAAGTTCAAGACGTTTTAGAGCTAGAAATAGCAAGTTAAAATAAGGCTAGTCCGTTATCAACTTGAAAAAGTGGCACCGAGTCGGTGCTTTT	chr4:138375483-138375505	chr4	138374945	138375563	ADNP + CTCF	431
aagcTAATACGACTCACTATAGGTTACGTGCATGTGACCAAGGGTTTTAGAGCTAGAAATAGCAAGTTAAAATAAGGCTAGTCCGTTATCAACTTGAAAAAGTGGCACCGAGTCGGTGCTTTT	chr1:180971578-180971600	chr1	180971536	180972154	ADNP + CTCF	432
aagcTAATACGACTCACTATAGGCAAGGTGGTAAGGAAGGCGCGTTTTAGAGCTAGAAATAGCAAGTTAAAATAAGGCTAGTCCGTTATCAACTTGAAAAAGTGGCACCGAGTCGGTGCTTTT	chr1:180971563-180971585	chr1	180971536	180972154	ADNP + CTCF	433
aagcTAATACGACTCACTATAGGGATGGGGGCGGCCAGGGCCGTTTTAGAGCTAGAAATAGCAAGTTAAAATAAGGCTAGTCCGTTATCAACTTGAAAAAGTGGCACCGAGTCGGTGCTTTT	chr1:180972070-180972092	chr1	180971536	180972154	ADNP + CTCF	434
aagcTAATACGACTCACTATAGGCAGAGGATGGGGGCGGCCAGTTTTAGAGCTAGAAATAGCAAGTTAAAATAAGGCTAGTCCGTTATCAACTTGAAAAAGTGGCACCGAGTCGGTGCTTTT	chr1:180972075-180972097	chr1	180971536	180972154	ADNP + CTCF	435
aagcTAATACGACTCACTATAGGTCATTTTGAATGTCTCAACAGTTTTAGAGCTAGAAATAGCAAGTTAAAATAAGGCTAGTCCGTTATCAACTTGAAAAAGTGGCACCGAGTCGGTGCTTTT	chr4:136457070-136457092	chr4	136457061	136457679	ADNP + CTCF	436
aagcTAATACGACTCACTATAGGAGACTCACTCCTTGTAACCGTTTTAGAGCTAGAAATAGCAAGTTAAAATAAGGCTAGTCCGTTATCAACTTGAAAAAGTGGCACCGAGTCGGTGCTTTT	chr4:136457103-136457125	chr4	136457061	136457679	ADNP + CTCF	437
aagcTAATACGACTCACTATAGGACAGGATCTCTCACTGAGCCGTTTTAGAGCTAGAAATAGCAAGTTAAAATAAGGCTAGTCCGTTATCAACTTGAAAAAGTGGCACCGAGTCGGTGCTTTT	chr9:72877371-72877393	chr4	136457061	136457679	ADNP + CTCF	438
aagcTAATACGACTCACTATAGGACAGGATCTCTCACTGAGCCGTTTTAGAGCTAGAAATAGCAAGTTAAAATAAGGCTAGTCCGTTATCAACTTGAAAAAGTGGCACCGAGTCGGTGCTTTT	chr4:136457594-136457616	chr4	136457061	136457679	ADNP + CTCF	439
aagcTAATACGACTCACTATAGGACCAGTTTGCAAGTCCCAACGTTTTAGAGCTAGAAATAGCAAGTTAAAATAAGGCTAGTCCGTTATCAACTTGAAAAAGTGGCACCGAGTCGGTGCTTTT	chr10:108293999-108294021	chr10	108293930	108294548	ADNP + CTCF	440
aagcTAATACGACTCACTATAGGTAGCTGCGGCCGTCTAATGGTTTTAGAGCTAGAAATAGCAAGTTAAAATAAGGCTAGTCCGTTATCAACTTGAAAAAGTGGCACCGAGTCGGTGCTTTT	chr10:108293978-108294000	chr10	108293930	108294548	ADNP + CTCF	441
aagcTAATACGACTCACTATAGGAAGGCAAGGAAAGAGAGCGGTTTTAGAGCTAGAAATAGCAAGTTAAAATAAGGCTAGTCCGTTATCAACTTGAAAAAGTGGCACCGAGTCGGTGCTTTT	chr10:108294461-108294483	chr10	108293930	108294548	ADNP + CTCF	442
aagcTAATACGACTCACTATAGGGAAACGAAGGGCGAAGGCAGTTTTAGAGCTAGAAATAGCAAGTTAAAATAAGGCTAGTCCGTTATCAACTTGAAAAAGTGGCACCGAGTCGGTGCTTTT	chr10:108294474-108294496	chr10	108293930	108294548	ADNP + CTCF	443
aagcTAATACGACTCACTATAGGTGTCTTAGAGAGAGACACCTGTTTTAGAGCTAGAAATAGCAAGTTAAAATAAGGCTAGTCCGTTATCAACTTGAAAAAGTGGCACCGAGTCGGTGCTTTT	chr2:152007735-152007757	chr2	152007726	152008344	ADNP + CTCF	444
aagcTAATACGACTCACTATAGGTACAGGGTAAAAGGAAACCCGTTTTAGAGCTAGAAATAGCAAGTTAAAATAAGGCTAGTCCGTTATCAACTTGAAAAAGTGGCACCGAGTCGGTGCTTTT	chr2:152007752-152007774	chr2	152007726	152008344	ADNP + CTCF	445
aagcTAATACGACTCACTATAGGAGTGGGGGTGTGGAGGATGGTTTTAGAGCTAGAAATAGCAAGTTAAAATAAGGCTAGTCCGTTATCAACTTGAAAAAGTGGCACCGAGTCGGTGCTTTT	chr2:152008263-152008285	chr2	152007726	152008344	ADNP + CTCF	446
aagcTAATACGACTCACTATAGGGAGTGGGGGTGTGGAGGATGTTTTAGAGCTAGAAATAGCAAGTTAAAATAAGGCTAGTCCGTTATCAACTTGAAAAAGTGGCACCGAGTCGGTGCTTTT	chr2:152008264-152008286	chr2	152007726	152008344	ADNP + CTCF	447
aagcTAATACGACTCACTATAGGTACCACCATATCTGGAAAAGTTTTAGAGCTAGAAATAGCAAGTTAAAATAAGGCTAGTCCGTTATCAACTTGAAAAAGTGGCACCGAGTCGGTGCTTTT	chr13:46852362-46852384	chr13	46852315	46852933	ADNP + CTCF	448
aagcTAATACGACTCACTATAGGAGCACATTTCTCAGAACTCGTTTTAGAGCTAGAAATAGCAAGTTAAAATAAGGCTAGTCCGTTATCAACTTGAAAAAGTGGCACCGAGTCGGTGCTTTT	chr13:46852326-46852348	chr13	46852315	46852933	ADNP + CTCF	449
aagcTAATACGACTCACTATAGGTCAAACAGAGAGTGACAGGTGTTTTAGAGCTAGAAATAGCAAGTTAAAATAAGGCTAGTCCGTTATCAACTTGAAAAAGTGGCACCGAGTCGGTGCTTTT	chr13:46852846-46852868	chr13	46852315	46852933	ADNP + CTCF	450
aagcTAATACGACTCACTATAGGGTCTCAAACAGAGAGTGACGTTTTAGAGCTAGAAATAGCAAGTTAAAATAAGGCTAGTCCGTTATCAACTTGAAAAAGTGGCACCGAGTCGGTGCTTTT	chr13:46852850-46852872	chr13	46852315	46852933	ADNP + CTCF	451
aagcTAATACGACTCACTATAGGCCTTGATGAGTGGTGAGTTGGTTTTAGAGCTAGAAATAGCAAGTTAAAATAAGGCTAGTCCGTTATCAACTTGAAAAAGTGGCACCGAGTCGGTGCTTTT	chr19:42139294-42139316	chr19	42139263	42139881	ADNP + CTCF	452
aagcTAATACGACTCACTATAGGCCAACTCACCACTCATCAAGGTTTTAGAGCTAGAAATAGCAAGTTAAAATAAGGCTAGTCCGTTATCAACTTGAAAAAGTGGCACCGAGTCGGTGCTTTT	chr19:42139296-42139318	chr19	42139263	42139881	ADNP + CTCF	453
aagcTAATACGACTCACTATAGGTGTCAATTTAACACAAGCTAGTTTTAGAGCTAGAAATAGCAAGTTAAAATAAGGCTAGTCCGTTATCAACTTGAAAAAGTGGCACCGAGTCGGTGCTTTT	chr19:42139791-42139813	chr19	42139263	42139881	ADNP + CTCF	454
aagcTAATACGACTCACTATAGGTGTCAATTTAACACAAGCTAGTTTTAGAGCTAGAAATAGCAAGTTAAAATAAGGCTAGTCCGTTATCAACTTGAAAAAGTGGCACCGAGTCGGTGCTTTT	chr8:109333544-109333566	chr19	42139263	42139881	ADNP + CTCF	455
aagcTAATACGACTCACTATAGGTTTGTAGGAGCAAAAGGCCAGTTTTAGAGCTAGAAATAGCAAGTTAAAATAAGGCTAGTCCGTTATCAACTTGAAAAAGTGGCACCGAGTCGGTGCTTTT	chr8:79386244-79386266	chr8	79386237	79386855	ADNP + CTCF	456
aagcTAATACGACTCACTATAGGCAGCATGGGGACGGAGCATGGTTTTAGAGCTAGAAATAGCAAGTTAAAATAAGGCTAGTCCGTTATCAACTTGAAAAAGTGGCACCGAGTCGGTGCTTTT	chr8:79386277-79386299	chr8	79386237	79386855	ADNP + CTCF	457
aagcTAATACGACTCACTATAGGACAAGGCACTGACAACTAACGTTTTAGAGCTAGAAATAGCAAGTTAAAATAAGGCTAGTCCGTTATCAACTTGAAAAAGTGGCACCGAGTCGGTGCTTTT	chr8:79386767-79386789	chr8	79386237	79386855	ADNP + CTCF	458
aagcTAATACGACTCACTATAGGCAAGGCACTGACAACTAACAGTTTTAGAGCTAGAAATAGCAAGTTAAAATAAGGCTAGTCCGTTATCAACTTGAAAAAGTGGCACCGAGTCGGTGCTTTT	chr8:79386768-79386790	chr8	79386237	79386855	ADNP + CTCF	459
aagcTAATACGACTCACTATAGGTGGCTGGCACTGTCAAGGAAGTTTTAGAGCTAGAAATAGCAAGTTAAAATAAGGCTAGTCCGTTATCAACTTGAAAAAGTGGCACCGAGTCGGTGCTTTT	chr17:48026976-48026998	chr17	48026907	48027525	ADNP + CTCF	460
aagcTAATACGACTCACTATAGGAGGGAAAACAACTTCAGTGGGTTTTAGAGCTAGAAATAGCAAGTTAAAATAAGGCTAGTCCGTTATCAACTTGAAAAAGTGGCACCGAGTCGGTGCTTTT	chr17:48026924-48026946	chr17	48026907	48027525	ADNP + CTCF	461
aagcTAATACGACTCACTATAGGTGACTCTAGCCCCTGGGAGGTTTTAGAGCTAGAAATAGCAAGTTAAAATAAGGCTAGTCCGTTATCAACTTGAAAAAGTGGCACCGAGTCGGTGCTTTT	chr17:48027438-48027460	chr17	48026907	48027525	ADNP + CTCF	462
aagcTAATACGACTCACTATAGGTGTTTCTGACCCTCTCCCAGGTTTTAGAGCTAGAAATAGCAAGTTAAAATAAGGCTAGTCCGTTATCAACTTGAAAAAGTGGCACCGAGTCGGTGCTTTT	chr17:48027448-48027470	chr17	48026907	48027525	ADNP + CTCF	463
aagcTAATACGACTCACTATAGGAACACTCAGCAGAGTCTCCAGTTTTAGAGCTAGAAATAGCAAGTTAAAATAAGGCTAGTCCGTTATCAACTTGAAAAAGTGGCACCGAGTCGGTGCTTTT	chr19:24547801-24547823	chr19	24547746	24548364	ADNP + CTCF	464
aagcTAATACGACTCACTATAGGAGTGTGTGTCGGAACTACCGTTTTAGAGCTAGAAATAGCAAGTTAAAATAAGGCTAGTCCGTTATCAACTTGAAAAAGTGGCACCGAGTCGGTGCTTTT	chr19:24547763-24547785	chr19	24547746	24548364	ADNP + CTCF	465
aagcTAATACGACTCACTATAGGAGACAACCTAAGGAAGGCAAGTTTTAGAGCTAGAAATAGCAAGTTAAAATAAGGCTAGTCCGTTATCAACTTGAAAAAGTGGCACCGAGTCGGTGCTTTT	chr19:24548283-24548305	chr19	24547746	24548364	ADNP + CTCF	466
aagcTAATACGACTCACTATAGGAAGACAACCTAAGGAAGGCAGTTTTAGAGCTAGAAATAGCAAGTTAAAATAAGGCTAGTCCGTTATCAACTTGAAAAAGTGGCACCGAGTCGGTGCTTTT	chr19:24548284-24548306	chr19	24547746	24548364	ADNP + CTCF	467
aagcTAATACGACTCACTATAGGGATTGCTCATCATGAGTTTGTTTTAGAGCTAGAAATAGCAAGTTAAAATAAGGCTAGTCCGTTATCAACTTGAAAAAGTGGCACCGAGTCGGTGCTTTT	chr15:99031613-99031635	chr15	99031593	99032211	ADNP + CTCF	468
aagcTAATACGACTCACTATAGGATTGCTCATCATGAGTTTGGTTTTAGAGCTAGAAATAGCAAGTTAAAATAAGGCTAGTCCGTTATCAACTTGAAAAAGTGGCACCGAGTCGGTGCTTTT	chr15:99031614-99031636	chr15	99031593	99032211	ADNP + CTCF	469
aagcTAATACGACTCACTATAGGACCACACAAAATGGTGGCTCGTTTTAGAGCTAGAAATAGCAAGTTAAAATAAGGCTAGTCCGTTATCAACTTGAAAAAGTGGCACCGAGTCGGTGCTTTT	chr15:99032138-99032160	chr15	99031593	99032211	ADNP + CTCF	470
aagcTAATACGACTCACTATAGGCACCACACAAAATGGTGGCTGTTTTAGAGCTAGAAATAGCAAGTTAAAATAAGGCTAGTCCGTTATCAACTTGAAAAAGTGGCACCGAGTCGGTGCTTTT	chr15:99032139-99032161	chr15	99031593	99032211	ADNP + CTCF	471
aagcTAATACGACTCACTATAGGAGTACACTTCCCTATCCCGTGTTTTAGAGCTAGAAATAGCAAGTTAAAATAAGGCTAGTCCGTTATCAACTTGAAAAAGTGGCACCGAGTCGGTGCTTTT	chr12:86558831-86558853	chr12	86558775	86559393	ADNP + CTCF	472
aagcTAATACGACTCACTATAGGTAGGGTGAATGGAAAGGAGGTTTTAGAGCTAGAAATAGCAAGTTAAAATAAGGCTAGTCCGTTATCAACTTGAAAAAGTGGCACCGAGTCGGTGCTTTT	chr12:86558806-86558828	chr12	86558775	86559393	ADNP + CTCF	473
aagcTAATACGACTCACTATAGGCTGTGTTTTACAGAGTTTCAGTTTTAGAGCTAGAAATAGCAAGTTAAAATAAGGCTAGTCCGTTATCAACTTGAAAAAGTGGCACCGAGTCGGTGCTTTT	chr12:86559321-86559343	chr12	86558775	86559393	ADNP + CTCF	474
aagcTAATACGACTCACTATAGGTTACAGAGTTTCACGGACCTGTTTTAGAGCTAGAAATAGCAAGTTAAAATAAGGCTAGTCCGTTATCAACTTGAAAAAGTGGCACCGAGTCGGTGCTTTT	chr12:86559328-86559350	chr12	86558775	86559393	ADNP + CTCF	475
aagcTAATACGACTCACTATAGGAGCCCGGTTTTTGAAGTTGTGTTTTAGAGCTAGAAATAGCAAGTTAAAATAAGGCTAGTCCGTTATCAACTTGAAAAAGTGGCACCGAGTCGGTGCTTTT	chr13:30265879-30265901	chr13	30265838	30266456	ADNP + CTCF	476
aagcTAATACGACTCACTATAGGAGCCCGGTTTTTGAAGTTGTGTTTTAGAGCTAGAAATAGCAAGTTAAAATAAGGCTAGTCCGTTATCAACTTGAAAAAGTGGCACCGAGTCGGTGCTTTT	chr13:30265879-30265901	chr13	30265838	30266456	ADNP + CTCF	477
aagcTAATACGACTCACTATAGGCAACTCTCATCCCTCTGAACGTTTTAGAGCTAGAAATAGCAAGTTAAAATAAGGCTAGTCCGTTATCAACTTGAAAAAGTGGCACCGAGTCGGTGCTTTT	chr13:30266368-30266390	chr13	30265838	30266456	ADNP + CTCF	478
aagcTAATACGACTCACTATAGGCAACTCTCATCCCTCTGAACGTTTTAGAGCTAGAAATAGCAAGTTAAAATAAGGCTAGTCCGTTATCAACTTGAAAAAGTGGCACCGAGTCGGTGCTTTT	chr13:30266368-30266390	chr13	30265838	30266456	ADNP + CTCF	479
aagcTAATACGACTCACTATAGGGGCCACCTGCCCTAGAGGGGTTTTAGAGCTAGAAATAGCAAGTTAAAATAAGGCTAGTCCGTTATCAACTTGAAAAAGTGGCACCGAGTCGGTGCTTTT	chr18:66291594-66291616	chr18	66291544	66292162	ADNP + CTCF	480
aagcTAATACGACTCACTATAGGTGCGATCAGGACTGGCTGGGTTTTAGAGCTAGAAATAGCAAGTTAAAATAAGGCTAGTCCGTTATCAACTTGAAAAAGTGGCACCGAGTCGGTGCTTTT	chr18:66291562-66291584	chr18	66291544	66292162	ADNP + CTCF	481
aagcTAATACGACTCACTATAGGGGAGAGCAGTGCAGAGTTGGTTTTAGAGCTAGAAATAGCAAGTTAAAATAAGGCTAGTCCGTTATCAACTTGAAAAAGTGGCACCGAGTCGGTGCTTTT	chr18:66292073-66292095	chr18	66291544	66292162	ADNP + CTCF	482
aagcTAATACGACTCACTATAGGAGTGCAGAGTTGAGGCAGCCGTTTTAGAGCTAGAAATAGCAAGTTAAAATAAGGCTAGTCCGTTATCAACTTGAAAAAGTGGCACCGAGTCGGTGCTTTT	chr18:66292081-66292103	chr18	66291544	66292162	ADNP + CTCF	483
aagcTAATACGACTCACTATAGGAGCAGCTACCAGCTACACAGTTTTAGAGCTAGAAATAGCAAGTTAAAATAAGGCTAGTCCGTTATCAACTTGAAAAAGTGGCACCGAGTCGGTGCTTTT	chr12:69211716-69211738	chr12	69211640	69212258	ADNP + CTCF	484
aagcTAATACGACTCACTATAGGAGCAGCTACCAGCTACACAGGTTTTAGAGCTAGAAATAGCAAGTTAAAATAAGGCTAGTCCGTTATCAACTTGAAAAAGTGGCACCGAGTCGGTGCTTTT	chr12:69211717-69211739	chr12	69211640	69212258	ADNP + CTCF	485
aagcTAATACGACTCACTATAGGAACAGTTTTACTGTCAAGCAGTTTTAGAGCTAGAAATAGCAAGTTAAAATAAGGCTAGTCCGTTATCAACTTGAAAAAGTGGCACCGAGTCGGTGCTTTT	chr12:69212175-69212197	chr12	69211640	69212258	ADNP + CTCF	486
aagcTAATACGACTCACTATAGGTGTCAAGCAAGGACATGAAAGTTTTAGAGCTAGAAATAGCAAGTTAAAATAAGGCTAGTCCGTTATCAACTTGAAAAAGTGGCACCGAGTCGGTGCTTTT	chr12:69212186-69212208	chr12	69211640	69212258	ADNP + CTCF	487
aagcTAATACGACTCACTATAGGAGAATCTATCAGCAAGTGGAGTTTTAGAGCTAGAAATAGCAAGTTAAAATAAGGCTAGTCCGTTATCAACTTGAAAAAGTGGCACCGAGTCGGTGCTTTT	chr7:3616770-3616792	chr7	3616738	3617356	ADNP + CTCF	488
aagcTAATACGACTCACTATAGGGAGTGGCTCAATCGGAGATGTTTTAGAGCTAGAAATAGCAAGTTAAAATAAGGCTAGTCCGTTATCAACTTGAAAAAGTGGCACCGAGTCGGTGCTTTT	chr7:3616794-3616816	chr7	3616738	3617356	ADNP + CTCF	489
aagcTAATACGACTCACTATAGGGAGTTGTAGTTCTGGAGTGGTTTTAGAGCTAGAAATAGCAAGTTAAAATAAGGCTAGTCCGTTATCAACTTGAAAAAGTGGCACCGAGTCGGTGCTTTT	chr7:3617276-3617298	chr7	3616738	3617356	ADNP + CTCF	490
aagcTAATACGACTCACTATAGGCCTTTCGGGAGTTGTAGTTCGTTTTAGAGCTAGAAATAGCAAGTTAAAATAAGGCTAGTCCGTTATCAACTTGAAAAAGTGGCACCGAGTCGGTGCTTTT	NA	chr7	3616738	3617356	ADNP + CTCF	491
aagcTAATACGACTCACTATAGGAAGACTTTAAAATGGGGCCGGTTTTAGAGCTAGAAATAGCAAGTTAAAATAAGGCTAGTCCGTTATCAACTTGAAAAAGTGGCACCGAGTCGGTGCTTTT	chr11:117582386-117582408	chr11	117582357	117582975	ADNP + CTCF	492
aagcTAATACGACTCACTATAGGTCAAGACTTTAAAATGGGGCGTTTTAGAGCTAGAAATAGCAAGTTAAAATAAGGCTAGTCCGTTATCAACTTGAAAAAGTGGCACCGAGTCGGTGCTTTT	chr11:117582384-117582406	chr11	117582357	117582975	ADNP + CTCF	493
aagcTAATACGACTCACTATAGGTACAAGTGAGCAGCCTGATTGTTTTAGAGCTAGAAATAGCAAGTTAAAATAAGGCTAGTCCGTTATCAACTTGAAAAAGTGGCACCGAGTCGGTGCTTTT	chr11:117582887-117582909	chr11	117582357	117582975	ADNP + CTCF	494
aagcTAATACGACTCACTATAGGACAAGTGAGCAGCCTGATTTGTTTTAGAGCTAGAAATAGCAAGTTAAAATAAGGCTAGTCCGTTATCAACTTGAAAAAGTGGCACCGAGTCGGTGCTTTT	chr11:117582888-117582910	chr11	117582357	117582975	ADNP + CTCF	495
aagcTAATACGACTCACTATAGGCAGGTTGATTATCTTCAAAAGTTTTAGAGCTAGAAATAGCAAGTTAAAATAAGGCTAGTCCGTTATCAACTTGAAAAAGTGGCACCGAGTCGGTGCTTTT	chrX:60482428-60482450	chrX	60482357	60482975	ADNP + CTCF	496
aagcTAATACGACTCACTATAGGCGCATATGTGGCGTGCTAACGTTTTAGAGCTAGAAATAGCAAGTTAAAATAAGGCTAGTCCGTTATCAACTTGAAAAAGTGGCACCGAGTCGGTGCTTTT	chrX:60482361-60482383	chrX	60482357	60482975	ADNP + CTCF	497
aagcTAATACGACTCACTATAGGCTAGACAAGCCAGAAGACTAGTTTTAGAGCTAGAAATAGCAAGTTAAAATAAGGCTAGTCCGTTATCAACTTGAAAAAGTGGCACCGAGTCGGTGCTTTT	chrX:60482891-60482913	chrX	60482357	60482975	ADNP + CTCF	498
aagcTAATACGACTCACTATAGGCATAGTCTTCTGGCTTGTCTGTTTTAGAGCTAGAAATAGCAAGTTAAAATAAGGCTAGTCCGTTATCAACTTGAAAAAGTGGCACCGAGTCGGTGCTTTT	chrX:60482892-60482914	chrX	60482357	60482975	ADNP + CTCF	499
aagcTAATACGACTCACTATAGGTTTACTGTGAGAGCCAGGTGTTTTAGAGCTAGAAATAGCAAGTTAAAATAAGGCTAGTCCGTTATCAACTTGAAAAAGTGGCACCGAGTCGGTGCTTTT	chr5:147115534-147115556	chr5	147115511	147116129	ADNP + CTCF	500
aagcTAATACGACTCACTATAGGTTTACTGTGAGAGCCAGGTGGTTTTAGAGCTAGAAATAGCAAGTTAAAATAAGGCTAGTCCGTTATCAACTTGAAAAAGTGGCACCGAGTCGGTGCTTTT	chr5:147115535-147115557	chr5	147115511	147116129	ADNP + CTCF	501
aagcTAATACGACTCACTATAGGCCCTAATTTACATTTGTGGGGTTTTAGAGCTAGAAATAGCAAGTTAAAATAAGGCTAGTCCGTTATCAACTTGAAAAAGTGGCACCGAGTCGGTGCTTTT	NA	chr5	147115511	147116129	ADNP + CTCF	502
aagcTAATACGACTCACTATAGGCCCCTAATTTACATTTGTGGGTTTTAGAGCTAGAAATAGCAAGTTAAAATAAGGCTAGTCCGTTATCAACTTGAAAAAGTGGCACCGAGTCGGTGCTTTT	NA	chr5	147115511	147116129	ADNP + CTCF	503
aagcTAATACGACTCACTATAGGAATAGCTTAAAAAGACTCGGGTTTTAGAGCTAGAAATAGCAAGTTAAAATAAGGCTAGTCCGTTATCAACTTGAAAAAGTGGCACCGAGTCGGTGCTTTT	chr10:108597311-108597333	chr10	108597277	108597895	ADNP + CTCF	504
aagcTAATACGACTCACTATAGGCTCGGAGGTAGAAAGCGCACGTTTTAGAGCTAGAAATAGCAAGTTAAAATAAGGCTAGTCCGTTATCAACTTGAAAAAGTGGCACCGAGTCGGTGCTTTT	chr10:108597326-108597348	chr10	108597277	108597895	ADNP + CTCF	505
aagcTAATACGACTCACTATAGGTTCAGAGGCATTCACAGGGTGTTTTAGAGCTAGAAATAGCAAGTTAAAATAAGGCTAGTCCGTTATCAACTTGAAAAAGTGGCACCGAGTCGGTGCTTTT	chr10:108597822-108597844	chr10	108597277	108597895	ADNP + CTCF	506
aagcTAATACGACTCACTATAGGTTCAGAGGCATTCACAGGGGTTTTAGAGCTAGAAATAGCAAGTTAAAATAAGGCTAGTCCGTTATCAACTTGAAAAAGTGGCACCGAGTCGGTGCTTTT	chr10:108597823-108597845	chr10	108597277	108597895	ADNP + CTCF	507
aagcTAATACGACTCACTATAGGCTTGCTTTAAGCTGATTGCGTTTTAGAGCTAGAAATAGCAAGTTAAAATAAGGCTAGTCCGTTATCAACTTGAAAAAGTGGCACCGAGTCGGTGCTTTT	chr10:115160155-115160177	chr10	115160126	115160744	ADNP + CTCF	508
aagcTAATACGACTCACTATAGGCTTGCTTTAAGCTGATTGCGTTTTAGAGCTAGAAATAGCAAGTTAAAATAAGGCTAGTCCGTTATCAACTTGAAAAAGTGGCACCGAGTCGGTGCTTTT	chr10:115160155-115160177	chr10	115160126	115160744	ADNP + CTCF	509
aagcTAATACGACTCACTATAGGACACTGTCATTCAGATGTCGTTTTAGAGCTAGAAATAGCAAGTTAAAATAAGGCTAGTCCGTTATCAACTTGAAAAAGTGGCACCGAGTCGGTGCTTTT	chr10:115160661-115160683	chr10	115160126	115160744	ADNP + CTCF	510
aagcTAATACGACTCACTATAGGACACTGTCATTCAGATGTCGTTTTAGAGCTAGAAATAGCAAGTTAAAATAAGGCTAGTCCGTTATCAACTTGAAAAAGTGGCACCGAGTCGGTGCTTTT	chr10:115160661-115160683	chr10	115160126	115160744	ADNP + CTCF	511
aagcTAATACGACTCACTATAGGTCAGGCTCCCAGAACATCAGTTTTAGAGCTAGAAATAGCAAGTTAAAATAAGGCTAGTCCGTTATCAACTTGAAAAAGTGGCACCGAGTCGGTGCTTTT	chr6:136445444-136445466	chr6	136445427	136446045	ADNP + CTCF	512
aagcTAATACGACTCACTATAGGTGTCAGGCTCCCAGAACATCGTTTTAGAGCTAGAAATAGCAAGTTAAAATAAGGCTAGTCCGTTATCAACTTGAAAAAGTGGCACCGAGTCGGTGCTTTT	chr6:136445443-136445465	chr6	136445427	136446045	ADNP + CTCF	513
aagcTAATACGACTCACTATAGGCAAACAAAAAACGTGCCTTAGTTTTAGAGCTAGAAATAGCAAGTTAAAATAAGGCTAGTCCGTTATCAACTTGAAAAAGTGGCACCGAGTCGGTGCTTTT	chr6:136445985-136446007	chr6	136445427	136446045	ADNP + CTCF	514
aagcTAATACGACTCACTATAGGATCATGCTTCCAGCACCATAGTTTTAGAGCTAGAAATAGCAAGTTAAAATAAGGCTAGTCCGTTATCAACTTGAAAAAGTGGCACCGAGTCGGTGCTTTT	chr6:136446000-136446022	chr6	136445427	136446045	ADNP + CTCF	515
aagcTAATACGACTCACTATAGGAGAGACGTTCTCTCTCTCCTGTTTTAGAGCTAGAAATAGCAAGTTAAAATAAGGCTAGTCCGTTATCAACTTGAAAAAGTGGCACCGAGTCGGTGCTTTT	chr9:114655311-114655333	chr9	114655271	114655889	ADNP + CTCF	516
aagcTAATACGACTCACTATAGGCAACTCTGAACAAACAGCCTGTTTTAGAGCTAGAAATAGCAAGTTAAAATAAGGCTAGTCCGTTATCAACTTGAAAAAGTGGCACCGAGTCGGTGCTTTT	chr9:114655277-114655299	chr9	114655271	114655889	ADNP + CTCF	517
aagcTAATACGACTCACTATAGGAGGCAGGCATGCAGGCAGGCGTTTTAGAGCTAGAAATAGCAAGTTAAAATAAGGCTAGTCCGTTATCAACTTGAAAAAGTGGCACCGAGTCGGTGCTTTT	chr14:11910771-11910793	chr9	114655271	114655889	ADNP + CTCF	518
aagcTAATACGACTCACTATAGGAGGCAGGCATGCAGGCAGGCGTTTTAGAGCTAGAAATAGCAAGTTAAAATAAGGCTAGTCCGTTATCAACTTGAAAAAGTGGCACCGAGTCGGTGCTTTT	chr7:134825889-134825911	chr9	114655271	114655889	ADNP + CTCF	519
aagcTAATACGACTCACTATAGGGTAGTGTATCAGGACTAGAGTTTTAGAGCTAGAAATAGCAAGTTAAAATAAGGCTAGTCCGTTATCAACTTGAAAAAGTGGCACCGAGTCGGTGCTTTT	chr4:154829265-154829287	chr4	154829230	154829848	ADNP + CTCF	520
aagcTAATACGACTCACTATAGGCAATAACAGCTGCCTATGGAGTTTTAGAGCTAGAAATAGCAAGTTAAAATAAGGCTAGTCCGTTATCAACTTGAAAAAGTGGCACCGAGTCGGTGCTTTT	chr4:154829293-154829315	chr4	154829230	154829848	ADNP + CTCF	521
aagcTAATACGACTCACTATAGGAGGGCTCCTGGGCCACGGTAGTTTTAGAGCTAGAAATAGCAAGTTAAAATAAGGCTAGTCCGTTATCAACTTGAAAAAGTGGCACCGAGTCGGTGCTTTT	chr4:154829766-154829788	chr4	154829230	154829848	ADNP + CTCF	522
aagcTAATACGACTCACTATAGGAGGAGCCATACCGTGGCCCGTTTTAGAGCTAGAAATAGCAAGTTAAAATAAGGCTAGTCCGTTATCAACTTGAAAAAGTGGCACCGAGTCGGTGCTTTT	chr4:154829760-154829782	chr4	154829230	154829848	ADNP + CTCF	523
aagcTAATACGACTCACTATAGGCTTAACCACTGCTCACCCAAGTTTTAGAGCTAGAAATAGCAAGTTAAAATAAGGCTAGTCCGTTATCAACTTGAAAAAGTGGCACCGAGTCGGTGCTTTT	chr16:32273299-32273321	chr16	32273241	32273859	ADNP + CTCF	524
aagcTAATACGACTCACTATAGGTCTTAACCACTGCTCACCCAGTTTTAGAGCTAGAAATAGCAAGTTAAAATAAGGCTAGTCCGTTATCAACTTGAAAAAGTGGCACCGAGTCGGTGCTTTT	chr16:32273300-32273322	chr16	32273241	32273859	ADNP + CTCF	525
aagcTAATACGACTCACTATAGGCTTCAGAAACTCCCAGACCGTTTTAGAGCTAGAAATAGCAAGTTAAAATAAGGCTAGTCCGTTATCAACTTGAAAAAGTGGCACCGAGTCGGTGCTTTT	chr16:32273785-32273807	chr16	32273241	32273859	ADNP + CTCF	526
aagcTAATACGACTCACTATAGGGAGACTTCTCACCAGGTCTGTTTTAGAGCTAGAAATAGCAAGTTAAAATAAGGCTAGTCCGTTATCAACTTGAAAAAGTGGCACCGAGTCGGTGCTTTT	chr16:32273797-32273819	chr16	32273241	32273859	ADNP + CTCF	527
aagcTAATACGACTCACTATAGGAGAGGGGCTAACCTCGGACAGTTTTAGAGCTAGAAATAGCAAGTTAAAATAAGGCTAGTCCGTTATCAACTTGAAAAAGTGGCACCGAGTCGGTGCTTTT	chr9:119113183-119113205	chr9	119113111	119113729	ADNP + CTCF	528
aagcTAATACGACTCACTATAGGTCCGAGGTTAGCCCCTCTTGGTTTTAGAGCTAGAAATAGCAAGTTAAAATAAGGCTAGTCCGTTATCAACTTGAAAAAGTGGCACCGAGTCGGTGCTTTT	chr9:119113188-119113210	chr9	119113111	119113729	ADNP + CTCF	529
aagcTAATACGACTCACTATAGGATGAGACTATGCCATGTCTGGTTTTAGAGCTAGAAATAGCAAGTTAAAATAAGGCTAGTCCGTTATCAACTTGAAAAAGTGGCACCGAGTCGGTGCTTTT	chr9:119113645-119113667	chr9	119113111	119113729	ADNP + CTCF	530
aagcTAATACGACTCACTATAGGACAGACATGGCATAGTCTCAGTTTTAGAGCTAGAAATAGCAAGTTAAAATAAGGCTAGTCCGTTATCAACTTGAAAAAGTGGCACCGAGTCGGTGCTTTT	chr9:119113647-119113669	chr9	119113111	119113729	ADNP + CTCF	531
aagcTAATACGACTCACTATAGGCTAAATGTGAGGTCAGTGGCGTTTTAGAGCTAGAAATAGCAAGTTAAAATAAGGCTAGTCCGTTATCAACTTGAAAAAGTGGCACCGAGTCGGTGCTTTT	chr6:87274714-87274736	chr6	87274666	87275284	ADNP + CTCF	532
aagcTAATACGACTCACTATAGGTTAAGAAAATGCTAAATGTGGTTTTAGAGCTAGAAATAGCAAGTTAAAATAAGGCTAGTCCGTTATCAACTTGAAAAAGTGGCACCGAGTCGGTGCTTTT	chr6:87274725-87274747	chr6	87274666	87275284	ADNP + CTCF	533
aagcTAATACGACTCACTATAGGTTCCCAGTGGGTTCCAGCGCGTTTTAGAGCTAGAAATAGCAAGTTAAAATAAGGCTAGTCCGTTATCAACTTGAAAAAGTGGCACCGAGTCGGTGCTTTT	chr6:87275200-87275222	chr6	87274666	87275284	ADNP + CTCF	534
aagcTAATACGACTCACTATAGGATTCCCAGTGGGTTCCAGCGGTTTTAGAGCTAGAAATAGCAAGTTAAAATAAGGCTAGTCCGTTATCAACTTGAAAAAGTGGCACCGAGTCGGTGCTTTT	chr6:87275201-87275223	chr6	87274666	87275284	ADNP + CTCF	535
aagcTAATACGACTCACTATAGGCGTCTTGTCTAGCAGAACTTGTTTTAGAGCTAGAAATAGCAAGTTAAAATAAGGCTAGTCCGTTATCAACTTGAAAAAGTGGCACCGAGTCGGTGCTTTT	chr11:115104483-115104505	chr11	115104410	115105028	ADNP + CTCF	536
aagcTAATACGACTCACTATAGGCTTCTCTTTGGGACCAAAGAGTTTTAGAGCTAGAAATAGCAAGTTAAAATAAGGCTAGTCCGTTATCAACTTGAAAAAGTGGCACCGAGTCGGTGCTTTT	chr11:115104413-115104435	chr11	115104410	115105028	ADNP + CTCF	537
aagcTAATACGACTCACTATAGGAATGGGTCTGCCTGTGCCTCGTTTTAGAGCTAGAAATAGCAAGTTAAAATAAGGCTAGTCCGTTATCAACTTGAAAAAGTGGCACCGAGTCGGTGCTTTT	chr11:115104940-115104962	chr11	115104410	115105028	ADNP + CTCF	538
aagcTAATACGACTCACTATAGGACTCACCACCCTGAGGCACGTTTTAGAGCTAGAAATAGCAAGTTAAAATAAGGCTAGTCCGTTATCAACTTGAAAAAGTGGCACCGAGTCGGTGCTTTT	chr11:115104950-115104972	chr11	115104410	115105028	ADNP + CTCF	539
aagcTAATACGACTCACTATAGGTTGTAGCTGTAAGAGGGCATGTTTTAGAGCTAGAAATAGCAAGTTAAAATAAGGCTAGTCCGTTATCAACTTGAAAAAGTGGCACCGAGTCGGTGCTTTT	chr1:59523314-59523336	chr1	59523275	59523893	ADNP + CTCF	540
aagcTAATACGACTCACTATAGGCGTACATTGTAGCTGTAAGGTTTTAGAGCTAGAAATAGCAAGTTAAAATAAGGCTAGTCCGTTATCAACTTGAAAAAGTGGCACCGAGTCGGTGCTTTT	chr1:59523307-59523329	chr1	59523275	59523893	ADNP + CTCF	541
aagcTAATACGACTCACTATAGGTGTGTGTTGGAGCGGGAAGGTTTTAGAGCTAGAAATAGCAAGTTAAAATAAGGCTAGTCCGTTATCAACTTGAAAAAGTGGCACCGAGTCGGTGCTTTT	chr1:59523804-59523826	chr1	59523275	59523893	ADNP + CTCF	542
aagcTAATACGACTCACTATAGGTGTGTGTTGGAGCGGGAAGAGTTTTAGAGCTAGAAATAGCAAGTTAAAATAAGGCTAGTCCGTTATCAACTTGAAAAAGTGGCACCGAGTCGGTGCTTTT	chr1:59523805-59523827	chr1	59523275	59523893	ADNP + CTCF	543
aagcTAATACGACTCACTATAGGTGCCTGCTCATGTTACGCTAGTTTTAGAGCTAGAAATAGCAAGTTAAAATAAGGCTAGTCCGTTATCAACTTGAAAAAGTGGCACCGAGTCGGTGCTTTT	chr10:68810979-68811001	chr10	68810902	68811520	ADNP + CTCF	544
aagcTAATACGACTCACTATAGGAACCCTAGCGTAACATGAGCGTTTTAGAGCTAGAAATAGCAAGTTAAAATAAGGCTAGTCCGTTATCAACTTGAAAAAGTGGCACCGAGTCGGTGCTTTT	chr10:68810977-68810999	chr10	68810902	68811520	ADNP + CTCF	545
aagcTAATACGACTCACTATAGGAATAACGCTTCAGTTCATGCGTTTTAGAGCTAGAAATAGCAAGTTAAAATAAGGCTAGTCCGTTATCAACTTGAAAAAGTGGCACCGAGTCGGTGCTTTT	chr10:68811452-68811474	chr10	68810902	68811520	ADNP + CTCF	546
aagcTAATACGACTCACTATAGGACTGAAGCGTTATTGATTTGGTTTTAGAGCTAGAAATAGCAAGTTAAAATAAGGCTAGTCCGTTATCAACTTGAAAAAGTGGCACCGAGTCGGTGCTTTT	chr10:68811461-68811483	chr10	68810902	68811520	ADNP + CTCF	547
aagcTAATACGACTCACTATAGGAGTTGGTCTGAATGTTTTTCGTTTTAGAGCTAGAAATAGCAAGTTAAAATAAGGCTAGTCCGTTATCAACTTGAAAAAGTGGCACCGAGTCGGTGCTTTT	chr11:60018748-60018770	chr11	60018704	60019322	ADNP + CTCF	548
aagcTAATACGACTCACTATAGGTGAATGTTTTTCAGGCACTCGTTTTAGAGCTAGAAATAGCAAGTTAAAATAAGGCTAGTCCGTTATCAACTTGAAAAAGTGGCACCGAGTCGGTGCTTTT	chr11:60018740-60018762	chr11	60018704	60019322	ADNP + CTCF	549
aagcTAATACGACTCACTATAGGATTGTATGATGTTATTCTTGGTTTTAGAGCTAGAAATAGCAAGTTAAAATAAGGCTAGTCCGTTATCAACTTGAAAAAGTGGCACCGAGTCGGTGCTTTT	chr11:60019258-60019280	chr11	60018704	60019322	ADNP + CTCF	550
aagcTAATACGACTCACTATAGGTATTGTATGATGTTATTCTTGTTTTAGAGCTAGAAATAGCAAGTTAAAATAAGGCTAGTCCGTTATCAACTTGAAAAAGTGGCACCGAGTCGGTGCTTTT	chr11:60019259-60019281	chr11	60018704	60019322	ADNP + CTCF	551
aagcTAATACGACTCACTATAGGCCAGGGACAAAGAGACTCCCGTTTTAGAGCTAGAAATAGCAAGTTAAAATAAGGCTAGTCCGTTATCAACTTGAAAAAGTGGCACCGAGTCGGTGCTTTT	chr11:98951818-98951840	chr11	98951810	98952428	ADNP + CTCF	552
aagcTAATACGACTCACTATAGGTGGGCAGACATCCAGTTGTGTTTTAGAGCTAGAAATAGCAAGTTAAAATAAGGCTAGTCCGTTATCAACTTGAAAAAGTGGCACCGAGTCGGTGCTTTT	chr11:98951868-98951890	chr11	98951810	98952428	ADNP + CTCF	553
aagcTAATACGACTCACTATAGGTCTCCTTATTAGCACAGACTGTTTTAGAGCTAGAAATAGCAAGTTAAAATAAGGCTAGTCCGTTATCAACTTGAAAAAGTGGCACCGAGTCGGTGCTTTT	chr11:98952352-98952374	chr11	98951810	98952428	ADNP + CTCF	554
aagcTAATACGACTCACTATAGGTTTCCTAGTCTGTGCTAATAGTTTTAGAGCTAGAAATAGCAAGTTAAAATAAGGCTAGTCCGTTATCAACTTGAAAAAGTGGCACCGAGTCGGTGCTTTT	chr11:98952349-98952371	chr11	98951810	98952428	ADNP + CTCF	555
aagcTAATACGACTCACTATAGGCAGCAGCCAACGTTCCAATGTTTTAGAGCTAGAAATAGCAAGTTAAAATAAGGCTAGTCCGTTATCAACTTGAAAAAGTGGCACCGAGTCGGTGCTTTT	chr9:67878122-67878144	chr9	67878087	67878705	ADNP + CTCF	556
aagcTAATACGACTCACTATAGGAGATGTGCTCCCTCGATCCAGTTTTAGAGCTAGAAATAGCAAGTTAAAATAAGGCTAGTCCGTTATCAACTTGAAAAAGTGGCACCGAGTCGGTGCTTTT	chr9:67878153-67878175	chr9	67878087	67878705	ADNP + CTCF	557
aagcTAATACGACTCACTATAGGTAGATAAGCGTTCAGATTCTGTTTTAGAGCTAGAAATAGCAAGTTAAAATAAGGCTAGTCCGTTATCAACTTGAAAAAGTGGCACCGAGTCGGTGCTTTT	chr9:67878620-67878642	chr9	67878087	67878705	ADNP + CTCF	558
aagcTAATACGACTCACTATAGGCAGAGACTCAGTCTTTGTCTGTTTTAGAGCTAGAAATAGCAAGTTAAAATAAGGCTAGTCCGTTATCAACTTGAAAAAGTGGCACCGAGTCGGTGCTTTT	chr9:67878651-67878673	chr9	67878087	67878705	ADNP + CTCF	559
aagcTAATACGACTCACTATAGGAGCCTGTGCCTTAGATTTAAGTTTTAGAGCTAGAAATAGCAAGTTAAAATAAGGCTAGTCCGTTATCAACTTGAAAAAGTGGCACCGAGTCGGTGCTTTT	chr11:117630721-117630743	chr11	117630651	117631269	ADNP + CTCF	560
aagcTAATACGACTCACTATAGGTGCCCTTAAATCTAAGGCACGTTTTAGAGCTAGAAATAGCAAGTTAAAATAAGGCTAGTCCGTTATCAACTTGAAAAAGTGGCACCGAGTCGGTGCTTTT	chr11:117630719-117630741	chr11	117630651	117631269	ADNP + CTCF	561
aagcTAATACGACTCACTATAGGATATATTTTCAACACTAAGAGTTTTAGAGCTAGAAATAGCAAGTTAAAATAAGGCTAGTCCGTTATCAACTTGAAAAAGTGGCACCGAGTCGGTGCTTTT	chr11:117631200-117631222	chr11	117630651	117631269	ADNP + CTCF	562
aagcTAATACGACTCACTATAGGTGAAAATATATTTCTCTCGCGTTTTAGAGCTAGAAATAGCAAGTTAAAATAAGGCTAGTCCGTTATCAACTTGAAAAAGTGGCACCGAGTCGGTGCTTTT	chr11:117631212-117631234	chr11	117630651	117631269	ADNP + CTCF	563
aagcTAATACGACTCACTATAGGATGCTAGAAGCCAGTCAGGGGTTTTAGAGCTAGAAATAGCAAGTTAAAATAAGGCTAGTCCGTTATCAACTTGAAAAAGTGGCACCGAGTCGGTGCTTTT	chr8:94680347-94680369	chr8	94680316	94680934	ADNP + CTCF	564
aagcTAATACGACTCACTATAGGCAAGTATTAGCCTCCCTGACGTTTTAGAGCTAGAAATAGCAAGTTAAAATAAGGCTAGTCCGTTATCAACTTGAAAAAGTGGCACCGAGTCGGTGCTTTT	chr8:94680357-94680379	chr8	94680316	94680934	ADNP + CTCF	565
aagcTAATACGACTCACTATAGGCTTGGTGGGTAGAGTAGCCGTTTTAGAGCTAGAAATAGCAAGTTAAAATAAGGCTAGTCCGTTATCAACTTGAAAAAGTGGCACCGAGTCGGTGCTTTT	chr8:94680853-94680875	chr8	94680316	94680934	ADNP + CTCF	566
aagcTAATACGACTCACTATAGGTCGGGGATGTGGGGGTACCGTTTTAGAGCTAGAAATAGCAAGTTAAAATAAGGCTAGTCCGTTATCAACTTGAAAAAGTGGCACCGAGTCGGTGCTTTT	chr8:94680871-94680893	chr8	94680316	94680934	ADNP + CTCF	567
aagcTAATACGACTCACTATAGGTTAGCTATGGACATATGGCAGTTTTAGAGCTAGAAATAGCAAGTTAAAATAAGGCTAGTCCGTTATCAACTTGAAAAAGTGGCACCGAGTCGGTGCTTTT	chr6:136691228-136691250	chr6	136691202	136691820	ADNP + CTCF	568
aagcTAATACGACTCACTATAGGGCTCTAAGGTGTTTGACCAGTTTTAGAGCTAGAAATAGCAAGTTAAAATAAGGCTAGTCCGTTATCAACTTGAAAAAGTGGCACCGAGTCGGTGCTTTT	chr6:136691253-136691275	chr6	136691202	136691820	ADNP + CTCF	569
aagcTAATACGACTCACTATAGGAGCATTTGCGCTGACGTAAGGTTTTAGAGCTAGAAATAGCAAGTTAAAATAAGGCTAGTCCGTTATCAACTTGAAAAAGTGGCACCGAGTCGGTGCTTTT	chr6:136691761-136691783	chr6	136691202	136691820	ADNP + CTCF	570
aagcTAATACGACTCACTATAGGAGGAAAAATGTAATATTCTGTTTTAGAGCTAGAAATAGCAAGTTAAAATAAGGCTAGTCCGTTATCAACTTGAAAAAGTGGCACCGAGTCGGTGCTTTT	chr6:136691780-136691802	chr6	136691202	136691820	ADNP + CTCF	571
aagcTAATACGACTCACTATAGGAGAAGTTCAAAGGCAGAACCGTTTTAGAGCTAGAAATAGCAAGTTAAAATAAGGCTAGTCCGTTATCAACTTGAAAAAGTGGCACCGAGTCGGTGCTTTT	chr9:21101807-21101829	chr9	21101794	21102412	ADNP + CTCF	572
aagcTAATACGACTCACTATAGGAAAGGCAGAACCAGGAGTACGTTTTAGAGCTAGAAATAGCAAGTTAAAATAAGGCTAGTCCGTTATCAACTTGAAAAAGTGGCACCGAGTCGGTGCTTTT	chr9:21101815-21101837	chr9	21101794	21102412	ADNP + CTCF	573
aagcTAATACGACTCACTATAGGCTTCTGTCCTTGCAGGTGCTGTTTTAGAGCTAGAAATAGCAAGTTAAAATAAGGCTAGTCCGTTATCAACTTGAAAAAGTGGCACCGAGTCGGTGCTTTT	chr9:21102327-21102349	chr9	21101794	21102412	ADNP + CTCF	574
aagcTAATACGACTCACTATAGGCCTTCTGTCCTTGCAGGTGCGTTTTAGAGCTAGAAATAGCAAGTTAAAATAAGGCTAGTCCGTTATCAACTTGAAAAAGTGGCACCGAGTCGGTGCTTTT	NA	chr9	21101794	21102412	ADNP + CTCF	575
aagcTAATACGACTCACTATAGGCCCCCCACCCAAAAGATTTGGTTTTAGAGCTAGAAATAGCAAGTTAAAATAAGGCTAGTCCGTTATCAACTTGAAAAAGTGGCACCGAGTCGGTGCTTTT	chr5:120129715-120129737	chr5	120129644	120130262	ADNP + CTCF	576
aagcTAATACGACTCACTATAGGCCACAAATCTTTTGGGTGGGTTTTAGAGCTAGAAATAGCAAGTTAAAATAAGGCTAGTCCGTTATCAACTTGAAAAAGTGGCACCGAGTCGGTGCTTTT	chr5:120129714-120129736	chr5	120129644	120130262	ADNP + CTCF	577
aagcTAATACGACTCACTATAGGGCCTACAGTTTGAGAGGGTGTTTTAGAGCTAGAAATAGCAAGTTAAAATAAGGCTAGTCCGTTATCAACTTGAAAAAGTGGCACCGAGTCGGTGCTTTT	chr5:120130172-120130194	chr5	120129644	120130262	ADNP + CTCF	578
aagcTAATACGACTCACTATAGGTTCCCCATCCTGATGGTCAGTTTTAGAGCTAGAAATAGCAAGTTAAAATAAGGCTAGTCCGTTATCAACTTGAAAAAGTGGCACCGAGTCGGTGCTTTT	chr5:120130196-120130218	chr5	120129644	120130262	ADNP + CTCF	579
aagcTAATACGACTCACTATAGGAGAAGATGAAGAGAGGGCCCGTTTTAGAGCTAGAAATAGCAAGTTAAAATAAGGCTAGTCCGTTATCAACTTGAAAAAGTGGCACCGAGTCGGTGCTTTT	chr10:77603952-77603974	chr10	77603943	77604561	ADNP + CTCF	580
aagcTAATACGACTCACTATAGGCCTTGGAAGAGTGTGTGACTGTTTTAGAGCTAGAAATAGCAAGTTAAAATAAGGCTAGTCCGTTATCAACTTGAAAAAGTGGCACCGAGTCGGTGCTTTT	chr10:77604005-77604027	chr10	77603943	77604561	ADNP + CTCF	581
aagcTAATACGACTCACTATAGGTTTCTTGCTGCAGCTCACGTGTTTTAGAGCTAGAAATAGCAAGTTAAAATAAGGCTAGTCCGTTATCAACTTGAAAAAGTGGCACCGAGTCGGTGCTTTT	chr10:77604495-77604517	chr10	77603943	77604561	ADNP + CTCF	582
aagcTAATACGACTCACTATAGGCAGCACAGGATGGATGAACTGTTTTAGAGCTAGAAATAGCAAGTTAAAATAAGGCTAGTCCGTTATCAACTTGAAAAAGTGGCACCGAGTCGGTGCTTTT	chr10:77604520-77604542	chr10	77603943	77604561	ADNP + CTCF	583
aagcTAATACGACTCACTATAGGTTAGCTGCTGCATCTTCCTGGTTTTAGAGCTAGAAATAGCAAGTTAAAATAAGGCTAGTCCGTTATCAACTTGAAAAAGTGGCACCGAGTCGGTGCTTTT	chr13:44153688-44153710	chr13	44153678	44154296	ADNP + CTCF	584
aagcTAATACGACTCACTATAGGAGCAGAAGCAAGTTGAGGGAGTTTTAGAGCTAGAAATAGCAAGTTAAAATAAGGCTAGTCCGTTATCAACTTGAAAAAGTGGCACCGAGTCGGTGCTTTT	chr13:44153728-44153750	chr13	44153678	44154296	ADNP + CTCF	585
aagcTAATACGACTCACTATAGGTTACAGAGAAAGTGCTGTCCGTTTTAGAGCTAGAAATAGCAAGTTAAAATAAGGCTAGTCCGTTATCAACTTGAAAAAGTGGCACCGAGTCGGTGCTTTT	chr13:44154209-44154231	chr13	44153678	44154296	ADNP + CTCF	586
aagcTAATACGACTCACTATAGGCACCAAGTGCAGTTAAAGTTGTTTTAGAGCTAGAAATAGCAAGTTAAAATAAGGCTAGTCCGTTATCAACTTGAAAAAGTGGCACCGAGTCGGTGCTTTT	chr13:44154247-44154269	chr13	44153678	44154296	ADNP + CTCF	587
aagcTAATACGACTCACTATAGGATGTTCTACTTGGGGCAATGGTTTTAGAGCTAGAAATAGCAAGTTAAAATAAGGCTAGTCCGTTATCAACTTGAAAAAGTGGCACCGAGTCGGTGCTTTT	chr19:6616579-6616601	chr19	6616549	6617167	ADNP + CTCF	588
aagcTAATACGACTCACTATAGGCTCACAGTGGAGCATGTCACGTTTTAGAGCTAGAAATAGCAAGTTAAAATAAGGCTAGTCCGTTATCAACTTGAAAAAGTGGCACCGAGTCGGTGCTTTT	chr19:6616624-6616646	chr19	6616549	6617167	ADNP + CTCF	589
aagcTAATACGACTCACTATAGGTTGAGGGCTTGCTCTTTTGAGTTTTAGAGCTAGAAATAGCAAGTTAAAATAAGGCTAGTCCGTTATCAACTTGAAAAAGTGGCACCGAGTCGGTGCTTTT	chr19:6617089-6617111	chr19	6616549	6617167	ADNP + CTCF	590
aagcTAATACGACTCACTATAGGAACTTAGTCTCAGACATGCCGTTTTAGAGCTAGAAATAGCAAGTTAAAATAAGGCTAGTCCGTTATCAACTTGAAAAAGTGGCACCGAGTCGGTGCTTTT	chr19:6617132-6617154	chr19	6616549	6617167	ADNP + CTCF	591
aagcTAATACGACTCACTATAGGAAGTGGATCTAAGCTGATGGGTTTTAGAGCTAGAAATAGCAAGTTAAAATAAGGCTAGTCCGTTATCAACTTGAAAAAGTGGCACCGAGTCGGTGCTTTT	chr15:103279690-103279712	chr15	103279646	103280264	ADNP + CTCF	592
aagcTAATACGACTCACTATAGGCATGATATAAACTAGGGTGGGTTTTAGAGCTAGAAATAGCAAGTTAAAATAAGGCTAGTCCGTTATCAACTTGAAAAAGTGGCACCGAGTCGGTGCTTTT	chr15:103279658-103279680	chr15	103279646	103280264	ADNP + CTCF	593
aagcTAATACGACTCACTATAGGATATAGTACAATGATATCAGTTTTAGAGCTAGAAATAGCAAGTTAAAATAAGGCTAGTCCGTTATCAACTTGAAAAAGTGGCACCGAGTCGGTGCTTTT	chr15:103280175-103280197	chr15	103279646	103280264	ADNP + CTCF	594
aagcTAATACGACTCACTATAGGATGGAAAGAAAAAGAACAAAGTTTTAGAGCTAGAAATAGCAAGTTAAAATAAGGCTAGTCCGTTATCAACTTGAAAAAGTGGCACCGAGTCGGTGCTTTT	chr15:103280194-103280216	chr15	103279646	103280264	ADNP + CTCF	595
aagcTAATACGACTCACTATAGGCAGGGTCACTCAGACCCCCGTTTTAGAGCTAGAAATAGCAAGTTAAAATAAGGCTAGTCCGTTATCAACTTGAAAAAGTGGCACCGAGTCGGTGCTTTT	chr17:29018544-29018566	chr17	29018508	29019126	ADNP + CTCF	596
aagcTAATACGACTCACTATAGGAGGGTCACTCAGACCCCCTGGTTTTAGAGCTAGAAATAGCAAGTTAAAATAAGGCTAGTCCGTTATCAACTTGAAAAAGTGGCACCGAGTCGGTGCTTTT	chr17:29018542-29018564	chr17	29018508	29019126	ADNP + CTCF	597
aagcTAATACGACTCACTATAGGGGTAAGATGACTTTGTGACGTTTTAGAGCTAGAAATAGCAAGTTAAAATAAGGCTAGTCCGTTATCAACTTGAAAAAGTGGCACCGAGTCGGTGCTTTT	chr17:29019039-29019061	chr17	29018508	29019126	ADNP + CTCF	598
aagcTAATACGACTCACTATAGGGGGTAAGATGACTTTGTGAGTTTTAGAGCTAGAAATAGCAAGTTAAAATAAGGCTAGTCCGTTATCAACTTGAAAAAGTGGCACCGAGTCGGTGCTTTT	chr17:29019040-29019062	chr17	29018508	29019126	ADNP + CTCF	599
aagcTAATACGACTCACTATAGGCCATTGTACCGGCAAAGCCAGTTTTAGAGCTAGAAATAGCAAGTTAAAATAAGGCTAGTCCGTTATCAACTTGAAAAAGTGGCACCGAGTCGGTGCTTTT	chr15:97358044-97358066	chr15	97358041	97358659	ADNP + CTCF	600
aagcTAATACGACTCACTATAGGCCCTGCTCTGGGAACAGCAGTTTTAGAGCTAGAAATAGCAAGTTAAAATAAGGCTAGTCCGTTATCAACTTGAAAAAGTGGCACCGAGTCGGTGCTTTT	chr15:97358073-97358095	chr15	97358041	97358659	ADNP + CTCF	601
aagcTAATACGACTCACTATAGGTATGATGCTTATTAGTATTAGTTTTAGAGCTAGAAATAGCAAGTTAAAATAAGGCTAGTCCGTTATCAACTTGAAAAAGTGGCACCGAGTCGGTGCTTTT	chr15:97358576-97358598	chr15	97358041	97358659	ADNP + CTCF	602
aagcTAATACGACTCACTATAGGAATAAGCATCATATCAAGCCGTTTTAGAGCTAGAAATAGCAAGTTAAAATAAGGCTAGTCCGTTATCAACTTGAAAAAGTGGCACCGAGTCGGTGCTTTT	chr15:97358586-97358608	chr15	97358041	97358659	ADNP + CTCF	603
aagcTAATACGACTCACTATAGGCACCTTGTCCCGTGTCCTGGTTTTAGAGCTAGAAATAGCAAGTTAAAATAAGGCTAGTCCGTTATCAACTTGAAAAAGTGGCACCGAGTCGGTGCTTTT	chr14:47354156-47354178	chr14	47354152	47354770	ADNP + CTCF	604
aagcTAATACGACTCACTATAGGTGCCTGTCCTTAAAACACCGTTTTAGAGCTAGAAATAGCAAGTTAAAATAAGGCTAGTCCGTTATCAACTTGAAAAAGTGGCACCGAGTCGGTGCTTTT	chr14:47354175-47354197	chr14	47354152	47354770	ADNP + CTCF	605
aagcTAATACGACTCACTATAGGGAGCACTCAGATCCCTCAAGTTTTAGAGCTAGAAATAGCAAGTTAAAATAAGGCTAGTCCGTTATCAACTTGAAAAAGTGGCACCGAGTCGGTGCTTTT	chr14:47354689-47354711	chr14	47354152	47354770	ADNP + CTCF	606
aagcTAATACGACTCACTATAGGTTTGAGGGATCTGAGTGCTCGTTTTAGAGCTAGAAATAGCAAGTTAAAATAAGGCTAGTCCGTTATCAACTTGAAAAAGTGGCACCGAGTCGGTGCTTTT	chr14:47354691-47354713	chr14	47354152	47354770	ADNP + CTCF	607
aagcTAATACGACTCACTATAGGACTCGCTGGTCCCTGCTGCGGTTTTAGAGCTAGAAATAGCAAGTTAAAATAAGGCTAGTCCGTTATCAACTTGAAAAAGTGGCACCGAGTCGGTGCTTTT	chr5:118175096-118175118	chr5	118175023	118175641	ADNP + CTCF	608
aagcTAATACGACTCACTATAGGAGGGACCAGCGAGTCACCAGGTTTTAGAGCTAGAAATAGCAAGTTAAAATAAGGCTAGTCCGTTATCAACTTGAAAAAGTGGCACCGAGTCGGTGCTTTT	chr5:118175087-118175109	chr5	118175023	118175641	ADNP + CTCF	609
aagcTAATACGACTCACTATAGGAATGAATTTTAAGGGGCTGGGTTTTAGAGCTAGAAATAGCAAGTTAAAATAAGGCTAGTCCGTTATCAACTTGAAAAAGTGGCACCGAGTCGGTGCTTTT	chr5:118175561-118175583	chr5	118175023	118175641	ADNP + CTCF	610
aagcTAATACGACTCACTATAGGACAAATGAATTTTAAGGGGCGTTTTAGAGCTAGAAATAGCAAGTTAAAATAAGGCTAGTCCGTTATCAACTTGAAAAAGTGGCACCGAGTCGGTGCTTTT	chr5:118175564-118175586	chr5	118175023	118175641	ADNP + CTCF	611
aagcTAATACGACTCACTATAGGTTTTTAAACCACAAGCAAGGTTTTAGAGCTAGAAATAGCAAGTTAAAATAAGGCTAGTCCGTTATCAACTTGAAAAAGTGGCACCGAGTCGGTGCTTTT	chr6:71062920-71062942	chr6	71062865	71063483	ADNP + CTCF	612
aagcTAATACGACTCACTATAGGTTTTTAAACCACAAGCAAGGTTTTAGAGCTAGAAATAGCAAGTTAAAATAAGGCTAGTCCGTTATCAACTTGAAAAAGTGGCACCGAGTCGGTGCTTTT	chr6:71062920-71062942	chr6	71062865	71063483	ADNP + CTCF	613
aagcTAATACGACTCACTATAGGCACACTAGAATCTTGGTCTGTTTTAGAGCTAGAAATAGCAAGTTAAAATAAGGCTAGTCCGTTATCAACTTGAAAAAGTGGCACCGAGTCGGTGCTTTT	chr6:71063398-71063420	chr6	71062865	71063483	ADNP + CTCF	614
aagcTAATACGACTCACTATAGGCACACTAGAATCTTGGTCTGTTTTAGAGCTAGAAATAGCAAGTTAAAATAAGGCTAGTCCGTTATCAACTTGAAAAAGTGGCACCGAGTCGGTGCTTTT	chr6:71063398-71063420	chr6	71062865	71063483	ADNP + CTCF	615
aagcTAATACGACTCACTATAGGTCCACAACGACCAACTCCAGGTTTTAGAGCTAGAAATAGCAAGTTAAAATAAGGCTAGTCCGTTATCAACTTGAAAAAGTGGCACCGAGTCGGTGCTTTT	chr7:27403404-27403426	chr7	27403341	27403959	ADNP + CTCF	616
aagcTAATACGACTCACTATAGGCGTTGTGGAATGCGGAATGTGTTTTAGAGCTAGAAATAGCAAGTTAAAATAAGGCTAGTCCGTTATCAACTTGAAAAAGTGGCACCGAGTCGGTGCTTTT	chr7:27403390-27403412	chr7	27403341	27403959	ADNP + CTCF	617
aagcTAATACGACTCACTATAGGTCTATCATCGAATCAAGACAGTTTTAGAGCTAGAAATAGCAAGTTAAAATAAGGCTAGTCCGTTATCAACTTGAAAAAGTGGCACCGAGTCGGTGCTTTT	chr7:27403884-27403906	chr7	27403341	27403959	ADNP + CTCF	618
aagcTAATACGACTCACTATAGGATCTATCATCGAATCAAGACGTTTTAGAGCTAGAAATAGCAAGTTAAAATAAGGCTAGTCCGTTATCAACTTGAAAAAGTGGCACCGAGTCGGTGCTTTT	chr7:27403885-27403907	chr7	27403341	27403959	ADNP + CTCF	619
aagcTAATACGACTCACTATAGGAGGATTCTCCTTCCAGTGTAGTTTTAGAGCTAGAAATAGCAAGTTAAAATAAGGCTAGTCCGTTATCAACTTGAAAAAGTGGCACCGAGTCGGTGCTTTT	chr1:156039920-156039942	chr1	156039901	156040519	ADNP + CTCF	620
aagcTAATACGACTCACTATAGGCTGTTAATCCCTACACTGGAGTTTTAGAGCTAGAAATAGCAAGTTAAAATAAGGCTAGTCCGTTATCAACTTGAAAAAGTGGCACCGAGTCGGTGCTTTT	chr1:156039912-156039934	chr1	156039901	156040519	ADNP + CTCF	621
aagcTAATACGACTCACTATAGGTAAGTAGCATGTCTGCTAACGTTTTAGAGCTAGAAATAGCAAGTTAAAATAAGGCTAGTCCGTTATCAACTTGAAAAAGTGGCACCGAGTCGGTGCTTTT	chr1:156040438-156040460	chr1	156039901	156040519	ADNP + CTCF	622
aagcTAATACGACTCACTATAGGCAGACATGCTACTTATACTTGTTTTAGAGCTAGAAATAGCAAGTTAAAATAAGGCTAGTCCGTTATCAACTTGAAAAAGTGGCACCGAGTCGGTGCTTTT	chr1:156040446-156040468	chr1	156039901	156040519	ADNP + CTCF	623
aagcTAATACGACTCACTATAGGAGTTGCACATAATACTCATTGTTTTAGAGCTAGAAATAGCAAGTTAAAATAAGGCTAGTCCGTTATCAACTTGAAAAAGTGGCACCGAGTCGGTGCTTTT	chr11:7444446-7444468	chr11	7444386	7445004	ADNP + CTCF	624
aagcTAATACGACTCACTATAGGAAGTTGCACATAATACTCATGTTTTAGAGCTAGAAATAGCAAGTTAAAATAAGGCTAGTCCGTTATCAACTTGAAAAAGTGGCACCGAGTCGGTGCTTTT	chr11:7444445-7444467	chr11	7444386	7445004	ADNP + CTCF	625
aagcTAATACGACTCACTATAGGCTAGCTGTGTGGCTCAGTGTGTTTTAGAGCTAGAAATAGCAAGTTAAAATAAGGCTAGTCCGTTATCAACTTGAAAAAGTGGCACCGAGTCGGTGCTTTT	chr11:7444917-7444939	chr11	7444386	7445004	ADNP + CTCF	626
aagcTAATACGACTCACTATAGGAACCTATTAAGCTAGCTGTGGTTTTAGAGCTAGAAATAGCAAGTTAAAATAAGGCTAGTCCGTTATCAACTTGAAAAAGTGGCACCGAGTCGGTGCTTTT	chr11:7444928-7444950	chr11	7444386	7445004	ADNP + CTCF	627
aagcTAATACGACTCACTATAGGACAGGCTTCTGAAAGTGCGGGTTTTAGAGCTAGAAATAGCAAGTTAAAATAAGGCTAGTCCGTTATCAACTTGAAAAAGTGGCACCGAGTCGGTGCTTTT	chr4:131907833-131907855	chr4	131907787	131908405	ADNP + CTCF	628
aagcTAATACGACTCACTATAGGAACAGGCTTCTGAAAGTGCGGTTTTAGAGCTAGAAATAGCAAGTTAAAATAAGGCTAGTCCGTTATCAACTTGAAAAAGTGGCACCGAGTCGGTGCTTTT	chr4:131907834-131907856	chr4	131907787	131908405	ADNP + CTCF	629
aagcTAATACGACTCACTATAGGCTTAGCAGTAGAGAGCACATGTTTTAGAGCTAGAAATAGCAAGTTAAAATAAGGCTAGTCCGTTATCAACTTGAAAAAGTGGCACCGAGTCGGTGCTTTT	chr4:131908320-131908342	chr4	131907787	131908405	ADNP + CTCF	630
aagcTAATACGACTCACTATAGGCCTTAGCAGTAGAGAGCACAGTTTTAGAGCTAGAAATAGCAAGTTAAAATAAGGCTAGTCCGTTATCAACTTGAAAAAGTGGCACCGAGTCGGTGCTTTT	chr4:131908321-131908343	chr4	131907787	131908405	ADNP + CTCF	631
aagcTAATACGACTCACTATAGGCAAGCCCATCTCACCACACTGTTTTAGAGCTAGAAATAGCAAGTTAAAATAAGGCTAGTCCGTTATCAACTTGAAAAAGTGGCACCGAGTCGGTGCTTTT	chr6:82608667-82608689	chr6	82608640	82609258	ADNP + CTCF	632
aagcTAATACGACTCACTATAGGCTTTTTTTCTCACGGGTTCGTTTTAGAGCTAGAAATAGCAAGTTAAAATAAGGCTAGTCCGTTATCAACTTGAAAAAGTGGCACCGAGTCGGTGCTTTT	chr6:82608645-82608667	chr6	82608640	82609258	ADNP + CTCF	633
aagcTAATACGACTCACTATAGGTGAGAAGAGAATCGACAATAGTTTTAGAGCTAGAAATAGCAAGTTAAAATAAGGCTAGTCCGTTATCAACTTGAAAAAGTGGCACCGAGTCGGTGCTTTT	chr6:82609196-82609218	chr6	82608640	82609258	ADNP + CTCF	634
aagcTAATACGACTCACTATAGGTGTCGATTCTCTTCTCAATAGTTTTAGAGCTAGAAATAGCAAGTTAAAATAAGGCTAGTCCGTTATCAACTTGAAAAAGTGGCACCGAGTCGGTGCTTTT	chr6:82609202-82609224	chr6	82608640	82609258	ADNP + CTCF	635
aagcTAATACGACTCACTATAGGCTGAATTGCCTCCTTCCGAGGTTTTAGAGCTAGAAATAGCAAGTTAAAATAAGGCTAGTCCGTTATCAACTTGAAAAAGTGGCACCGAGTCGGTGCTTTT	chr4:11068281-11068303	chr4	11068279	11068897	ADNP + CTCF	636
aagcTAATACGACTCACTATAGGTGAATTGCCTCCTTCCGAGTGTTTTAGAGCTAGAAATAGCAAGTTAAAATAAGGCTAGTCCGTTATCAACTTGAAAAAGTGGCACCGAGTCGGTGCTTTT	chr4:11068280-11068302	chr4	11068279	11068897	ADNP + CTCF	637
aagcTAATACGACTCACTATAGGAATGGAAATGTTCCTACCAGTTTTAGAGCTAGAAATAGCAAGTTAAAATAAGGCTAGTCCGTTATCAACTTGAAAAAGTGGCACCGAGTCGGTGCTTTT	chr4:11068816-11068838	chr4	11068279	11068897	ADNP + CTCF	638
aagcTAATACGACTCACTATAGGTGCAAGTTTGATGCCATGGTGTTTTAGAGCTAGAAATAGCAAGTTAAAATAAGGCTAGTCCGTTATCAACTTGAAAAAGTGGCACCGAGTCGGTGCTTTT	chr4:11068829-11068851	chr4	11068279	11068897	ADNP + CTCF	639
aagcTAATACGACTCACTATAGGCAGGAAGTGGCCCTGCAGAGTTTTAGAGCTAGAAATAGCAAGTTAAAATAAGGCTAGTCCGTTATCAACTTGAAAAAGTGGCACCGAGTCGGTGCTTTT	chr16:94817225-94817247	chr16	94817209	94817827	ADNP + CTCF	640
aagcTAATACGACTCACTATAGGCACTTCCTGCACACTGACCAGTTTTAGAGCTAGAAATAGCAAGTTAAAATAAGGCTAGTCCGTTATCAACTTGAAAAAGTGGCACCGAGTCGGTGCTTTT	chr16:94817212-94817234	chr16	94817209	94817827	ADNP + CTCF	641
aagcTAATACGACTCACTATAGGCACCAGCAGGCTGGGTGAGGGTTTTAGAGCTAGAAATAGCAAGTTAAAATAAGGCTAGTCCGTTATCAACTTGAAAAAGTGGCACCGAGTCGGTGCTTTT	chr16:94817773-94817795	chr16	94817209	94817827	ADNP + CTCF	642
aagcTAATACGACTCACTATAGGAGTCACCAGCAGGCTGGGTGGTTTTAGAGCTAGAAATAGCAAGTTAAAATAAGGCTAGTCCGTTATCAACTTGAAAAAGTGGCACCGAGTCGGTGCTTTT	chr16:94817776-94817798	chr16	94817209	94817827	ADNP + CTCF	643
aagcTAATACGACTCACTATAGGCTTCAGGAGACATGTCTTTCGTTTTAGAGCTAGAAATAGCAAGTTAAAATAAGGCTAGTCCGTTATCAACTTGAAAAAGTGGCACCGAGTCGGTGCTTTT	chr6:92947529-92947551	chr6	92947489	92948107	ADNP + CTCF	644
aagcTAATACGACTCACTATAGGCTTCAGGAGACATGTCTTTCGTTTTAGAGCTAGAAATAGCAAGTTAAAATAAGGCTAGTCCGTTATCAACTTGAAAAAGTGGCACCGAGTCGGTGCTTTT	chr6:92947529-92947551	chr6	92947489	92948107	ADNP + CTCF	645
aagcTAATACGACTCACTATAGGAGGAAGATACATTCTTAGCAGTTTTAGAGCTAGAAATAGCAAGTTAAAATAAGGCTAGTCCGTTATCAACTTGAAAAAGTGGCACCGAGTCGGTGCTTTT	chr6:92948044-92948066	chr6	92947489	92948107	ADNP + CTCF	646
aagcTAATACGACTCACTATAGGAGGAAGATACATTCTTAGCAGTTTTAGAGCTAGAAATAGCAAGTTAAAATAAGGCTAGTCCGTTATCAACTTGAAAAAGTGGCACCGAGTCGGTGCTTTT	chr6:92948044-92948066	chr6	92947489	92948107	ADNP + CTCF	647
aagcTAATACGACTCACTATAGGTTGCTCATGCTATTGAGCTTGTTTTAGAGCTAGAAATAGCAAGTTAAAATAAGGCTAGTCCGTTATCAACTTGAAAAAGTGGCACCGAGTCGGTGCTTTT	chr7:24357819-24357841	chr7	24357796	24358414	ADNP + CTCF	648
aagcTAATACGACTCACTATAGGTTGCTCATGCTATTGAGCTTGTTTTAGAGCTAGAAATAGCAAGTTAAAATAAGGCTAGTCCGTTATCAACTTGAAAAAGTGGCACCGAGTCGGTGCTTTT	chr7:24357819-24357841	chr7	24357796	24358414	ADNP + CTCF	649
aagcTAATACGACTCACTATAGGATTTATTTACTTGCATGCCAGTTTTAGAGCTAGAAATAGCAAGTTAAAATAAGGCTAGTCCGTTATCAACTTGAAAAAGTGGCACCGAGTCGGTGCTTTT	chr7:24358344-24358366	chr7	24357796	24358414	ADNP + CTCF	650
aagcTAATACGACTCACTATAGGATTTATTTACTTGCATGCCAGTTTTAGAGCTAGAAATAGCAAGTTAAAATAAGGCTAGTCCGTTATCAACTTGAAAAAGTGGCACCGAGTCGGTGCTTTT	chr7:24358344-24358366	chr7	24357796	24358414	ADNP + CTCF	651
aagcTAATACGACTCACTATAGGTTATCAGACTTACATTTCCAGTTTTAGAGCTAGAAATAGCAAGTTAAAATAAGGCTAGTCCGTTATCAACTTGAAAAAGTGGCACCGAGTCGGTGCTTTT	chr15:66291166-66291188	chr15	66291097	66291715	ADNP + CTCF	652
aagcTAATACGACTCACTATAGGACCAGAAGCAACAAGTAGCGTTTTAGAGCTAGAAATAGCAAGTTAAAATAAGGCTAGTCCGTTATCAACTTGAAAAAGTGGCACCGAGTCGGTGCTTTT	chr15:66291137-66291159	chr15	66291097	66291715	ADNP + CTCF	653
aagcTAATACGACTCACTATAGGACATTAAGTTTGTCACCTTGTTTTAGAGCTAGAAATAGCAAGTTAAAATAAGGCTAGTCCGTTATCAACTTGAAAAAGTGGCACCGAGTCGGTGCTTTT	chr15:66291627-66291649	chr15	66291097	66291715	ADNP + CTCF	654
aagcTAATACGACTCACTATAGGACATTAAGTTTGTCACCTTTGTTTTAGAGCTAGAAATAGCAAGTTAAAATAAGGCTAGTCCGTTATCAACTTGAAAAAGTGGCACCGAGTCGGTGCTTTT	chr15:66291628-66291650	chr15	66291097	66291715	ADNP + CTCF	655
aagcTAATACGACTCACTATAGGCTTTTTCCGGTAAGTGCTGGTTTTAGAGCTAGAAATAGCAAGTTAAAATAAGGCTAGTCCGTTATCAACTTGAAAAAGTGGCACCGAGTCGGTGCTTTT	chr6:116266967-116266989	chr6	116266908	116267526	ADNP + CTCF	656
aagcTAATACGACTCACTATAGGAGCACTTACCGGAAAAAGCTGTTTTAGAGCTAGAAATAGCAAGTTAAAATAAGGCTAGTCCGTTATCAACTTGAAAAAGTGGCACCGAGTCGGTGCTTTT	chr6:116266971-116266993	chr6	116266908	116267526	ADNP + CTCF	657
aagcTAATACGACTCACTATAGGCTTCATAATTGTCAGAAAAGTTTTAGAGCTAGAAATAGCAAGTTAAAATAAGGCTAGTCCGTTATCAACTTGAAAAAGTGGCACCGAGTCGGTGCTTTT	chr6:116267445-116267467	chr6	116266908	116267526	ADNP + CTCF	658
aagcTAATACGACTCACTATAGGCTTCATAATTGTCAGAAAATGTTTTAGAGCTAGAAATAGCAAGTTAAAATAAGGCTAGTCCGTTATCAACTTGAAAAAGTGGCACCGAGTCGGTGCTTTT	chr6:116267446-116267468	chr6	116266908	116267526	ADNP + CTCF	659
aagcTAATACGACTCACTATAGGTGTAGTCTCCCTCATCCTCAGTTTTAGAGCTAGAAATAGCAAGTTAAAATAAGGCTAGTCCGTTATCAACTTGAAAAAGTGGCACCGAGTCGGTGCTTTT	chr7:44512515-44512537	chr7	44512455	44513073	ADNP + CTCF	660
aagcTAATACGACTCACTATAGGATTGATGACGTCCGCCCTGGTTTTAGAGCTAGAAATAGCAAGTTAAAATAAGGCTAGTCCGTTATCAACTTGAAAAAGTGGCACCGAGTCGGTGCTTTT	chr7:44512530-44512552	chr7	44512455	44513073	ADNP + CTCF	661
aagcTAATACGACTCACTATAGGGGCCCATAATCCATCACTGGTTTTAGAGCTAGAAATAGCAAGTTAAAATAAGGCTAGTCCGTTATCAACTTGAAAAAGTGGCACCGAGTCGGTGCTTTT	chr7:44512992-44513014	chr7	44512455	44513073	ADNP + CTCF	662
aagcTAATACGACTCACTATAGGCTACCGCAGTGATGGATTAGTTTTAGAGCTAGAAATAGCAAGTTAAAATAAGGCTAGTCCGTTATCAACTTGAAAAAGTGGCACCGAGTCGGTGCTTTT	chr7:44512988-44513010	chr7	44512455	44513073	ADNP + CTCF	663
aagcTAATACGACTCACTATAGGAGCCGGTTTGAGTTGCCCAGGTTTTAGAGCTAGAAATAGCAAGTTAAAATAAGGCTAGTCCGTTATCAACTTGAAAAAGTGGCACCGAGTCGGTGCTTTT	chr11:87693729-87693751	chr11	87693712	87694330	ADNP + CTCF	664
aagcTAATACGACTCACTATAGGTTGCTTGCTATGATGCCACTGTTTTAGAGCTAGAAATAGCAAGTTAAAATAAGGCTAGTCCGTTATCAACTTGAAAAAGTGGCACCGAGTCGGTGCTTTT	chr11:87693744-87693766	chr11	87693712	87694330	ADNP + CTCF	665
aagcTAATACGACTCACTATAGGAGGTCACTCTGGGCAACCTGTTTTAGAGCTAGAAATAGCAAGTTAAAATAAGGCTAGTCCGTTATCAACTTGAAAAAGTGGCACCGAGTCGGTGCTTTT	chr11:87694253-87694275	chr11	87693712	87694330	ADNP + CTCF	666
aagcTAATACGACTCACTATAGGGAGGTCACTCTGGGCAACCGTTTTAGAGCTAGAAATAGCAAGTTAAAATAAGGCTAGTCCGTTATCAACTTGAAAAAGTGGCACCGAGTCGGTGCTTTT	chr11:87694254-87694276	chr11	87693712	87694330	ADNP + CTCF	667
aagcTAATACGACTCACTATAGGCATCAGAACGACTTGAAAGGTTTTAGAGCTAGAAATAGCAAGTTAAAATAAGGCTAGTCCGTTATCAACTTGAAAAAGTGGCACCGAGTCGGTGCTTTT	chr14:54394804-54394826	chr14	54394728	54395346	ADNP + CTCF	668
aagcTAATACGACTCACTATAGGCATCAGAACGACTTGAAAGGTTTTAGAGCTAGAAATAGCAAGTTAAAATAAGGCTAGTCCGTTATCAACTTGAAAAAGTGGCACCGAGTCGGTGCTTTT	chr14:54394804-54394826	chr14	54394728	54395346	ADNP + CTCF	669
aagcTAATACGACTCACTATAGGTGGATGGTACAGAGGACAGGTTTTAGAGCTAGAAATAGCAAGTTAAAATAAGGCTAGTCCGTTATCAACTTGAAAAAGTGGCACCGAGTCGGTGCTTTT	chr14:54395259-54395281	chr14	54394728	54395346	ADNP + CTCF	670
aagcTAATACGACTCACTATAGGTGGATGGTACAGAGGACAGGTTTTAGAGCTAGAAATAGCAAGTTAAAATAAGGCTAGTCCGTTATCAACTTGAAAAAGTGGCACCGAGTCGGTGCTTTT	chr14:54395259-54395281	chr14	54394728	54395346	ADNP + CTCF	671
aagcTAATACGACTCACTATAGGTGAGTCTGAGAAATCTGCCAGTTTTAGAGCTAGAAATAGCAAGTTAAAATAAGGCTAGTCCGTTATCAACTTGAAAAAGTGGCACCGAGTCGGTGCTTTT	chr13:100748920-100748942	chr13	100748862	100749480	ADNP + CTCF	672
aagcTAATACGACTCACTATAGGAGCAGAGTTGAGCCAAGCCTGTTTTAGAGCTAGAAATAGCAAGTTAAAATAAGGCTAGTCCGTTATCAACTTGAAAAAGTGGCACCGAGTCGGTGCTTTT	chr13:100748903-100748925	chr13	100748862	100749480	ADNP + CTCF	673
aagcTAATACGACTCACTATAGGAAAGAATCTAAGCTCTGAGGTTTTAGAGCTAGAAATAGCAAGTTAAAATAAGGCTAGTCCGTTATCAACTTGAAAAAGTGGCACCGAGTCGGTGCTTTT	chr13:100749399-100749421	chr13	100748862	100749480	ADNP + CTCF	674
aagcTAATACGACTCACTATAGGAAAGAATCTAAGCTCTGAGTGTTTTAGAGCTAGAAATAGCAAGTTAAAATAAGGCTAGTCCGTTATCAACTTGAAAAAGTGGCACCGAGTCGGTGCTTTT	chr13:100749400-100749422	chr13	100748862	100749480	ADNP + CTCF	675
aagcTAATACGACTCACTATAGGAGGGACGGGGAGTGCAGCCGTTTTAGAGCTAGAAATAGCAAGTTAAAATAAGGCTAGTCCGTTATCAACTTGAAAAAGTGGCACCGAGTCGGTGCTTTT	chr2:169122776-169122798	chr2	169122769	169123387	ADNP + CTCF	676
aagcTAATACGACTCACTATAGGAGGGACGGGGAGTGCAGCCGTTTTAGAGCTAGAAATAGCAAGTTAAAATAAGGCTAGTCCGTTATCAACTTGAAAAAGTGGCACCGAGTCGGTGCTTTT	chr2:169122776-169122798	chr2	169122769	169123387	ADNP + CTCF	677
aagcTAATACGACTCACTATAGGTGGCACGTGATGACTGTCACGTTTTAGAGCTAGAAATAGCAAGTTAAAATAAGGCTAGTCCGTTATCAACTTGAAAAAGTGGCACCGAGTCGGTGCTTTT	chr2:169123301-169123323	chr2	169122769	169123387	ADNP + CTCF	678
aagcTAATACGACTCACTATAGGTGGCACGTGATGACTGTCACGTTTTAGAGCTAGAAATAGCAAGTTAAAATAAGGCTAGTCCGTTATCAACTTGAAAAAGTGGCACCGAGTCGGTGCTTTT	chr2:169123301-169123323	chr2	169122769	169123387	ADNP + CTCF	679
aagcTAATACGACTCACTATAGGCCTTGATACGATATTATGGGGTTTTAGAGCTAGAAATAGCAAGTTAAAATAAGGCTAGTCCGTTATCAACTTGAAAAAGTGGCACCGAGTCGGTGCTTTT	chr2:158375294-158375316	chr2	158375270	158375888	ADNP + CTCF	680
aagcTAATACGACTCACTATAGGGCCCTTGATACGATATTATGTTTTAGAGCTAGAAATAGCAAGTTAAAATAAGGCTAGTCCGTTATCAACTTGAAAAAGTGGCACCGAGTCGGTGCTTTT	chr2:158375291-158375313	chr2	158375270	158375888	ADNP + CTCF	681
aagcTAATACGACTCACTATAGGACCCTAGCTTCCCGGCTCCTGTTTTAGAGCTAGAAATAGCAAGTTAAAATAAGGCTAGTCCGTTATCAACTTGAAAAAGTGGCACCGAGTCGGTGCTTTT	chr2:158375801-158375823	chr2	158375270	158375888	ADNP + CTCF	682
aagcTAATACGACTCACTATAGGCACCCTAGCTTCCCGGCTCCGTTTTAGAGCTAGAAATAGCAAGTTAAAATAAGGCTAGTCCGTTATCAACTTGAAAAAGTGGCACCGAGTCGGTGCTTTT	chr2:158375802-158375824	chr2	158375270	158375888	ADNP + CTCF	683
aagcTAATACGACTCACTATAGGTCCAAGAATTCACTCGGACGTTTTAGAGCTAGAAATAGCAAGTTAAAATAAGGCTAGTCCGTTATCAACTTGAAAAAGTGGCACCGAGTCGGTGCTTTT	chr19:46510739-46510761	chr19	46510679	46511297	ADNP + CTCF	684
aagcTAATACGACTCACTATAGGGCCTGTCCGAGTGAATTCTGTTTTAGAGCTAGAAATAGCAAGTTAAAATAAGGCTAGTCCGTTATCAACTTGAAAAAGTGGCACCGAGTCGGTGCTTTT	chr19:46510737-46510759	chr19	46510679	46511297	ADNP + CTCF	685
aagcTAATACGACTCACTATAGGGGCCTGCAACCCTAGCACTGTTTTAGAGCTAGAAATAGCAAGTTAAAATAAGGCTAGTCCGTTATCAACTTGAAAAAGTGGCACCGAGTCGGTGCTTTT	chr19:46511211-46511233	chr19	46510679	46511297	ADNP + CTCF	686
aagcTAATACGACTCACTATAGGCGGGCCTGCAACCCTAGCACGTTTTAGAGCTAGAAATAGCAAGTTAAAATAAGGCTAGTCCGTTATCAACTTGAAAAAGTGGCACCGAGTCGGTGCTTTT	chr19:46511212-46511234	chr19	46510679	46511297	ADNP + CTCF	687
aagcTAATACGACTCACTATAGGGACACACATGCGCATGCTGGTTTTAGAGCTAGAAATAGCAAGTTAAAATAAGGCTAGTCCGTTATCAACTTGAAAAAGTGGCACCGAGTCGGTGCTTTT	chr5:150289550-150289572	chr5	150289483	150290101	ADNP + CTCF	688
aagcTAATACGACTCACTATAGGAAGCTTAGGTGTTAGTCTGGTTTTAGAGCTAGAAATAGCAAGTTAAAATAAGGCTAGTCCGTTATCAACTTGAAAAAGTGGCACCGAGTCGGTGCTTTT	chr5:150289503-150289525	chr5	150289483	150290101	ADNP + CTCF	689
aagcTAATACGACTCACTATAGGAGGCAGGGCCGGGACAGCAGGTTTTAGAGCTAGAAATAGCAAGTTAAAATAAGGCTAGTCCGTTATCAACTTGAAAAAGTGGCACCGAGTCGGTGCTTTT	chr5:150290018-150290040	chr5	150289483	150290101	ADNP + CTCF	690
aagcTAATACGACTCACTATAGGAAAGCAGAGGAGGCAGGGCCGTTTTAGAGCTAGAAATAGCAAGTTAAAATAAGGCTAGTCCGTTATCAACTTGAAAAAGTGGCACCGAGTCGGTGCTTTT	chr5:150290028-150290050	chr5	150289483	150290101	ADNP + CTCF	691
aagcTAATACGACTCACTATAGGAGATCTGGCCTCAAAACCAAGTTTTAGAGCTAGAAATAGCAAGTTAAAATAAGGCTAGTCCGTTATCAACTTGAAAAAGTGGCACCGAGTCGGTGCTTTT	chr8:94174012-94174034	chr8	94173936	94174554	ADNP + CTCF	692
aagcTAATACGACTCACTATAGGCACTAACTCTGAAGCCAGCTGTTTTAGAGCTAGAAATAGCAAGTTAAAATAAGGCTAGTCCGTTATCAACTTGAAAAAGTGGCACCGAGTCGGTGCTTTT	chr8:94173973-94173995	chr8	94173936	94174554	ADNP + CTCF	693
aagcTAATACGACTCACTATAGGGAGGGGGTGAGTGAGTGAGGTTTTAGAGCTAGAAATAGCAAGTTAAAATAAGGCTAGTCCGTTATCAACTTGAAAAAGTGGCACCGAGTCGGTGCTTTT	chr8:94174477-94174499	chr8	94173936	94174554	ADNP + CTCF	694
aagcTAATACGACTCACTATAGGAGGGGGTGAGTGAGTGAGTGTTTTAGAGCTAGAAATAGCAAGTTAAAATAAGGCTAGTCCGTTATCAACTTGAAAAAGTGGCACCGAGTCGGTGCTTTT	chr8:94174478-94174500	chr8	94173936	94174554	ADNP + CTCF	695
aagcTAATACGACTCACTATAGGTGTTGCTCCTGATCTCAAGTGTTTTAGAGCTAGAAATAGCAAGTTAAAATAAGGCTAGTCCGTTATCAACTTGAAAAAGTGGCACCGAGTCGGTGCTTTT	chr1:179634095-179634117	chr1	179634073	179634691	ADNP + CTCF	696
aagcTAATACGACTCACTATAGGAGTAGGTCAGCAACAGTCCTGTTTTAGAGCTAGAAATAGCAAGTTAAAATAAGGCTAGTCCGTTATCAACTTGAAAAAGTGGCACCGAGTCGGTGCTTTT	chr1:179634078-179634100	chr1	179634073	179634691	ADNP + CTCF	697
aagcTAATACGACTCACTATAGGAGTCTCAGGAGGAAGGCTGGTTTTAGAGCTAGAAATAGCAAGTTAAAATAAGGCTAGTCCGTTATCAACTTGAAAAAGTGGCACCGAGTCGGTGCTTTT	chr1:179634603-179634625	chr1	179634073	179634691	ADNP + CTCF	698
aagcTAATACGACTCACTATAGGAGGAAGGCTGAGGCCTTCCCGTTTTAGAGCTAGAAATAGCAAGTTAAAATAAGGCTAGTCCGTTATCAACTTGAAAAAGTGGCACCGAGTCGGTGCTTTT	chr1:179634613-179634635	chr1	179634073	179634691	ADNP + CTCF	699
aagcTAATACGACTCACTATAGGACAGGTGCCACTCAGTCCTGGTTTTAGAGCTAGAAATAGCAAGTTAAAATAAGGCTAGTCCGTTATCAACTTGAAAAAGTGGCACCGAGTCGGTGCTTTT	chr12:85652966-85652988	chr12	85652899	85653517	ADNP + CTCF	700
aagcTAATACGACTCACTATAGGTGACTCGAATCCAAGTCACGTTTTAGAGCTAGAAATAGCAAGTTAAAATAAGGCTAGTCCGTTATCAACTTGAAAAAGTGGCACCGAGTCGGTGCTTTT	chr12:85652948-85652970	chr12	85652899	85653517	ADNP + CTCF	701
aagcTAATACGACTCACTATAGGCAAGTTTTACATGGGTGCTGGTTTTAGAGCTAGAAATAGCAAGTTAAAATAAGGCTAGTCCGTTATCAACTTGAAAAAGTGGCACCGAGTCGGTGCTTTT	chr12:85653441-85653463	chr12	85652899	85653517	ADNP + CTCF	702
aagcTAATACGACTCACTATAGGCCAAGTTTTACATGGGTGCTGTTTTAGAGCTAGAAATAGCAAGTTAAAATAAGGCTAGTCCGTTATCAACTTGAAAAAGTGGCACCGAGTCGGTGCTTTT	NA	chr12	85652899	85653517	ADNP + CTCF	703
aagcTAATACGACTCACTATAGGGGAGCTGCGAGCAGCAGCGGTTTTAGAGCTAGAAATAGCAAGTTAAAATAAGGCTAGTCCGTTATCAACTTGAAAAAGTGGCACCGAGTCGGTGCTTTT	chr6:144907506-144907528	chr6	144907456	144908074	ADNP + CTCF	704
aagcTAATACGACTCACTATAGGGAGTTCCACACCGAGCCCGGTTTTAGAGCTAGAAATAGCAAGTTAAAATAAGGCTAGTCCGTTATCAACTTGAAAAAGTGGCACCGAGTCGGTGCTTTT	chr6:144907471-144907493	chr6	144907456	144908074	ADNP + CTCF	705
aagcTAATACGACTCACTATAGGTGTTTGTCGAGTGTAGGTGGGTTTTAGAGCTAGAAATAGCAAGTTAAAATAAGGCTAGTCCGTTATCAACTTGAAAAAGTGGCACCGAGTCGGTGCTTTT	chr6:144908007-144908029	chr6	144907456	144908074	ADNP + CTCF	706
aagcTAATACGACTCACTATAGGTACTGTTTGTCGAGTGTAGGGTTTTAGAGCTAGAAATAGCAAGTTAAAATAAGGCTAGTCCGTTATCAACTTGAAAAAGTGGCACCGAGTCGGTGCTTTT	chr6:144908010-144908032	chr6	144907456	144908074	ADNP + CTCF	707
aagcTAATACGACTCACTATAGGCAAAAACATGAGTTCTGAGCGTTTTAGAGCTAGAAATAGCAAGTTAAAATAAGGCTAGTCCGTTATCAACTTGAAAAAGTGGCACCGAGTCGGTGCTTTT	chr11:3260872-3260894	chr11	3260867	3261485	ADNP + CTCF	708
aagcTAATACGACTCACTATAGGCAAAAACATGAGTTCTGAGCGTTTTAGAGCTAGAAATAGCAAGTTAAAATAAGGCTAGTCCGTTATCAACTTGAAAAAGTGGCACCGAGTCGGTGCTTTT	chr11:3260872-3260894	chr11	3260867	3261485	ADNP + CTCF	709
aagcTAATACGACTCACTATAGGACTGATGAAGGAGCTGGTCGTTTTAGAGCTAGAAATAGCAAGTTAAAATAAGGCTAGTCCGTTATCAACTTGAAAAAGTGGCACCGAGTCGGTGCTTTT	chr11:3261396-3261418	chr11	3260867	3261485	ADNP + CTCF	710
aagcTAATACGACTCACTATAGGACTGATGAAGGAGCTGGTCGTTTTAGAGCTAGAAATAGCAAGTTAAAATAAGGCTAGTCCGTTATCAACTTGAAAAAGTGGCACCGAGTCGGTGCTTTT	chr11:3261396-3261418	chr11	3260867	3261485	ADNP + CTCF	711
aagcTAATACGACTCACTATAGGCAGAGCTTAGATGCCATAGAGTTTTAGAGCTAGAAATAGCAAGTTAAAATAAGGCTAGTCCGTTATCAACTTGAAAAAGTGGCACCGAGTCGGTGCTTTT	chr2:31372157-31372179	chr2	31372095	31372713	ADNP + CTCF	712
aagcTAATACGACTCACTATAGGACCAGGAGAGGAGGATCTGCGTTTTAGAGCTAGAAATAGCAAGTTAAAATAAGGCTAGTCCGTTATCAACTTGAAAAAGTGGCACCGAGTCGGTGCTTTT	chr2:31372122-31372144	chr2	31372095	31372713	ADNP + CTCF	713
aagcTAATACGACTCACTATAGGAGCTTGCTTCACTGATTCAGGTTTTAGAGCTAGAAATAGCAAGTTAAAATAAGGCTAGTCCGTTATCAACTTGAAAAAGTGGCACCGAGTCGGTGCTTTT	chr2:31372657-31372679	chr2	31372095	31372713	ADNP + CTCF	714
aagcTAATACGACTCACTATAGGCTCCACCTTAGTTTTGGAACGTTTTAGAGCTAGAAATAGCAAGTTAAAATAAGGCTAGTCCGTTATCAACTTGAAAAAGTGGCACCGAGTCGGTGCTTTT	chr2:31372691-31372713	chr2	31372095	31372713	ADNP + CTCF	715
aagcTAATACGACTCACTATAGGAAGCTGGAAAGCAGTGTGAAGTTTTAGAGCTAGAAATAGCAAGTTAAAATAAGGCTAGTCCGTTATCAACTTGAAAAAGTGGCACCGAGTCGGTGCTTTT	chr4:125807819-125807841	chr4	125807814	125808432	ADNP + CTCF	716
aagcTAATACGACTCACTATAGGATAACTCAACTGCTTTCTTCGTTTTAGAGCTAGAAATAGCAAGTTAAAATAAGGCTAGTCCGTTATCAACTTGAAAAAGTGGCACCGAGTCGGTGCTTTT	chr4:125807875-125807897	chr4	125807814	125808432	ADNP + CTCF	717
aagcTAATACGACTCACTATAGGCTCAGCCTGCTGCAGACTAAGTTTTAGAGCTAGAAATAGCAAGTTAAAATAAGGCTAGTCCGTTATCAACTTGAAAAAGTGGCACCGAGTCGGTGCTTTT	chr4:125808346-125808368	chr4	125807814	125808432	ADNP + CTCF	718
aagcTAATACGACTCACTATAGGACTCAGCCTGCTGCAGACTAGTTTTAGAGCTAGAAATAGCAAGTTAAAATAAGGCTAGTCCGTTATCAACTTGAAAAAGTGGCACCGAGTCGGTGCTTTT	chr4:125808347-125808369	chr4	125807814	125808432	ADNP + CTCF	719
aagcTAATACGACTCACTATAGGTGTGGCACCATAGTATGTGGGTTTTAGAGCTAGAAATAGCAAGTTAAAATAAGGCTAGTCCGTTATCAACTTGAAAAAGTGGCACCGAGTCGGTGCTTTT	chr17:46575962-46575984	chr17	46575930	46576548	ADNP + CTCF	720
aagcTAATACGACTCACTATAGGCTCTCTGCCACCACATACTAGTTTTAGAGCTAGAAATAGCAAGTTAAAATAAGGCTAGTCCGTTATCAACTTGAAAAAGTGGCACCGAGTCGGTGCTTTT	chr17:46575955-46575977	chr17	46575930	46576548	ADNP + CTCF	721
aagcTAATACGACTCACTATAGGTGAAGTCTGTGTGGAAGGGGTTTTAGAGCTAGAAATAGCAAGTTAAAATAAGGCTAGTCCGTTATCAACTTGAAAAAGTGGCACCGAGTCGGTGCTTTT	chr17:46576459-46576481	chr17	46575930	46576548	ADNP + CTCF	722
aagcTAATACGACTCACTATAGGAAGGGAGGCAAGCCCTACCGTTTTAGAGCTAGAAATAGCAAGTTAAAATAAGGCTAGTCCGTTATCAACTTGAAAAAGTGGCACCGAGTCGGTGCTTTT	chr17:46576473-46576495	chr17	46575930	46576548	ADNP + CTCF	723
aagcTAATACGACTCACTATAGGCACACTCCTGAAGCTTCACCGTTTTAGAGCTAGAAATAGCAAGTTAAAATAAGGCTAGTCCGTTATCAACTTGAAAAAGTGGCACCGAGTCGGTGCTTTT	chr11:120848215-120848237	chr11	120848171	120848789	ADNP + CTCF	724
aagcTAATACGACTCACTATAGGCCCTGAGTTTGAAAACCTCTGTTTTAGAGCTAGAAATAGCAAGTTAAAATAAGGCTAGTCCGTTATCAACTTGAAAAAGTGGCACCGAGTCGGTGCTTTT	chr11:120848243-120848265	chr11	120848171	120848789	ADNP + CTCF	725
aagcTAATACGACTCACTATAGGTGAAAGGGTGCTGGGCCCTGTTTTAGAGCTAGAAATAGCAAGTTAAAATAAGGCTAGTCCGTTATCAACTTGAAAAAGTGGCACCGAGTCGGTGCTTTT	chr11:120848705-120848727	chr11	120848171	120848789	ADNP + CTCF	726
aagcTAATACGACTCACTATAGGAGGGTGCTGGGCCCTAGGACGTTTTAGAGCTAGAAATAGCAAGTTAAAATAAGGCTAGTCCGTTATCAACTTGAAAAAGTGGCACCGAGTCGGTGCTTTT	chr11:120848710-120848732	chr11	120848171	120848789	ADNP + CTCF	727
aagcTAATACGACTCACTATAGGTGACGGGCGGAGGAGAGGCAGTTTTAGAGCTAGAAATAGCAAGTTAAAATAAGGCTAGTCCGTTATCAACTTGAAAAAGTGGCACCGAGTCGGTGCTTTT	chr11:117655436-117655458	chr11	117655385	117656003	ADNP + CTCF	728
aagcTAATACGACTCACTATAGGTCTCCTCCGCCCGTCAACCCGTTTTAGAGCTAGAAATAGCAAGTTAAAATAAGGCTAGTCCGTTATCAACTTGAAAAAGTGGCACCGAGTCGGTGCTTTT	chr11:117655429-117655451	chr11	117655385	117656003	ADNP + CTCF	729
aagcTAATACGACTCACTATAGGCAGTTAAAACCTGCAGATGGTTTTAGAGCTAGAAATAGCAAGTTAAAATAAGGCTAGTCCGTTATCAACTTGAAAAAGTGGCACCGAGTCGGTGCTTTT	chr11:117655915-117655937	chr11	117655385	117656003	ADNP + CTCF	730
aagcTAATACGACTCACTATAGGAGCTTCAGGTCCACATCTGCGTTTTAGAGCTAGAAATAGCAAGTTAAAATAAGGCTAGTCCGTTATCAACTTGAAAAAGTGGCACCGAGTCGGTGCTTTT	chr11:117655925-117655947	chr11	117655385	117656003	ADNP + CTCF	731
aagcTAATACGACTCACTATAGGTTAAATGAATCTCAGTATGGTTTTAGAGCTAGAAATAGCAAGTTAAAATAAGGCTAGTCCGTTATCAACTTGAAAAAGTGGCACCGAGTCGGTGCTTTT	chr13:95997261-95997283	chr13	95997185	95997803	ADNP + CTCF	732
aagcTAATACGACTCACTATAGGAGATTCATTTAACTTGGGCCGTTTTAGAGCTAGAAATAGCAAGTTAAAATAAGGCTAGTCCGTTATCAACTTGAAAAAGTGGCACCGAGTCGGTGCTTTT	chr13:95997251-95997273	chr13	95997185	95997803	ADNP + CTCF	733
aagcTAATACGACTCACTATAGGTTACAATGACTGACCTGCCGTTTTAGAGCTAGAAATAGCAAGTTAAAATAAGGCTAGTCCGTTATCAACTTGAAAAAGTGGCACCGAGTCGGTGCTTTT	chr13:95997721-95997743	chr13	95997185	95997803	ADNP + CTCF	734
aagcTAATACGACTCACTATAGGATGGACACATCTTGCCTGGCGTTTTAGAGCTAGAAATAGCAAGTTAAAATAAGGCTAGTCCGTTATCAACTTGAAAAAGTGGCACCGAGTCGGTGCTTTT	chr13:95997735-95997757	chr13	95997185	95997803	ADNP + CTCF	735
aagcTAATACGACTCACTATAGGTTATTAGGCTGGGAATAGCCGTTTTAGAGCTAGAAATAGCAAGTTAAAATAAGGCTAGTCCGTTATCAACTTGAAAAAGTGGCACCGAGTCGGTGCTTTT	chr2:31473848-31473870	chr2	31473823	31474441	ADNP + CTCF	736
aagcTAATACGACTCACTATAGGCCCCCAAACGCAGATCAACTGTTTTAGAGCTAGAAATAGCAAGTTAAAATAAGGCTAGTCCGTTATCAACTTGAAAAAGTGGCACCGAGTCGGTGCTTTT	chr2:31473825-31473847	chr2	31473823	31474441	ADNP + CTCF	737
aagcTAATACGACTCACTATAGGTGCTGGTGCATAATCCCAGGTTTTAGAGCTAGAAATAGCAAGTTAAAATAAGGCTAGTCCGTTATCAACTTGAAAAAGTGGCACCGAGTCGGTGCTTTT	chr2:31474363-31474385	chr2	31473823	31474441	ADNP + CTCF	738
aagcTAATACGACTCACTATAGGATTTTAAAAGCTGGGTGTGCGTTTTAGAGCTAGAAATAGCAAGTTAAAATAAGGCTAGTCCGTTATCAACTTGAAAAAGTGGCACCGAGTCGGTGCTTTT	chr2:31474379-31474401	chr2	31473823	31474441	ADNP + CTCF	739
aagcTAATACGACTCACTATAGGAGTGAGAAAACTAAATCTGGGTTTTAGAGCTAGAAATAGCAAGTTAAAATAAGGCTAGTCCGTTATCAACTTGAAAAAGTGGCACCGAGTCGGTGCTTTT	chr6:120581666-120581688	chr6	120581619	120582237	ADNP + CTCF	740
aagcTAATACGACTCACTATAGGCACTGGTAAACTGCAAAAGGGTTTTAGAGCTAGAAATAGCAAGTTAAAATAAGGCTAGTCCGTTATCAACTTGAAAAAGTGGCACCGAGTCGGTGCTTTT	chr6:120581685-120581707	chr6	120581619	120582237	ADNP + CTCF	741
aagcTAATACGACTCACTATAGGACACGTTAAAATAAACAGCAGTTTTAGAGCTAGAAATAGCAAGTTAAAATAAGGCTAGTCCGTTATCAACTTGAAAAAGTGGCACCGAGTCGGTGCTTTT	chr6:120582172-120582194	chr6	120581619	120582237	ADNP + CTCF	742
aagcTAATACGACTCACTATAGGAACACGTTAAAATAAACAGCGTTTTAGAGCTAGAAATAGCAAGTTAAAATAAGGCTAGTCCGTTATCAACTTGAAAAAGTGGCACCGAGTCGGTGCTTTT	chr6:120582173-120582195	chr6	120581619	120582237	ADNP + CTCF	743
aagcTAATACGACTCACTATAGGTTATGGCAATTTCTATCGGCGTTTTAGAGCTAGAAATAGCAAGTTAAAATAAGGCTAGTCCGTTATCAACTTGAAAAAGTGGCACCGAGTCGGTGCTTTT	chr7:120917402-120917424	chr7	120917358	120917976	ADNP + CTCF	744
aagcTAATACGACTCACTATAGGTTGTTTATGGCAATTTCTATGTTTTAGAGCTAGAAATAGCAAGTTAAAATAAGGCTAGTCCGTTATCAACTTGAAAAAGTGGCACCGAGTCGGTGCTTTT	chr7:120917398-120917420	chr7	120917358	120917976	ADNP + CTCF	745
aagcTAATACGACTCACTATAGGCGGGGCTCACCTCTCCGCCGGTTTTAGAGCTAGAAATAGCAAGTTAAAATAAGGCTAGTCCGTTATCAACTTGAAAAAGTGGCACCGAGTCGGTGCTTTT	chr7:120917898-120917920	chr7	120917358	120917976	ADNP + CTCF	746
aagcTAATACGACTCACTATAGGCGCGCGCGGCCCCGGCGGAGGTTTTAGAGCTAGAAATAGCAAGTTAAAATAAGGCTAGTCCGTTATCAACTTGAAAAAGTGGCACCGAGTCGGTGCTTTT	chr7:120917889-120917911	chr7	120917358	120917976	ADNP + CTCF	747
aagcTAATACGACTCACTATAGGCTCCCTATGCTGAAAGGCCAGTTTTAGAGCTAGAAATAGCAAGTTAAAATAAGGCTAGTCCGTTATCAACTTGAAAAAGTGGCACCGAGTCGGTGCTTTT	chr11:46128475-46128497	chr11	46128437	46129055	ADNP + CTCF	748
aagcTAATACGACTCACTATAGGACCAATGAACTAAAAGTGAGTTTTAGAGCTAGAAATAGCAAGTTAAAATAAGGCTAGTCCGTTATCAACTTGAAAAAGTGGCACCGAGTCGGTGCTTTT	chr11:46128448-46128470	chr11	46128437	46129055	ADNP + CTCF	749
aagcTAATACGACTCACTATAGGTGATAAGAACCACCCTCCCGTTTTAGAGCTAGAAATAGCAAGTTAAAATAAGGCTAGTCCGTTATCAACTTGAAAAAGTGGCACCGAGTCGGTGCTTTT	chr11:46128971-46128993	chr11	46128437	46129055	ADNP + CTCF	750
aagcTAATACGACTCACTATAGGGGAGGGTGGTTCTTATCACGTTTTAGAGCTAGAAATAGCAAGTTAAAATAAGGCTAGTCCGTTATCAACTTGAAAAAGTGGCACCGAGTCGGTGCTTTT	chr11:46128974-46128996	chr11	46128437	46129055	ADNP + CTCF	751
aagcTAATACGACTCACTATAGGCTAACCCAAGCTGAGGTGAGTTTTAGAGCTAGAAATAGCAAGTTAAAATAAGGCTAGTCCGTTATCAACTTGAAAAAGTGGCACCGAGTCGGTGCTTTT	chr7:126622140-126622162	chr7	126622088	126622706	ADNP + CTCF	752
aagcTAATACGACTCACTATAGGCCTCAGCTTGGGTTAGCAAAGTTTTAGAGCTAGAAATAGCAAGTTAAAATAAGGCTAGTCCGTTATCAACTTGAAAAAGTGGCACCGAGTCGGTGCTTTT	chr7:126622146-126622168	chr7	126622088	126622706	ADNP + CTCF	753
aagcTAATACGACTCACTATAGGAGTGGCCTGAGGTCTGAGTTGTTTTAGAGCTAGAAATAGCAAGTTAAAATAAGGCTAGTCCGTTATCAACTTGAAAAAGTGGCACCGAGTCGGTGCTTTT	chr7:126622655-126622677	chr7	126622088	126622706	ADNP + CTCF	754
aagcTAATACGACTCACTATAGGACATTCCAAACTCAGACCTCGTTTTAGAGCTAGAAATAGCAAGTTAAAATAAGGCTAGTCCGTTATCAACTTGAAAAAGTGGCACCGAGTCGGTGCTTTT	chr7:126622650-126622672	chr7	126622088	126622706	ADNP + CTCF	755
aagcTAATACGACTCACTATAGGTATTACACTAGCTGGAACAGGTTTTAGAGCTAGAAATAGCAAGTTAAAATAAGGCTAGTCCGTTATCAACTTGAAAAAGTGGCACCGAGTCGGTGCTTTT	chr18:34616071-34616093	chr18	34615994	34616612	ADNP + CTCF	756
aagcTAATACGACTCACTATAGGTATTACACTAGCTGGAACAGGTTTTAGAGCTAGAAATAGCAAGTTAAAATAAGGCTAGTCCGTTATCAACTTGAAAAAGTGGCACCGAGTCGGTGCTTTT	chr18:34616071-34616093	chr18	34615994	34616612	ADNP + CTCF	757
aagcTAATACGACTCACTATAGGTAACTTAGAATGCTATAGGCGTTTTAGAGCTAGAAATAGCAAGTTAAAATAAGGCTAGTCCGTTATCAACTTGAAAAAGTGGCACCGAGTCGGTGCTTTT	chr18:34616533-34616555	chr18	34615994	34616612	ADNP + CTCF	758
aagcTAATACGACTCACTATAGGTAACTTAGAATGCTATAGGCGTTTTAGAGCTAGAAATAGCAAGTTAAAATAAGGCTAGTCCGTTATCAACTTGAAAAAGTGGCACCGAGTCGGTGCTTTT	chr18:34616533-34616555	chr18	34615994	34616612	ADNP + CTCF	759
aagcTAATACGACTCACTATAGGCAGTTCAGCAAGGCCCCTTGTTTTAGAGCTAGAAATAGCAAGTTAAAATAAGGCTAGTCCGTTATCAACTTGAAAAAGTGGCACCGAGTCGGTGCTTTT	chr16:31905312-31905334	chr16	31905243	31905861	ADNP + CTCF	760
aagcTAATACGACTCACTATAGGCAAACAAACCTATGGCAACGTTTTAGAGCTAGAAATAGCAAGTTAAAATAAGGCTAGTCCGTTATCAACTTGAAAAAGTGGCACCGAGTCGGTGCTTTT	chr16:31905244-31905266	chr16	31905243	31905861	ADNP + CTCF	761
aagcTAATACGACTCACTATAGGGTCGTCTACACTGGCTCTAGTTTTAGAGCTAGAAATAGCAAGTTAAAATAAGGCTAGTCCGTTATCAACTTGAAAAAGTGGCACCGAGTCGGTGCTTTT	chr16:31905794-31905816	chr16	31905243	31905861	ADNP + CTCF	762
aagcTAATACGACTCACTATAGGTGGTCGTCTACACTGGCTCTGTTTTAGAGCTAGAAATAGCAAGTTAAAATAAGGCTAGTCCGTTATCAACTTGAAAAAGTGGCACCGAGTCGGTGCTTTT	chr16:31905795-31905817	chr16	31905243	31905861	ADNP + CTCF	763
aagcTAATACGACTCACTATAGGAACATTATGGAAGCTAGCCCGTTTTAGAGCTAGAAATAGCAAGTTAAAATAAGGCTAGTCCGTTATCAACTTGAAAAAGTGGCACCGAGTCGGTGCTTTT	chr18:75553279-75553301	chr18	75553268	75553886	ADNP + CTCF	764
aagcTAATACGACTCACTATAGGCTGATCTATTCATTCACCATGTTTTAGAGCTAGAAATAGCAAGTTAAAATAAGGCTAGTCCGTTATCAACTTGAAAAAGTGGCACCGAGTCGGTGCTTTT	chr18:75553316-75553338	chr18	75553268	75553886	ADNP + CTCF	765
aagcTAATACGACTCACTATAGGCTTTGAGGGTGTTGCGGAGGGTTTTAGAGCTAGAAATAGCAAGTTAAAATAAGGCTAGTCCGTTATCAACTTGAAAAAGTGGCACCGAGTCGGTGCTTTT	chr18:75553813-75553835	chr18	75553268	75553886	ADNP + CTCF	766
aagcTAATACGACTCACTATAGGTCTTTGAGGGTGTTGCGGAGGTTTTAGAGCTAGAAATAGCAAGTTAAAATAAGGCTAGTCCGTTATCAACTTGAAAAAGTGGCACCGAGTCGGTGCTTTT	chr18:75553814-75553836	chr18	75553268	75553886	ADNP + CTCF	767
aagcTAATACGACTCACTATAGGGTAGCTGCAGCACAGAAGAGTTTTAGAGCTAGAAATAGCAAGTTAAAATAAGGCTAGTCCGTTATCAACTTGAAAAAGTGGCACCGAGTCGGTGCTTTT	chr2:165363184-165363206	chr2	165363159	165363777	ADNP + CTCF	768
aagcTAATACGACTCACTATAGGCTGTGCTGCAGCTACCCGGGGTTTTAGAGCTAGAAATAGCAAGTTAAAATAAGGCTAGTCCGTTATCAACTTGAAAAAGTGGCACCGAGTCGGTGCTTTT	chr2:165363177-165363199	chr2	165363159	165363777	ADNP + CTCF	769
aagcTAATACGACTCACTATAGGCAAATGCAGGTCAGAAGTCTGTTTTAGAGCTAGAAATAGCAAGTTAAAATAAGGCTAGTCCGTTATCAACTTGAAAAAGTGGCACCGAGTCGGTGCTTTT	chr2:165363698-165363720	chr2	165363159	165363777	ADNP + CTCF	770
aagcTAATACGACTCACTATAGGTGCCACTGTGTGCAAATGCGTTTTAGAGCTAGAAATAGCAAGTTAAAATAAGGCTAGTCCGTTATCAACTTGAAAAAGTGGCACCGAGTCGGTGCTTTT	chr2:165363711-165363733	chr2	165363159	165363777	ADNP + CTCF	771
aagcTAATACGACTCACTATAGGTGAGTCAAGTAAACATGTGCGTTTTAGAGCTAGAAATAGCAAGTTAAAATAAGGCTAGTCCGTTATCAACTTGAAAAAGTGGCACCGAGTCGGTGCTTTT	chr1:33883767-33883789	chr1	33883732	33884350	ADNP + CTCF	772
aagcTAATACGACTCACTATAGGTGACTCAAAAAAATCCAGCTGTTTTAGAGCTAGAAATAGCAAGTTAAAATAAGGCTAGTCCGTTATCAACTTGAAAAAGTGGCACCGAGTCGGTGCTTTT	chr1:33883783-33883805	chr1	33883732	33884350	ADNP + CTCF	773
aagcTAATACGACTCACTATAGGAGGGCGGTAACAAAGCTGAAGTTTTAGAGCTAGAAATAGCAAGTTAAAATAAGGCTAGTCCGTTATCAACTTGAAAAAGTGGCACCGAGTCGGTGCTTTT	chr1:33884263-33884285	chr1	33883732	33884350	ADNP + CTCF	774
aagcTAATACGACTCACTATAGGCCACATGAGCAGCTTGAGGGGTTTTAGAGCTAGAAATAGCAAGTTAAAATAAGGCTAGTCCGTTATCAACTTGAAAAAGTGGCACCGAGTCGGTGCTTTT	chr1:33884279-33884301	chr1	33883732	33884350	ADNP + CTCF	775
aagcTAATACGACTCACTATAGGCCTGTGGAACACAGTCTGAAGTTTTAGAGCTAGAAATAGCAAGTTAAAATAAGGCTAGTCCGTTATCAACTTGAAAAAGTGGCACCGAGTCGGTGCTTTT	chr12:8764099-8764121	chr12	8764091	8764709	ADNP + CTCF	776
aagcTAATACGACTCACTATAGGCCATTCAGACTGTGTTCCACGTTTTAGAGCTAGAAATAGCAAGTTAAAATAAGGCTAGTCCGTTATCAACTTGAAAAAGTGGCACCGAGTCGGTGCTTTT	NA	chr12	8764091	8764709	ADNP + CTCF	777
aagcTAATACGACTCACTATAGGCCTCGGACTCTAAAACCTTAGTTTTAGAGCTAGAAATAGCAAGTTAAAATAAGGCTAGTCCGTTATCAACTTGAAAAAGTGGCACCGAGTCGGTGCTTTT	NA	chr12	8764091	8764709	ADNP + CTCF	778
aagcTAATACGACTCACTATAGGCCTTAAGGTTTTAGAGTCCGGTTTTAGAGCTAGAAATAGCAAGTTAAAATAAGGCTAGTCCGTTATCAACTTGAAAAAGTGGCACCGAGTCGGTGCTTTT	chr12:8764627-8764649	chr12	8764091	8764709	ADNP + CTCF	779
aagcTAATACGACTCACTATAGGTCCTTCAGACCAGGTATGGTGTTTTAGAGCTAGAAATAGCAAGTTAAAATAAGGCTAGTCCGTTATCAACTTGAAAAAGTGGCACCGAGTCGGTGCTTTT	chr15:79910740-79910762	chr15	79910713	79911331	ADNP + CTCF	780
aagcTAATACGACTCACTATAGGAGTCTCCTTCAGACCAGGTAGTTTTAGAGCTAGAAATAGCAAGTTAAAATAAGGCTAGTCCGTTATCAACTTGAAAAAGTGGCACCGAGTCGGTGCTTTT	chr15:79910736-79910758	chr15	79910713	79911331	ADNP + CTCF	781
aagcTAATACGACTCACTATAGGAAAAAAATGTCTTACTCAGTGTTTTAGAGCTAGAAATAGCAAGTTAAAATAAGGCTAGTCCGTTATCAACTTGAAAAAGTGGCACCGAGTCGGTGCTTTT	chr15:79911267-79911289	chr15	79910713	79911331	ADNP + CTCF	782
aagcTAATACGACTCACTATAGGGGTTCTGCCTGGGATTTTGGTTTTAGAGCTAGAAATAGCAAGTTAAAATAAGGCTAGTCCGTTATCAACTTGAAAAAGTGGCACCGAGTCGGTGCTTTT	chr15:79911294-79911316	chr15	79910713	79911331	ADNP + CTCF	783
aagcTAATACGACTCACTATAGGCAATGAGAGTTAGACATAAAGTTTTAGAGCTAGAAATAGCAAGTTAAAATAAGGCTAGTCCGTTATCAACTTGAAAAAGTGGCACCGAGTCGGTGCTTTT	chr18:56734896-56734918	chr18	56734872	56735490	ADNP + CTCF	784
aagcTAATACGACTCACTATAGGACTCTCATTGAAAATCATCTGTTTTAGAGCTAGAAATAGCAAGTTAAAATAAGGCTAGTCCGTTATCAACTTGAAAAAGTGGCACCGAGTCGGTGCTTTT	chr18:56734909-56734931	chr18	56734872	56735490	ADNP + CTCF	785
aagcTAATACGACTCACTATAGGCACTGTCTTACGGGGAGAGGTTTTAGAGCTAGAAATAGCAAGTTAAAATAAGGCTAGTCCGTTATCAACTTGAAAAAGTGGCACCGAGTCGGTGCTTTT	chr18:56735405-56735427	chr18	56734872	56735490	ADNP + CTCF	786
aagcTAATACGACTCACTATAGGAAGTGAGCACTGTCTTACGGTTTTAGAGCTAGAAATAGCAAGTTAAAATAAGGCTAGTCCGTTATCAACTTGAAAAAGTGGCACCGAGTCGGTGCTTTT	chr18:56735412-56735434	chr18	56734872	56735490	ADNP + CTCF	787
aagcTAATACGACTCACTATAGGGCTATATATAGCAAGTCGGGTTTTAGAGCTAGAAATAGCAAGTTAAAATAAGGCTAGTCCGTTATCAACTTGAAAAAGTGGCACCGAGTCGGTGCTTTT	chr12:86787664-86787686	chr12	86787645	86788263	ADNP + CTCF	788
aagcTAATACGACTCACTATAGGCGACTTGCTATATATAGCCTGTTTTAGAGCTAGAAATAGCAAGTTAAAATAAGGCTAGTCCGTTATCAACTTGAAAAAGTGGCACCGAGTCGGTGCTTTT	chr12:86787660-86787682	chr12	86787645	86788263	ADNP + CTCF	789
aagcTAATACGACTCACTATAGGATTCTCATGGAAACTAGCCAGTTTTAGAGCTAGAAATAGCAAGTTAAAATAAGGCTAGTCCGTTATCAACTTGAAAAAGTGGCACCGAGTCGGTGCTTTT	chr12:86788183-86788205	chr12	86787645	86788263	ADNP + CTCF	790
aagcTAATACGACTCACTATAGGACAGTTCGCAGGGATTCTCAGTTTTAGAGCTAGAAATAGCAAGTTAAAATAAGGCTAGTCCGTTATCAACTTGAAAAAGTGGCACCGAGTCGGTGCTTTT	chr12:86788196-86788218	chr12	86787645	86788263	ADNP + CTCF	791
aagcTAATACGACTCACTATAGGCTGGCATCTGGTAAGGCACGTTTTAGAGCTAGAAATAGCAAGTTAAAATAAGGCTAGTCCGTTATCAACTTGAAAAAGTGGCACCGAGTCGGTGCTTTT	chr14:31142199-31142221	chr14	31142143	31142761	ADNP + CTCF	792
aagcTAATACGACTCACTATAGGCCTTACCAGATGCCAGCCAGTTTTAGAGCTAGAAATAGCAAGTTAAAATAAGGCTAGTCCGTTATCAACTTGAAAAAGTGGCACCGAGTCGGTGCTTTT	chr14:31142204-31142226	chr14	31142143	31142761	ADNP + CTCF	793
aagcTAATACGACTCACTATAGGAGCTGTTGCCCTGGTCACTAGTTTTAGAGCTAGAAATAGCAAGTTAAAATAAGGCTAGTCCGTTATCAACTTGAAAAAGTGGCACCGAGTCGGTGCTTTT	chr14:31142683-31142705	chr14	31142143	31142761	ADNP + CTCF	794
aagcTAATACGACTCACTATAGGCAGTTAATGCCATAGTGACCGTTTTAGAGCTAGAAATAGCAAGTTAAAATAAGGCTAGTCCGTTATCAACTTGAAAAAGTGGCACCGAGTCGGTGCTTTT	chr14:31142674-31142696	chr14	31142143	31142761	ADNP + CTCF	795
aagcTAATACGACTCACTATAGGTAAGATATAAGTATTAAGGCGTTTTAGAGCTAGAAATAGCAAGTTAAAATAAGGCTAGTCCGTTATCAACTTGAAAAAGTGGCACCGAGTCGGTGCTTTT	chr4:117113220-117113242	chr4	117113143	117113761	ADNP + CTCF	796
aagcTAATACGACTCACTATAGGTAAGATATAAGTATTAAGGCGTTTTAGAGCTAGAAATAGCAAGTTAAAATAAGGCTAGTCCGTTATCAACTTGAAAAAGTGGCACCGAGTCGGTGCTTTT	chr4:117113220-117113242	chr4	117113143	117113761	ADNP + CTCF	797
aagcTAATACGACTCACTATAGGTACTGTGGGGCTGTGGGGACGTTTTAGAGCTAGAAATAGCAAGTTAAAATAAGGCTAGTCCGTTATCAACTTGAAAAAGTGGCACCGAGTCGGTGCTTTT	chr4:117113675-117113697	chr4	117113143	117113761	ADNP + CTCF	798
aagcTAATACGACTCACTATAGGTACTGTGGGGCTGTGGGGACGTTTTAGAGCTAGAAATAGCAAGTTAAAATAAGGCTAGTCCGTTATCAACTTGAAAAAGTGGCACCGAGTCGGTGCTTTT	chr4:117113675-117113697	chr4	117113143	117113761	ADNP + CTCF	799
aagcTAATACGACTCACTATAGGTAAATTCTGTCAGCGAGGCGTTTTAGAGCTAGAAATAGCAAGTTAAAATAAGGCTAGTCCGTTATCAACTTGAAAAAGTGGCACCGAGTCGGTGCTTTT	chr1:192063139-192063161	chr1	192063073	192063691	ADNP + CTCF	800
aagcTAATACGACTCACTATAGGTGTCAGCGAGGCAGGCTATGGTTTTAGAGCTAGAAATAGCAAGTTAAAATAAGGCTAGTCCGTTATCAACTTGAAAAAGTGGCACCGAGTCGGTGCTTTT	chr1:192063147-192063169	chr1	192063073	192063691	ADNP + CTCF	801
aagcTAATACGACTCACTATAGGTAAGAATTTTTCAGGTCAGAGTTTTAGAGCTAGAAATAGCAAGTTAAAATAAGGCTAGTCCGTTATCAACTTGAAAAAGTGGCACCGAGTCGGTGCTTTT	chr1:192063601-192063623	chr1	192063073	192063691	ADNP + CTCF	802
aagcTAATACGACTCACTATAGGAAGAATTTTTCAGGTCAGATGTTTTAGAGCTAGAAATAGCAAGTTAAAATAAGGCTAGTCCGTTATCAACTTGAAAAAGTGGCACCGAGTCGGTGCTTTT	chr1:192063602-192063624	chr1	192063073	192063691	ADNP + CTCF	803
aagcTAATACGACTCACTATAGGCATGTGTACACATGGGAGGGTTTTAGAGCTAGAAATAGCAAGTTAAAATAAGGCTAGTCCGTTATCAACTTGAAAAAGTGGCACCGAGTCGGTGCTTTT	chr4:130873341-130873363	chr4	130873318	130873936	ADNP + CTCF	804
aagcTAATACGACTCACTATAGGCATGTGTACACATGGGAGGGTTTTAGAGCTAGAAATAGCAAGTTAAAATAAGGCTAGTCCGTTATCAACTTGAAAAAGTGGCACCGAGTCGGTGCTTTT	chr4:130873341-130873363	chr4	130873318	130873936	ADNP + CTCF	805
aagcTAATACGACTCACTATAGGAGCACTGGGCATGCAGAAGCGTTTTAGAGCTAGAAATAGCAAGTTAAAATAAGGCTAGTCCGTTATCAACTTGAAAAAGTGGCACCGAGTCGGTGCTTTT	chr4:130873849-130873871	chr4	130873318	130873936	ADNP + CTCF	806
aagcTAATACGACTCACTATAGGAGCACTGGGCATGCAGAAGCGTTTTAGAGCTAGAAATAGCAAGTTAAAATAAGGCTAGTCCGTTATCAACTTGAAAAAGTGGCACCGAGTCGGTGCTTTT	chr4:130873849-130873871	chr4	130873318	130873936	ADNP + CTCF	807
aagcTAATACGACTCACTATAGGATGCAAATAACAGCAAACGGGTTTTAGAGCTAGAAATAGCAAGTTAAAATAAGGCTAGTCCGTTATCAACTTGAAAAAGTGGCACCGAGTCGGTGCTTTT	chr8:46149620-46149642	chr8	46149613	46150231	ADNP + CTCF	808
aagcTAATACGACTCACTATAGGCAAATAACAGCAAACGGTGGTTTTAGAGCTAGAAATAGCAAGTTAAAATAAGGCTAGTCCGTTATCAACTTGAAAAAGTGGCACCGAGTCGGTGCTTTT	chr8:46149622-46149644	chr8	46149613	46150231	ADNP + CTCF	809
aagcTAATACGACTCACTATAGGAAGGGGTACATTTTAACCTGTTTTAGAGCTAGAAATAGCAAGTTAAAATAAGGCTAGTCCGTTATCAACTTGAAAAAGTGGCACCGAGTCGGTGCTTTT	chr8:46150144-46150166	chr8	46149613	46150231	ADNP + CTCF	810
aagcTAATACGACTCACTATAGGAGAAGGGGTACATTTTAACCGTTTTAGAGCTAGAAATAGCAAGTTAAAATAAGGCTAGTCCGTTATCAACTTGAAAAAGTGGCACCGAGTCGGTGCTTTT	chr8:46150145-46150167	chr8	46149613	46150231	ADNP + CTCF	811
aagcTAATACGACTCACTATAGGTCATTTTATCACTAATATTGTTTTAGAGCTAGAAATAGCAAGTTAAAATAAGGCTAGTCCGTTATCAACTTGAAAAAGTGGCACCGAGTCGGTGCTTTT	chr6:148455432-148455454	chr6	148455378	148455996	ADNP + CTCF	812
aagcTAATACGACTCACTATAGGTATTAGTGATAAAATGACCAGTTTTAGAGCTAGAAATAGCAAGTTAAAATAAGGCTAGTCCGTTATCAACTTGAAAAAGTGGCACCGAGTCGGTGCTTTT	chr6:148455427-148455449	chr6	148455378	148455996	ADNP + CTCF	813
aagcTAATACGACTCACTATAGGAGGGCATTTCATTTTCTTCAGTTTTAGAGCTAGAAATAGCAAGTTAAAATAAGGCTAGTCCGTTATCAACTTGAAAAAGTGGCACCGAGTCGGTGCTTTT	chr6:148455934-148455956	chr6	148455378	148455996	ADNP + CTCF	814
aagcTAATACGACTCACTATAGGTTGAAGAAAATGAAATGCCCGTTTTAGAGCTAGAAATAGCAAGTTAAAATAAGGCTAGTCCGTTATCAACTTGAAAAAGTGGCACCGAGTCGGTGCTTTT	chr6:148455936-148455958	chr6	148455378	148455996	ADNP + CTCF	815
aagcTAATACGACTCACTATAGGTGAAGAAACAACCGTAACCAGTTTTAGAGCTAGAAATAGCAAGTTAAAATAAGGCTAGTCCGTTATCAACTTGAAAAAGTGGCACCGAGTCGGTGCTTTT	chr8:117467085-117467107	chr8	117467056	117467674	ADNP + CTCF	816
aagcTAATACGACTCACTATAGGTGAAGAAACAACCGTAACCAGTTTTAGAGCTAGAAATAGCAAGTTAAAATAAGGCTAGTCCGTTATCAACTTGAAAAAGTGGCACCGAGTCGGTGCTTTT	chr8:117467085-117467107	chr8	117467056	117467674	ADNP + CTCF	817
aagcTAATACGACTCACTATAGGAGTTCTACATCTTGACTTGAGTTTTAGAGCTAGAAATAGCAAGTTAAAATAAGGCTAGTCCGTTATCAACTTGAAAAAGTGGCACCGAGTCGGTGCTTTT	chr13:81701551-81701573	chr8	117467056	117467674	ADNP + CTCF	818
aagcTAATACGACTCACTATAGGAGTTCTACATCTTGACTTGAGTTTTAGAGCTAGAAATAGCAAGTTAAAATAAGGCTAGTCCGTTATCAACTTGAAAAAGTGGCACCGAGTCGGTGCTTTT	chr13:81701551-81701573	chr8	117467056	117467674	ADNP + CTCF	819
aagcTAATACGACTCACTATAGGAACAGAATGAGAAGCGGGGAGTTTTAGAGCTAGAAATAGCAAGTTAAAATAAGGCTAGTCCGTTATCAACTTGAAAAAGTGGCACCGAGTCGGTGCTTTT	chr9:58321604-58321626	chr9	58321564	58322182	ADNP + CTCF	820
aagcTAATACGACTCACTATAGGCAACAGAATGAGAAGCGGGGGTTTTAGAGCTAGAAATAGCAAGTTAAAATAAGGCTAGTCCGTTATCAACTTGAAAAAGTGGCACCGAGTCGGTGCTTTT	chr9:58321605-58321627	chr9	58321564	58322182	ADNP + CTCF	821
aagcTAATACGACTCACTATAGGACTCGGGAGGCAGAGGCAGGGTTTTAGAGCTAGAAATAGCAAGTTAAAATAAGGCTAGTCCGTTATCAACTTGAAAAAGTGGCACCGAGTCGGTGCTTTT	chr1:172076926-172076948	chr9	58321564	58322182	ADNP + CTCF	822
aagcTAATACGACTCACTATAGGACTCGGGAGGCAGAGGCAGGGTTTTAGAGCTAGAAATAGCAAGTTAAAATAAGGCTAGTCCGTTATCAACTTGAAAAAGTGGCACCGAGTCGGTGCTTTT	chr1:153548683-153548705	chr9	58321564	58322182	ADNP + CTCF	823
aagcTAATACGACTCACTATAGGCATCACTTACACTGAAAGATGTTTTAGAGCTAGAAATAGCAAGTTAAAATAAGGCTAGTCCGTTATCAACTTGAAAAAGTGGCACCGAGTCGGTGCTTTT	chr14:61764103-61764125	chr14	61764082	61764700	ADNP + CTCF	824
aagcTAATACGACTCACTATAGGATTGGAAGCTTGCCATCTAGTTTTAGAGCTAGAAATAGCAAGTTAAAATAAGGCTAGTCCGTTATCAACTTGAAAAAGTGGCACCGAGTCGGTGCTTTT	chr14:61764120-61764142	chr14	61764082	61764700	ADNP + CTCF	825
aagcTAATACGACTCACTATAGGCAAGCAGGCAGCAGGCAGCGTTTTAGAGCTAGAAATAGCAAGTTAAAATAAGGCTAGTCCGTTATCAACTTGAAAAAGTGGCACCGAGTCGGTGCTTTT	chr10:74295996-74296018	chr14	61764082	61764700	ADNP + CTCF	826
aagcTAATACGACTCACTATAGGCAGGCAGCAAGCAGGCAGCGTTTTAGAGCTAGAAATAGCAAGTTAAAATAAGGCTAGTCCGTTATCAACTTGAAAAAGTGGCACCGAGTCGGTGCTTTT	chr1:178736134-178736156	chr14	61764082	61764700	ADNP + CTCF	827
aagcTAATACGACTCACTATAGGCTAGACAGAGTATCAAGAAGGTTTTAGAGCTAGAAATAGCAAGTTAAAATAAGGCTAGTCCGTTATCAACTTGAAAAAGTGGCACCGAGTCGGTGCTTTT	chr14:55177171-55177193	chr14	55177168	55177786	ADNP + CTCF	828
aagcTAATACGACTCACTATAGGCAGTGTTCAAAGATGAAGGTGTTTTAGAGCTAGAAATAGCAAGTTAAAATAAGGCTAGTCCGTTATCAACTTGAAAAAGTGGCACCGAGTCGGTGCTTTT	chr14:55177212-55177234	chr14	55177168	55177786	ADNP + CTCF	829
aagcTAATACGACTCACTATAGGCTGGCTGGTGGTCATTTACGGTTTTAGAGCTAGAAATAGCAAGTTAAAATAAGGCTAGTCCGTTATCAACTTGAAAAAGTGGCACCGAGTCGGTGCTTTT	chr14:55177697-55177719	chr14	55177168	55177786	ADNP + CTCF	830
aagcTAATACGACTCACTATAGGTGGCTGGTGGTCATTTACGTGTTTTAGAGCTAGAAATAGCAAGTTAAAATAAGGCTAGTCCGTTATCAACTTGAAAAAGTGGCACCGAGTCGGTGCTTTT	chr14:55177698-55177720	chr14	55177168	55177786	ADNP + CTCF	831
aagcTAATACGACTCACTATAGGTACAGGCTGTGATACCTGCGTTTTAGAGCTAGAAATAGCAAGTTAAAATAAGGCTAGTCCGTTATCAACTTGAAAAAGTGGCACCGAGTCGGTGCTTTT	chr11:98029768-98029790	chr11	98029720	98030338	ADNP + CTCF	832
aagcTAATACGACTCACTATAGGTGTAACTCTGGTTAACAGTGTTTTAGAGCTAGAAATAGCAAGTTAAAATAAGGCTAGTCCGTTATCAACTTGAAAAAGTGGCACCGAGTCGGTGCTTTT	chr11:98029740-98029762	chr11	98029720	98030338	ADNP + CTCF	833
aagcTAATACGACTCACTATAGGTCTTTCTTGCACCAGTGACCGTTTTAGAGCTAGAAATAGCAAGTTAAAATAAGGCTAGTCCGTTATCAACTTGAAAAAGTGGCACCGAGTCGGTGCTTTT	chr11:98030256-98030278	chr11	98029720	98030338	ADNP + CTCF	834
aagcTAATACGACTCACTATAGGCGAGCCTCAGCCTGGTCACGTTTTAGAGCTAGAAATAGCAAGTTAAAATAAGGCTAGTCCGTTATCAACTTGAAAAAGTGGCACCGAGTCGGTGCTTTT	chr11:98030267-98030289	chr11	98029720	98030338	ADNP + CTCF	835
aagcTAATACGACTCACTATAGGCTTTCTCTCTACTTGGGACGTTTTAGAGCTAGAAATAGCAAGTTAAAATAAGGCTAGTCCGTTATCAACTTGAAAAAGTGGCACCGAGTCGGTGCTTTT	chr2:93915746-93915768	chr2	93915730	93916348	ADNP + CTCF	836
aagcTAATACGACTCACTATAGGCTTTCTCTCTACTTGGGACTGTTTTAGAGCTAGAAATAGCAAGTTAAAATAAGGCTAGTCCGTTATCAACTTGAAAAAGTGGCACCGAGTCGGTGCTTTT	chr2:93915747-93915769	chr2	93915730	93916348	ADNP + CTCF	837
aagcTAATACGACTCACTATAGGGGCCTCCAATGGTGTATCCGTTTTAGAGCTAGAAATAGCAAGTTAAAATAAGGCTAGTCCGTTATCAACTTGAAAAAGTGGCACCGAGTCGGTGCTTTT	chr2:93916261-93916283	chr2	93915730	93916348	ADNP + CTCF	838
aagcTAATACGACTCACTATAGGAGGCCAGGATACACCATTGGGTTTTAGAGCTAGAAATAGCAAGTTAAAATAAGGCTAGTCCGTTATCAACTTGAAAAAGTGGCACCGAGTCGGTGCTTTT	chr2:93916258-93916280	chr2	93915730	93916348	ADNP + CTCF	839
aagcTAATACGACTCACTATAGGTGATGGTGTGGTCCAACGAAGTTTTAGAGCTAGAAATAGCAAGTTAAAATAAGGCTAGTCCGTTATCAACTTGAAAAAGTGGCACCGAGTCGGTGCTTTT	chr7:45341219-45341241	chr7	45341143	45341761	ADNP + CTCF	840
aagcTAATACGACTCACTATAGGCTACGAATCTCACGGAGAGTGTTTTAGAGCTAGAAATAGCAAGTTAAAATAAGGCTAGTCCGTTATCAACTTGAAAAAGTGGCACCGAGTCGGTGCTTTT	chr7:45341156-45341178	chr7	45341143	45341761	ADNP + CTCF	841
aagcTAATACGACTCACTATAGGCCAGACCCAAATCAGAGGTGGTTTTAGAGCTAGAAATAGCAAGTTAAAATAAGGCTAGTCCGTTATCAACTTGAAAAAGTGGCACCGAGTCGGTGCTTTT	chr7:45341681-45341703	chr7	45341143	45341761	ADNP + CTCF	842
aagcTAATACGACTCACTATAGGGGGGACCTCACCTCTGATTGTTTTAGAGCTAGAAATAGCAAGTTAAAATAAGGCTAGTCCGTTATCAACTTGAAAAAGTGGCACCGAGTCGGTGCTTTT	chr7:45341675-45341697	chr7	45341143	45341761	ADNP + CTCF	843
aagcTAATACGACTCACTATAGGAAGGCGTAAGACAGCCATTGGTTTTAGAGCTAGAAATAGCAAGTTAAAATAAGGCTAGTCCGTTATCAACTTGAAAAAGTGGCACCGAGTCGGTGCTTTT	chr5:148387741-148387763	chr5	148387713	148388331	ADNP + CTCF	844
aagcTAATACGACTCACTATAGGAAGGCGTAAGACAGCCATTGGTTTTAGAGCTAGAAATAGCAAGTTAAAATAAGGCTAGTCCGTTATCAACTTGAAAAAGTGGCACCGAGTCGGTGCTTTT	chr5:148387741-148387763	chr5	148387713	148388331	ADNP + CTCF	845
aagcTAATACGACTCACTATAGGCAGTGAGCAGCGAGACCCCTGTTTTAGAGCTAGAAATAGCAAGTTAAAATAAGGCTAGTCCGTTATCAACTTGAAAAAGTGGCACCGAGTCGGTGCTTTT	chr5:148388241-148388263	chr5	148387713	148388331	ADNP + CTCF	846
aagcTAATACGACTCACTATAGGCAGTGAGCAGCGAGACCCCTGTTTTAGAGCTAGAAATAGCAAGTTAAAATAAGGCTAGTCCGTTATCAACTTGAAAAAGTGGCACCGAGTCGGTGCTTTT	chr5:148388241-148388263	chr5	148387713	148388331	ADNP + CTCF	847
aagcTAATACGACTCACTATAGGTCACCTGAAAAGTTTGTGAAGTTTTAGAGCTAGAAATAGCAAGTTAAAATAAGGCTAGTCCGTTATCAACTTGAAAAAGTGGCACCGAGTCGGTGCTTTT	chr1:59610871-59610893	chr1	59610829	59611447	ADNP + CTCF	848
aagcTAATACGACTCACTATAGGAGTTTGTGAAAGGTTTCTGAGTTTTAGAGCTAGAAATAGCAAGTTAAAATAAGGCTAGTCCGTTATCAACTTGAAAAAGTGGCACCGAGTCGGTGCTTTT	chr1:59610881-59610903	chr1	59610829	59611447	ADNP + CTCF	849
aagcTAATACGACTCACTATAGGAATTTCTCACTTGATGCTGGGTTTTAGAGCTAGAAATAGCAAGTTAAAATAAGGCTAGTCCGTTATCAACTTGAAAAAGTGGCACCGAGTCGGTGCTTTT	chr1:59611357-59611379	chr1	59610829	59611447	ADNP + CTCF	850
aagcTAATACGACTCACTATAGGCACTTGATGCTGGAGGCCCAGTTTTAGAGCTAGAAATAGCAAGTTAAAATAAGGCTAGTCCGTTATCAACTTGAAAAAGTGGCACCGAGTCGGTGCTTTT	chr1:59611364-59611386	chr1	59610829	59611447	ADNP + CTCF	851
aagcTAATACGACTCACTATAGGCGCTCGGCGCCGCTGGCAGGTTTTAGAGCTAGAAATAGCAAGTTAAAATAAGGCTAGTCCGTTATCAACTTGAAAAAGTGGCACCGAGTCGGTGCTTTT	chr7:27408737-27408759	chr7	27408685	27409303	ADNP + CTCF	852
aagcTAATACGACTCACTATAGGCGGCTGCGCGCCGGGAACGGGTTTTAGAGCTAGAAATAGCAAGTTAAAATAAGGCTAGTCCGTTATCAACTTGAAAAAGTGGCACCGAGTCGGTGCTTTT	chr7:27408704-27408726	chr7	27408685	27409303	ADNP + CTCF	853
aagcTAATACGACTCACTATAGGAGCCTAATGAAAGGATGGCAGTTTTAGAGCTAGAAATAGCAAGTTAAAATAAGGCTAGTCCGTTATCAACTTGAAAAAGTGGCACCGAGTCGGTGCTTTT	chr7:27409216-27409238	chr7	27408685	27409303	ADNP + CTCF	854
aagcTAATACGACTCACTATAGGTGGGAAGCCTAATGAAAGGAGTTTTAGAGCTAGAAATAGCAAGTTAAAATAAGGCTAGTCCGTTATCAACTTGAAAAAGTGGCACCGAGTCGGTGCTTTT	chr7:27409221-27409243	chr7	27408685	27409303	ADNP + CTCF	855
aagcTAATACGACTCACTATAGGAAGAAGGACAAAGAGCGCGGTTTTAGAGCTAGAAATAGCAAGTTAAAATAAGGCTAGTCCGTTATCAACTTGAAAAAGTGGCACCGAGTCGGTGCTTTT	chr8:27156620-27156642	chr8	27156555	27157173	ADNP + CTCF	856
aagcTAATACGACTCACTATAGGTTTATGAGGAATAACATGAGTTTTAGAGCTAGAAATAGCAAGTTAAAATAAGGCTAGTCCGTTATCAACTTGAAAAAGTGGCACCGAGTCGGTGCTTTT	chr8:27156578-27156600	chr8	27156555	27157173	ADNP + CTCF	857
aagcTAATACGACTCACTATAGGAGAACAGGCTACAGAACACTGTTTTAGAGCTAGAAATAGCAAGTTAAAATAAGGCTAGTCCGTTATCAACTTGAAAAAGTGGCACCGAGTCGGTGCTTTT	chr8:27157091-27157113	chr8	27156555	27157173	ADNP + CTCF	858
aagcTAATACGACTCACTATAGGGCTACAGAACACTTGGCCCGTTTTAGAGCTAGAAATAGCAAGTTAAAATAAGGCTAGTCCGTTATCAACTTGAAAAAGTGGCACCGAGTCGGTGCTTTT	chr8:27157097-27157119	chr8	27156555	27157173	ADNP + CTCF	859
aagcTAATACGACTCACTATAGGCTTCGATCCCGGGGCGCAGGTTTTAGAGCTAGAAATAGCAAGTTAAAATAAGGCTAGTCCGTTATCAACTTGAAAAAGTGGCACCGAGTCGGTGCTTTT	chr14:79301396-79301418	chr14	79301334	79301952	ADNP + CTCF	860
aagcTAATACGACTCACTATAGGCGCCCCGGGATCGAAGCCAGTTTTAGAGCTAGAAATAGCAAGTTAAAATAAGGCTAGTCCGTTATCAACTTGAAAAAGTGGCACCGAGTCGGTGCTTTT	chr14:79301391-79301413	chr14	79301334	79301952	ADNP + CTCF	861
aagcTAATACGACTCACTATAGGCAAAGACACTTCCTTGGGTCGTTTTAGAGCTAGAAATAGCAAGTTAAAATAAGGCTAGTCCGTTATCAACTTGAAAAAGTGGCACCGAGTCGGTGCTTTT	chr14:79301865-79301887	chr14	79301334	79301952	ADNP + CTCF	862
aagcTAATACGACTCACTATAGGCAAAGACACTTCCTTGGGTGTTTTAGAGCTAGAAATAGCAAGTTAAAATAAGGCTAGTCCGTTATCAACTTGAAAAAGTGGCACCGAGTCGGTGCTTTT	chr14:79301866-79301888	chr14	79301334	79301952	ADNP + CTCF	863
aagcTAATACGACTCACTATAGGTTTTAAGTGCACTAAATTTGTTTTAGAGCTAGAAATAGCAAGTTAAAATAAGGCTAGTCCGTTATCAACTTGAAAAAGTGGCACCGAGTCGGTGCTTTT	chr9:40775776-40775798	chr9	40775733	40776351	ADNP + CTCF	864
aagcTAATACGACTCACTATAGGAGTTTTAAGTGCACTAAATTGTTTTAGAGCTAGAAATAGCAAGTTAAAATAAGGCTAGTCCGTTATCAACTTGAAAAAGTGGCACCGAGTCGGTGCTTTT	chr9:40775777-40775799	chr9	40775733	40776351	ADNP + CTCF	865
aagcTAATACGACTCACTATAGGTGTCATCTGTGCTGCACACGGTTTTAGAGCTAGAAATAGCAAGTTAAAATAAGGCTAGTCCGTTATCAACTTGAAAAAGTGGCACCGAGTCGGTGCTTTT	chr9:40776264-40776286	chr9	40775733	40776351	ADNP + CTCF	866
aagcTAATACGACTCACTATAGGCTGCACACGTGGCAAGACCGTTTTAGAGCTAGAAATAGCAAGTTAAAATAAGGCTAGTCCGTTATCAACTTGAAAAAGTGGCACCGAGTCGGTGCTTTT	chr9:40776274-40776296	chr9	40775733	40776351	ADNP + CTCF	867
aagcTAATACGACTCACTATAGGTGGCCTGAGGCCCAAACCTGGTTTTAGAGCTAGAAATAGCAAGTTAAAATAAGGCTAGTCCGTTATCAACTTGAAAAAGTGGCACCGAGTCGGTGCTTTT	chr4:41338473-41338495	chr4	41338411	41339029	ADNP + CTCF	868
aagcTAATACGACTCACTATAGGTGGGCCTCAGGCCAATCTAAGTTTTAGAGCTAGAAATAGCAAGTTAAAATAAGGCTAGTCCGTTATCAACTTGAAAAAGTGGCACCGAGTCGGTGCTTTT	chr4:41338464-41338486	chr4	41338411	41339029	ADNP + CTCF	869
aagcTAATACGACTCACTATAGGGGTTGGGTTGGGTTAAGTTGTTTTAGAGCTAGAAATAGCAAGTTAAAATAAGGCTAGTCCGTTATCAACTTGAAAAAGTGGCACCGAGTCGGTGCTTTT	chr4:41338944-41338966	chr4	41338411	41339029	ADNP + CTCF	870
aagcTAATACGACTCACTATAGGTGGGTTGGGTTGGGTTAAGTGTTTTAGAGCTAGAAATAGCAAGTTAAAATAAGGCTAGTCCGTTATCAACTTGAAAAAGTGGCACCGAGTCGGTGCTTTT	chr3:146910741-146910763	chr4	41338411	41339029	ADNP + CTCF	871
aagcTAATACGACTCACTATAGGGGGTAAATCAGAGTCCTGAGTTTTAGAGCTAGAAATAGCAAGTTAAAATAAGGCTAGTCCGTTATCAACTTGAAAAAGTGGCACCGAGTCGGTGCTTTT	chr2:154430211-154430233	chr2	154430199	154430817	ADNP + CTCF	872
aagcTAATACGACTCACTATAGGAAGATGGATCCTGGAGTCCAGTTTTAGAGCTAGAAATAGCAAGTTAAAATAAGGCTAGTCCGTTATCAACTTGAAAAAGTGGCACCGAGTCGGTGCTTTT	chr2:154430264-154430286	chr2	154430199	154430817	ADNP + CTCF	873
aagcTAATACGACTCACTATAGGATGAGTCAGGATGTGTTCAGTTTTAGAGCTAGAAATAGCAAGTTAAAATAAGGCTAGTCCGTTATCAACTTGAAAAAGTGGCACCGAGTCGGTGCTTTT	chr2:154430733-154430755	chr2	154430199	154430817	ADNP + CTCF	874
aagcTAATACGACTCACTATAGGTTTTATTAAGTTGGTCTGGCGTTTTAGAGCTAGAAATAGCAAGTTAAAATAAGGCTAGTCCGTTATCAACTTGAAAAAGTGGCACCGAGTCGGTGCTTTT	chr2:154430756-154430778	chr2	154430199	154430817	ADNP + CTCF	875
aagcTAATACGACTCACTATAGGAGAGTTATAAGAGATCAAGGGTTTTAGAGCTAGAAATAGCAAGTTAAAATAAGGCTAGTCCGTTATCAACTTGAAAAAGTGGCACCGAGTCGGTGCTTTT	chr15:97865987-97866009	chr15	97865913	97866531	ADNP + CTCF	876
aagcTAATACGACTCACTATAGGGATAGACAGTATCAACCTCGTTTTAGAGCTAGAAATAGCAAGTTAAAATAAGGCTAGTCCGTTATCAACTTGAAAAAGTGGCACCGAGTCGGTGCTTTT	chr15:97865966-97865988	chr15	97865913	97866531	ADNP + CTCF	877
aagcTAATACGACTCACTATAGGAAACAAACTGACATAATGCGTTTTAGAGCTAGAAATAGCAAGTTAAAATAAGGCTAGTCCGTTATCAACTTGAAAAAGTGGCACCGAGTCGGTGCTTTT	chr15:97866457-97866479	chr15	97865913	97866531	ADNP + CTCF	878
aagcTAATACGACTCACTATAGGAGCGAAATGCCTACTTTAGTGTTTTAGAGCTAGAAATAGCAAGTTAAAATAAGGCTAGTCCGTTATCAACTTGAAAAAGTGGCACCGAGTCGGTGCTTTT	chr15:97866503-97866525	chr15	97865913	97866531	ADNP + CTCF	879
aagcTAATACGACTCACTATAGGCAGAATATGGAGGATAGATGGTTTTAGAGCTAGAAATAGCAAGTTAAAATAAGGCTAGTCCGTTATCAACTTGAAAAAGTGGCACCGAGTCGGTGCTTTT	chr13:97521004-97521026	chr13	97520930	97521548	ADNP + CTCF	880
aagcTAATACGACTCACTATAGGAGAATATGGAGGATAGATGTGTTTTAGAGCTAGAAATAGCAAGTTAAAATAAGGCTAGTCCGTTATCAACTTGAAAAAGTGGCACCGAGTCGGTGCTTTT	chr13:97521005-97521027	chr13	97520930	97521548	ADNP + CTCF	881
aagcTAATACGACTCACTATAGGACAGCAACAGATCCATACAAGTTTTAGAGCTAGAAATAGCAAGTTAAAATAAGGCTAGTCCGTTATCAACTTGAAAAAGTGGCACCGAGTCGGTGCTTTT	chr13:97521467-97521489	chr13	97520930	97521548	ADNP + CTCF	882
aagcTAATACGACTCACTATAGGCTTCATTTCTGGCCGTTGTAGTTTTAGAGCTAGAAATAGCAAGTTAAAATAAGGCTAGTCCGTTATCAACTTGAAAAAGTGGCACCGAGTCGGTGCTTTT	chr13:97521479-97521501	chr13	97520930	97521548	ADNP + CTCF	883
aagcTAATACGACTCACTATAGGCACCTGGCCTGAGGTGAGTGTTTTAGAGCTAGAAATAGCAAGTTAAAATAAGGCTAGTCCGTTATCAACTTGAAAAAGTGGCACCGAGTCGGTGCTTTT	chr9:48465642-48465664	chr9	48465580	48466198	ADNP + CTCF	884
aagcTAATACGACTCACTATAGGAGTCGGCAGACAGGCCTGAGTTTTAGAGCTAGAAATAGCAAGTTAAAATAAGGCTAGTCCGTTATCAACTTGAAAAAGTGGCACCGAGTCGGTGCTTTT	chr9:48465626-48465648	chr9	48465580	48466198	ADNP + CTCF	885
aagcTAATACGACTCACTATAGGTCAGTTTTCATCTCGTCATGGTTTTAGAGCTAGAAATAGCAAGTTAAAATAAGGCTAGTCCGTTATCAACTTGAAAAAGTGGCACCGAGTCGGTGCTTTT	chr9:48466119-48466141	chr9	48465580	48466198	ADNP + CTCF	886
aagcTAATACGACTCACTATAGGTATGTGGTCACACACAGCTGGTTTTAGAGCTAGAAATAGCAAGTTAAAATAAGGCTAGTCCGTTATCAACTTGAAAAAGTGGCACCGAGTCGGTGCTTTT	chr9:48466145-48466167	chr9	48465580	48466198	ADNP + CTCF	887
aagcTAATACGACTCACTATAGGCTAGCATTCTTTATTTAATAGTTTTAGAGCTAGAAATAGCAAGTTAAAATAAGGCTAGTCCGTTATCAACTTGAAAAAGTGGCACCGAGTCGGTGCTTTT	chr8:110487596-110487618	chr8	110487526	110488144	ADNP + CTCF	888
aagcTAATACGACTCACTATAGGCGTATTAAATAAAGAATGCTGTTTTAGAGCTAGAAATAGCAAGTTAAAATAAGGCTAGTCCGTTATCAACTTGAAAAAGTGGCACCGAGTCGGTGCTTTT	chr8:110487597-110487619	chr8	110487526	110488144	ADNP + CTCF	889
aagcTAATACGACTCACTATAGGTGACCTGGACTGCTTGGTGCGTTTTAGAGCTAGAAATAGCAAGTTAAAATAAGGCTAGTCCGTTATCAACTTGAAAAAGTGGCACCGAGTCGGTGCTTTT	chr8:110488069-110488091	chr8	110487526	110488144	ADNP + CTCF	890
aagcTAATACGACTCACTATAGGAGTCTGTGACCTGGACTGCTGTTTTAGAGCTAGAAATAGCAAGTTAAAATAAGGCTAGTCCGTTATCAACTTGAAAAAGTGGCACCGAGTCGGTGCTTTT	chr8:110488075-110488097	chr8	110487526	110488144	ADNP + CTCF	891
aagcTAATACGACTCACTATAGGCAAAAGCTTATTTGCTGAAGTTTTAGAGCTAGAAATAGCAAGTTAAAATAAGGCTAGTCCGTTATCAACTTGAAAAAGTGGCACCGAGTCGGTGCTTTT	chr3:101821933-101821955	chr3	101821925	101822543	ADNP + CTCF	892
aagcTAATACGACTCACTATAGGGGAGCATTTCATTCTTAAAGTTTTAGAGCTAGAAATAGCAAGTTAAAATAAGGCTAGTCCGTTATCAACTTGAAAAAGTGGCACCGAGTCGGTGCTTTT	chr3:101821996-101822018	chr3	101821925	101822543	ADNP + CTCF	893
aagcTAATACGACTCACTATAGGAGATTGCCAGGTGTGGTGGCGTTTTAGAGCTAGAAATAGCAAGTTAAAATAAGGCTAGTCCGTTATCAACTTGAAAAAGTGGCACCGAGTCGGTGCTTTT	chr3:101822459-101822481	chr3	101821925	101822543	ADNP + CTCF	894
aagcTAATACGACTCACTATAGGCATACACCTGCCACCACACCGTTTTAGAGCTAGAAATAGCAAGTTAAAATAAGGCTAGTCCGTTATCAACTTGAAAAAGTGGCACCGAGTCGGTGCTTTT	chr3:101822453-101822475	chr3	101821925	101822543	ADNP + CTCF	895
aagcTAATACGACTCACTATAGGTCACTATCTCACCTATGCTCGTTTTAGAGCTAGAAATAGCAAGTTAAAATAAGGCTAGTCCGTTATCAACTTGAAAAAGTGGCACCGAGTCGGTGCTTTT	chr3:103187901-103187923	chr3	103187886	103188504	ADNP + CTCF	896
aagcTAATACGACTCACTATAGGCACTATCTCACCTATGCTCTGTTTTAGAGCTAGAAATAGCAAGTTAAAATAAGGCTAGTCCGTTATCAACTTGAAAAAGTGGCACCGAGTCGGTGCTTTT	chr3:103187900-103187922	chr3	103187886	103188504	ADNP + CTCF	897
aagcTAATACGACTCACTATAGGCAGACAGACAGAAGGGCTAAGTTTTAGAGCTAGAAATAGCAAGTTAAAATAAGGCTAGTCCGTTATCAACTTGAAAAAGTGGCACCGAGTCGGTGCTTTT	chr3:103188425-103188447	chr3	103187886	103188504	ADNP + CTCF	898
aagcTAATACGACTCACTATAGGCTGCAGACAGACAGACAGAAGTTTTAGAGCTAGAAATAGCAAGTTAAAATAAGGCTAGTCCGTTATCAACTTGAAAAAGTGGCACCGAGTCGGTGCTTTT	chr3:103188432-103188454	chr3	103187886	103188504	ADNP + CTCF	899
aagcTAATACGACTCACTATAGGATGCAGACGGAGTAAAGCCAGTTTTAGAGCTAGAAATAGCAAGTTAAAATAAGGCTAGTCCGTTATCAACTTGAAAAAGTGGCACCGAGTCGGTGCTTTT	chr10:61623703-61623725	chr10	61623697	61624315	ADNP + CTCF	900
aagcTAATACGACTCACTATAGGAGAAGCGACAGACATGCAGAGTTTTAGAGCTAGAAATAGCAAGTTAAAATAAGGCTAGTCCGTTATCAACTTGAAAAAGTGGCACCGAGTCGGTGCTTTT	chr10:61623716-61623738	chr10	61623697	61624315	ADNP + CTCF	901
aagcTAATACGACTCACTATAGGACTGAGGTCAGCCAAGTCCCGTTTTAGAGCTAGAAATAGCAAGTTAAAATAAGGCTAGTCCGTTATCAACTTGAAAAAGTGGCACCGAGTCGGTGCTTTT	chr10:61624229-61624251	chr10	61623697	61624315	ADNP + CTCF	902
aagcTAATACGACTCACTATAGGCTGCCTTCCGGCTAAAACTGGTTTTAGAGCTAGAAATAGCAAGTTAAAATAAGGCTAGTCCGTTATCAACTTGAAAAAGTGGCACCGAGTCGGTGCTTTT	chr10:61624245-61624267	chr10	61623697	61624315	ADNP + CTCF	903
aagcTAATACGACTCACTATAGGTCTATAAGATGGAGTGAGAGTTTTAGAGCTAGAAATAGCAAGTTAAAATAAGGCTAGTCCGTTATCAACTTGAAAAAGTGGCACCGAGTCGGTGCTTTT	chr10:80403267-80403289	chr10	80403193	80403811	ADNP + CTCF	904
aagcTAATACGACTCACTATAGGAACCAGCTCGGGCAGCCCAGTTTTAGAGCTAGAAATAGCAAGTTAAAATAAGGCTAGTCCGTTATCAACTTGAAAAAGTGGCACCGAGTCGGTGCTTTT	chr10:80403195-80403217	chr10	80403193	80403811	ADNP + CTCF	905
aagcTAATACGACTCACTATAGGTGGCTAGCCAGCACCTTCCCGTTTTAGAGCTAGAAATAGCAAGTTAAAATAAGGCTAGTCCGTTATCAACTTGAAAAAGTGGCACCGAGTCGGTGCTTTT	chr10:80403724-80403746	chr10	80403193	80403811	ADNP + CTCF	906
aagcTAATACGACTCACTATAGGTGGGAAGGTGCTGGCTAGCCGTTTTAGAGCTAGAAATAGCAAGTTAAAATAAGGCTAGTCCGTTATCAACTTGAAAAAGTGGCACCGAGTCGGTGCTTTT	chr10:80403726-80403748	chr10	80403193	80403811	ADNP + CTCF	907
aagcTAATACGACTCACTATAGGATCTGCACTGCTAACTGTCGTTTTAGAGCTAGAAATAGCAAGTTAAAATAAGGCTAGTCCGTTATCAACTTGAAAAAGTGGCACCGAGTCGGTGCTTTT	chr6:147160170-147160192	chr6	147160136	147160754	ADNP + CTCF	908
aagcTAATACGACTCACTATAGGAGTTAGCAGTGCAGATCTCTGTTTTAGAGCTAGAAATAGCAAGTTAAAATAAGGCTAGTCCGTTATCAACTTGAAAAAGTGGCACCGAGTCGGTGCTTTT	chr6:147160176-147160198	chr6	147160136	147160754	ADNP + CTCF	909
aagcTAATACGACTCACTATAGGACCAGCAGCTGGCTAAACCTGTTTTAGAGCTAGAAATAGCAAGTTAAAATAAGGCTAGTCCGTTATCAACTTGAAAAAGTGGCACCGAGTCGGTGCTTTT	chr6:147160665-147160687	chr6	147160136	147160754	ADNP + CTCF	910
aagcTAATACGACTCACTATAGGAGCAGCTGGCTAAACCTTGGGTTTTAGAGCTAGAAATAGCAAGTTAAAATAAGGCTAGTCCGTTATCAACTTGAAAAAGTGGCACCGAGTCGGTGCTTTT	chr6:147160668-147160690	chr6	147160136	147160754	ADNP + CTCF	911
aagcTAATACGACTCACTATAGGCTAGCCAAATGTGTGTGGGGGTTTTAGAGCTAGAAATAGCAAGTTAAAATAAGGCTAGTCCGTTATCAACTTGAAAAAGTGGCACCGAGTCGGTGCTTTT	chr19:53322352-53322374	chr19	53322325	53322943	ADNP + CTCF	912
aagcTAATACGACTCACTATAGGTGGGGTAGTGTCCAAAGATCGTTTTAGAGCTAGAAATAGCAAGTTAAAATAAGGCTAGTCCGTTATCAACTTGAAAAAGTGGCACCGAGTCGGTGCTTTT	chr19:53322384-53322406	chr19	53322325	53322943	ADNP + CTCF	913
aagcTAATACGACTCACTATAGGGAAGTGCGTCACTGGGGCGGTTTTAGAGCTAGAAATAGCAAGTTAAAATAAGGCTAGTCCGTTATCAACTTGAAAAAGTGGCACCGAGTCGGTGCTTTT	chr19:53322853-53322875	chr19	53322325	53322943	ADNP + CTCF	914
aagcTAATACGACTCACTATAGGAGTTCCACATCTGGATCTGCGTTTTAGAGCTAGAAATAGCAAGTTAAAATAAGGCTAGTCCGTTATCAACTTGAAAAAGTGGCACCGAGTCGGTGCTTTT	chr19:53322876-53322898	chr19	53322325	53322943	ADNP + CTCF	915
aagcTAATACGACTCACTATAGGCTAATGAGCTCATGCCGGAGTTTTAGAGCTAGAAATAGCAAGTTAAAATAAGGCTAGTCCGTTATCAACTTGAAAAAGTGGCACCGAGTCGGTGCTTTT	chr1:37675365-37675387	chr1	37675337	37675955	ADNP + CTCF	916
aagcTAATACGACTCACTATAGGCTCATTAGCGAAGAACCTAAGTTTTAGAGCTAGAAATAGCAAGTTAAAATAAGGCTAGTCCGTTATCAACTTGAAAAAGTGGCACCGAGTCGGTGCTTTT	chr1:37675379-37675401	chr1	37675337	37675955	ADNP + CTCF	917
aagcTAATACGACTCACTATAGGAGAAACTGAAATTGGACTTGGTTTTAGAGCTAGAAATAGCAAGTTAAAATAAGGCTAGTCCGTTATCAACTTGAAAAAGTGGCACCGAGTCGGTGCTTTT	chr1:37675872-37675894	chr1	37675337	37675955	ADNP + CTCF	918
aagcTAATACGACTCACTATAGGCTGTGGGTAGAAACTGAAATGTTTTAGAGCTAGAAATAGCAAGTTAAAATAAGGCTAGTCCGTTATCAACTTGAAAAAGTGGCACCGAGTCGGTGCTTTT	chr1:37675880-37675902	chr1	37675337	37675955	ADNP + CTCF	919
aagcTAATACGACTCACTATAGGTCTAATTCCCTTAAACCCGAGTTTTAGAGCTAGAAATAGCAAGTTAAAATAAGGCTAGTCCGTTATCAACTTGAAAAAGTGGCACCGAGTCGGTGCTTTT	chr2:170027770-170027792	chr2	170027730	170028348	ADNP + CTCF	920
aagcTAATACGACTCACTATAGGTCTAATTCCCTTAAACCCGGTTTTAGAGCTAGAAATAGCAAGTTAAAATAAGGCTAGTCCGTTATCAACTTGAAAAAGTGGCACCGAGTCGGTGCTTTT	chr2:170027771-170027793	chr2	170027730	170028348	ADNP + CTCF	921
aagcTAATACGACTCACTATAGGACCTCTGCAAGGGGAGGTGGTTTTAGAGCTAGAAATAGCAAGTTAAAATAAGGCTAGTCCGTTATCAACTTGAAAAAGTGGCACCGAGTCGGTGCTTTT	chr2:170028265-170028287	chr2	170027730	170028348	ADNP + CTCF	922
aagcTAATACGACTCACTATAGGTGACCTCTGCAAGGGGAGGTGTTTTAGAGCTAGAAATAGCAAGTTAAAATAAGGCTAGTCCGTTATCAACTTGAAAAAGTGGCACCGAGTCGGTGCTTTT	chr2:170028266-170028288	chr2	170027730	170028348	ADNP + CTCF	923
aagcTAATACGACTCACTATAGGAGACTAGCCAGACTAGCAGAGTTTTAGAGCTAGAAATAGCAAGTTAAAATAAGGCTAGTCCGTTATCAACTTGAAAAAGTGGCACCGAGTCGGTGCTTTT	chr5:30112425-30112447	chr5	30112422	30113040	ADNP + CTCF	924
aagcTAATACGACTCACTATAGGCAATCCCAGCTCAAAGGAAGGTTTTAGAGCTAGAAATAGCAAGTTAAAATAAGGCTAGTCCGTTATCAACTTGAAAAAGTGGCACCGAGTCGGTGCTTTT	chr5:30112472-30112494	chr5	30112422	30113040	ADNP + CTCF	925
aagcTAATACGACTCACTATAGGCAGTTTCCCTAGTTCTGCTGGTTTTAGAGCTAGAAATAGCAAGTTAAAATAAGGCTAGTCCGTTATCAACTTGAAAAAGTGGCACCGAGTCGGTGCTTTT	chr5:30112960-30112982	chr5	30112422	30113040	ADNP + CTCF	926
aagcTAATACGACTCACTATAGGAGAGGGCCACAGCAGAACTGTTTTAGAGCTAGAAATAGCAAGTTAAAATAAGGCTAGTCCGTTATCAACTTGAAAAAGTGGCACCGAGTCGGTGCTTTT	chr5:30112953-30112975	chr5	30112422	30113040	ADNP + CTCF	927
aagcTAATACGACTCACTATAGGTTAACATGATTAGGACAGAAGTTTTAGAGCTAGAAATAGCAAGTTAAAATAAGGCTAGTCCGTTATCAACTTGAAAAAGTGGCACCGAGTCGGTGCTTTT	chr17:87676250-87676272	chr17	87676188	87676806	ADNP + CTCF	928
aagcTAATACGACTCACTATAGGAAGAAGCTGTTAACATGATTGTTTTAGAGCTAGAAATAGCAAGTTAAAATAAGGCTAGTCCGTTATCAACTTGAAAAAGTGGCACCGAGTCGGTGCTTTT	chr17:87676259-87676281	chr17	87676188	87676806	ADNP + CTCF	929
aagcTAATACGACTCACTATAGGTCGCTGTGTACTGCCTGGCCGTTTTAGAGCTAGAAATAGCAAGTTAAAATAAGGCTAGTCCGTTATCAACTTGAAAAAGTGGCACCGAGTCGGTGCTTTT	chr17:87676716-87676738	chr17	87676188	87676806	ADNP + CTCF	930
aagcTAATACGACTCACTATAGGCTAGATCCAGGTCCAGGCCGTTTTAGAGCTAGAAATAGCAAGTTAAAATAAGGCTAGTCCGTTATCAACTTGAAAAAGTGGCACCGAGTCGGTGCTTTT	chr17:87676729-87676751	chr17	87676188	87676806	ADNP + CTCF	931
aagcTAATACGACTCACTATAGGCTGAGCCTCCACAAACAGAAGTTTTAGAGCTAGAAATAGCAAGTTAAAATAAGGCTAGTCCGTTATCAACTTGAAAAAGTGGCACCGAGTCGGTGCTTTT	chr14:24132744-24132766	chr14	24132678	24133296	ADNP + CTCF	932
aagcTAATACGACTCACTATAGGTGTGGTGGTCAGACCAATGAGTTTTAGAGCTAGAAATAGCAAGTTAAAATAAGGCTAGTCCGTTATCAACTTGAAAAAGTGGCACCGAGTCGGTGCTTTT	chr14:24132691-24132713	chr14	24132678	24133296	ADNP + CTCF	933
aagcTAATACGACTCACTATAGGAGCATGCTTGCCTGTGGGTGGTTTTAGAGCTAGAAATAGCAAGTTAAAATAAGGCTAGTCCGTTATCAACTTGAAAAAGTGGCACCGAGTCGGTGCTTTT	chr14:24133214-24133236	chr14	24132678	24133296	ADNP + CTCF	934
aagcTAATACGACTCACTATAGGTCACGAGCATGCTTGCCTGTGTTTTAGAGCTAGAAATAGCAAGTTAAAATAAGGCTAGTCCGTTATCAACTTGAAAAAGTGGCACCGAGTCGGTGCTTTT	chr14:24133219-24133241	chr14	24132678	24133296	ADNP + CTCF	935
aagcTAATACGACTCACTATAGGCACTCCCAGTTCCTTACTCAGTTTTAGAGCTAGAAATAGCAAGTTAAAATAAGGCTAGTCCGTTATCAACTTGAAAAAGTGGCACCGAGTCGGTGCTTTT	chr5:142491056-142491078	chr5	142491020	142491638	ADNP + CTCF	936
aagcTAATACGACTCACTATAGGAATCCCTGAGTAAGGAACTGTTTTAGAGCTAGAAATAGCAAGTTAAAATAAGGCTAGTCCGTTATCAACTTGAAAAAGTGGCACCGAGTCGGTGCTTTT	chr5:142491052-142491074	chr5	142491020	142491638	ADNP + CTCF	937
aagcTAATACGACTCACTATAGGTGATTAGTGATCCCTGGGCGTTTTAGAGCTAGAAATAGCAAGTTAAAATAAGGCTAGTCCGTTATCAACTTGAAAAAGTGGCACCGAGTCGGTGCTTTT	chr5:142491549-142491571	chr5	142491020	142491638	ADNP + CTCF	938
aagcTAATACGACTCACTATAGGAACCCAAGGCCGCCAGCCCAGTTTTAGAGCTAGAAATAGCAAGTTAAAATAAGGCTAGTCCGTTATCAACTTGAAAAAGTGGCACCGAGTCGGTGCTTTT	chr5:142491561-142491583	chr5	142491020	142491638	ADNP + CTCF	939
aagcTAATACGACTCACTATAGGCTCATCCGTGAATCAATGACGTTTTAGAGCTAGAAATAGCAAGTTAAAATAAGGCTAGTCCGTTATCAACTTGAAAAAGTGGCACCGAGTCGGTGCTTTT	chr2:180087468-180087490	chr2	180087401	180088019	ADNP + CTCF	940
aagcTAATACGACTCACTATAGGCTTCAGAAACACCAGCTGGGGTTTTAGAGCTAGAAATAGCAAGTTAAAATAAGGCTAGTCCGTTATCAACTTGAAAAAGTGGCACCGAGTCGGTGCTTTT	chr2:180087404-180087426	chr2	180087401	180088019	ADNP + CTCF	941
aagcTAATACGACTCACTATAGGTCAGACTGTGTCTGTAACTGGTTTTAGAGCTAGAAATAGCAAGTTAAAATAAGGCTAGTCCGTTATCAACTTGAAAAAGTGGCACCGAGTCGGTGCTTTT	chr2:180087932-180087954	chr2	180087401	180088019	ADNP + CTCF	942
aagcTAATACGACTCACTATAGGCCCCTCGTGTATTTCAGGTGTTTTAGAGCTAGAAATAGCAAGTTAAAATAAGGCTAGTCCGTTATCAACTTGAAAAAGTGGCACCGAGTCGGTGCTTTT	chr2:180087957-180087979	chr2	180087401	180088019	ADNP + CTCF	943
aagcTAATACGACTCACTATAGGCTTCCCTTAGTGGGTGCTAAGTTTTAGAGCTAGAAATAGCAAGTTAAAATAAGGCTAGTCCGTTATCAACTTGAAAAAGTGGCACCGAGTCGGTGCTTTT	chr6:140591790-140591812	chr6	140591748	140592366	ADNP + CTCF	944
aagcTAATACGACTCACTATAGGTTCCCTTAGTGGGTGCTAAGGTTTTAGAGCTAGAAATAGCAAGTTAAAATAAGGCTAGTCCGTTATCAACTTGAAAAAGTGGCACCGAGTCGGTGCTTTT	chr6:140591791-140591813	chr6	140591748	140592366	ADNP + CTCF	945
aagcTAATACGACTCACTATAGGTTCTGAGACAAGGCCATGTTGTTTTAGAGCTAGAAATAGCAAGTTAAAATAAGGCTAGTCCGTTATCAACTTGAAAAAGTGGCACCGAGTCGGTGCTTTT	chr6:140592288-140592310	chr6	140591748	140592366	ADNP + CTCF	946
aagcTAATACGACTCACTATAGGCCCTAATGACTTCTGAGACAGTTTTAGAGCTAGAAATAGCAAGTTAAAATAAGGCTAGTCCGTTATCAACTTGAAAAAGTGGCACCGAGTCGGTGCTTTT	chr6:140592298-140592320	chr6	140591748	140592366	ADNP + CTCF	947
aagcTAATACGACTCACTATAGGGCAGAGTGCCACTCAGACAGTTTTAGAGCTAGAAATAGCAAGTTAAAATAAGGCTAGTCCGTTATCAACTTGAAAAAGTGGCACCGAGTCGGTGCTTTT	chr2:152914393-152914415	chr2	152914343	152914961	ADNP + CTCF	948
aagcTAATACGACTCACTATAGGAGAGTGCCACTCAGACAGGGGTTTTAGAGCTAGAAATAGCAAGTTAAAATAAGGCTAGTCCGTTATCAACTTGAAAAAGTGGCACCGAGTCGGTGCTTTT	chr2:152914396-152914418	chr2	152914343	152914961	ADNP + CTCF	949
aagcTAATACGACTCACTATAGGTGGGAATGCAGGTACTCTGCGTTTTAGAGCTAGAAATAGCAAGTTAAAATAAGGCTAGTCCGTTATCAACTTGAAAAAGTGGCACCGAGTCGGTGCTTTT	chr2:152914888-152914910	chr2	152914343	152914961	ADNP + CTCF	950
aagcTAATACGACTCACTATAGGTCTCCAACACTGGGAATGCGTTTTAGAGCTAGAAATAGCAAGTTAAAATAAGGCTAGTCCGTTATCAACTTGAAAAAGTGGCACCGAGTCGGTGCTTTT	chr2:152914899-152914921	chr2	152914343	152914961	ADNP + CTCF	951
aagcTAATACGACTCACTATAGGTTGGGGAGCAGCTTGACCTGTTTTAGAGCTAGAAATAGCAAGTTAAAATAAGGCTAGTCCGTTATCAACTTGAAAAAGTGGCACCGAGTCGGTGCTTTT	chr11:102004148-102004170	chr11	102004147	102004765	ADNP + CTCF	952
aagcTAATACGACTCACTATAGGCATCCTGAGATTGCTTTGCAGTTTTAGAGCTAGAAATAGCAAGTTAAAATAAGGCTAGTCCGTTATCAACTTGAAAAAGTGGCACCGAGTCGGTGCTTTT	chr11:102004175-102004197	chr11	102004147	102004765	ADNP + CTCF	953
aagcTAATACGACTCACTATAGGTATATATATGCCACCATGCTGTTTTAGAGCTAGAAATAGCAAGTTAAAATAAGGCTAGTCCGTTATCAACTTGAAAAAGTGGCACCGAGTCGGTGCTTTT	chr11:102004682-102004704	chr11	102004147	102004765	ADNP + CTCF	954
aagcTAATACGACTCACTATAGGACTGGTAATCCAAGCATGGGTTTTAGAGCTAGAAATAGCAAGTTAAAATAAGGCTAGTCCGTTATCAACTTGAAAAAGTGGCACCGAGTCGGTGCTTTT	chr11:102004692-102004714	chr11	102004147	102004765	ADNP + CTCF	955
aagcTAATACGACTCACTATAGGCTATATGCAACCATGCAGTGGTTTTAGAGCTAGAAATAGCAAGTTAAAATAAGGCTAGTCCGTTATCAACTTGAAAAAGTGGCACCGAGTCGGTGCTTTT	chr8:123652536-123652558	chr8	123652506	123653124	ADNP + CTCF	956
aagcTAATACGACTCACTATAGGATGGTTGCATATAGGATCCCGTTTTAGAGCTAGAAATAGCAAGTTAAAATAAGGCTAGTCCGTTATCAACTTGAAAAAGTGGCACCGAGTCGGTGCTTTT	chr8:123652545-123652567	chr8	123652506	123653124	ADNP + CTCF	957
aagcTAATACGACTCACTATAGGTAGCTTTTCAGATAATACTAGTTTTAGAGCTAGAAATAGCAAGTTAAAATAAGGCTAGTCCGTTATCAACTTGAAAAAGTGGCACCGAGTCGGTGCTTTT	chr8:123653062-123653084	chr8	123652506	123653124	ADNP + CTCF	958
aagcTAATACGACTCACTATAGGTCTTTAGTTAAGTGCAATTTGTTTTAGAGCTAGAAATAGCAAGTTAAAATAAGGCTAGTCCGTTATCAACTTGAAAAAGTGGCACCGAGTCGGTGCTTTT	chr8:123653088-123653110	chr8	123652506	123653124	ADNP + CTCF	959
aagcTAATACGACTCACTATAGGCAGGGCTCCACTCAGGGTGGTTTTAGAGCTAGAAATAGCAAGTTAAAATAAGGCTAGTCCGTTATCAACTTGAAAAAGTGGCACCGAGTCGGTGCTTTT	chr2:168004286-168004308	chr2	168004277	168004895	ADNP + CTCF	960
aagcTAATACGACTCACTATAGGCATTTGGTATTGTCCACCCTGTTTTAGAGCTAGAAATAGCAAGTTAAAATAAGGCTAGTCCGTTATCAACTTGAAAAAGTGGCACCGAGTCGGTGCTTTT	chr2:168004314-168004336	chr2	168004277	168004895	ADNP + CTCF	961
aagcTAATACGACTCACTATAGGAAGGGCCCTGAGGTGATGAGGTTTTAGAGCTAGAAATAGCAAGTTAAAATAAGGCTAGTCCGTTATCAACTTGAAAAAGTGGCACCGAGTCGGTGCTTTT	chr2:168004808-168004830	chr2	168004277	168004895	ADNP + CTCF	962
aagcTAATACGACTCACTATAGGCAAGGGCCCTGAGGTGATGAGTTTTAGAGCTAGAAATAGCAAGTTAAAATAAGGCTAGTCCGTTATCAACTTGAAAAAGTGGCACCGAGTCGGTGCTTTT	chr2:168004809-168004831	chr2	168004277	168004895	ADNP + CTCF	963
aagcTAATACGACTCACTATAGGTGCTGCTTGTATCCAATCCCGTTTTAGAGCTAGAAATAGCAAGTTAAAATAAGGCTAGTCCGTTATCAACTTGAAAAAGTGGCACCGAGTCGGTGCTTTT	chr4:141357026-141357048	chr4	141356998	141357616	ADNP + CTCF	964
aagcTAATACGACTCACTATAGGAGGGATTGGATACAAGCAGCGTTTTAGAGCTAGAAATAGCAAGTTAAAATAAGGCTAGTCCGTTATCAACTTGAAAAAGTGGCACCGAGTCGGTGCTTTT	chr4:141357028-141357050	chr4	141356998	141357616	ADNP + CTCF	965
aagcTAATACGACTCACTATAGGTAGGGACATAGCTCAGTTGGGTTTTAGAGCTAGAAATAGCAAGTTAAAATAAGGCTAGTCCGTTATCAACTTGAAAAAGTGGCACCGAGTCGGTGCTTTT	chr4:141357536-141357558	chr4	141356998	141357616	ADNP + CTCF	966
aagcTAATACGACTCACTATAGGGTTAGGGACATAGCTCAGTGTTTTAGAGCTAGAAATAGCAAGTTAAAATAAGGCTAGTCCGTTATCAACTTGAAAAAGTGGCACCGAGTCGGTGCTTTT	chr4:141357539-141357561	chr4	141356998	141357616	ADNP + CTCF	967
aagcTAATACGACTCACTATAGGCTGTGCACTGGAGCCAGCTAGTTTTAGAGCTAGAAATAGCAAGTTAAAATAAGGCTAGTCCGTTATCAACTTGAAAAAGTGGCACCGAGTCGGTGCTTTT	chr6:55169498-55169520	chr6	55169461	55170079	ADNP + CTCF	968
aagcTAATACGACTCACTATAGGCTTGTCTCTTAAGCCCTAGCGTTTTAGAGCTAGAAATAGCAAGTTAAAATAAGGCTAGTCCGTTATCAACTTGAAAAAGTGGCACCGAGTCGGTGCTTTT	chr6:55169511-55169533	chr6	55169461	55170079	ADNP + CTCF	969
aagcTAATACGACTCACTATAGGATAACAAAGAGTTGGAGCTGGTTTTAGAGCTAGAAATAGCAAGTTAAAATAAGGCTAGTCCGTTATCAACTTGAAAAAGTGGCACCGAGTCGGTGCTTTT	chr6:55169994-55170016	chr6	55169461	55170079	ADNP + CTCF	970
aagcTAATACGACTCACTATAGGCATAACAAAGAGTTGGAGCTGTTTTAGAGCTAGAAATAGCAAGTTAAAATAAGGCTAGTCCGTTATCAACTTGAAAAAGTGGCACCGAGTCGGTGCTTTT	chr6:55169995-55170017	chr6	55169461	55170079	ADNP + CTCF	971
aagcTAATACGACTCACTATAGGGTCAGAGCATTCACCCCAAGTTTTAGAGCTAGAAATAGCAAGTTAAAATAAGGCTAGTCCGTTATCAACTTGAAAAAGTGGCACCGAGTCGGTGCTTTT	chr1:136175080-136175102	chr1	136175079	136175697	ADNP + CTCF	972
aagcTAATACGACTCACTATAGGAGGTAGGCTTTGAGTAGTAAGTTTTAGAGCTAGAAATAGCAAGTTAAAATAAGGCTAGTCCGTTATCAACTTGAAAAAGTGGCACCGAGTCGGTGCTTTT	chr1:136175136-136175158	chr1	136175079	136175697	ADNP + CTCF	973
aagcTAATACGACTCACTATAGGTCCCTCTAGGGCGAGTACGTGTTTTAGAGCTAGAAATAGCAAGTTAAAATAAGGCTAGTCCGTTATCAACTTGAAAAAGTGGCACCGAGTCGGTGCTTTT	chr1:136175607-136175629	chr1	136175079	136175697	ADNP + CTCF	974
aagcTAATACGACTCACTATAGGTACGTTGGTGCCTGTCCATGGTTTTAGAGCTAGAAATAGCAAGTTAAAATAAGGCTAGTCCGTTATCAACTTGAAAAAGTGGCACCGAGTCGGTGCTTTT	chr1:136175622-136175644	chr1	136175079	136175697	ADNP + CTCF	975
aagcTAATACGACTCACTATAGGCTGCAACACCAAAGCAGTGAGTTTTAGAGCTAGAAATAGCAAGTTAAAATAAGGCTAGTCCGTTATCAACTTGAAAAAGTGGCACCGAGTCGGTGCTTTT	chr19:8716523-8716545	chr19	8716499	8717117	ADNP + CTCF	976
aagcTAATACGACTCACTATAGGCTGCAACACCAAAGCAGTGAGTTTTAGAGCTAGAAATAGCAAGTTAAAATAAGGCTAGTCCGTTATCAACTTGAAAAAGTGGCACCGAGTCGGTGCTTTT	chr19:8716523-8716545	chr19	8716499	8717117	ADNP + CTCF	977
aagcTAATACGACTCACTATAGGTTGGGCTTCAGTTCTCATTAGTTTTAGAGCTAGAAATAGCAAGTTAAAATAAGGCTAGTCCGTTATCAACTTGAAAAAGTGGCACCGAGTCGGTGCTTTT	chr19:8717042-8717064	chr19	8716499	8717117	ADNP + CTCF	978
aagcTAATACGACTCACTATAGGTTGGGCTTCAGTTCTCATTAGTTTTAGAGCTAGAAATAGCAAGTTAAAATAAGGCTAGTCCGTTATCAACTTGAAAAAGTGGCACCGAGTCGGTGCTTTT	chr19:8717042-8717064	chr19	8716499	8717117	ADNP + CTCF	979
aagcTAATACGACTCACTATAGGTAGGCACAGCTCTAAGCAGGTTTTAGAGCTAGAAATAGCAAGTTAAAATAAGGCTAGTCCGTTATCAACTTGAAAAAGTGGCACCGAGTCGGTGCTTTT	chr17:83787646-83787668	chr17	83787600	83788218	ADNP + CTCF	980
aagcTAATACGACTCACTATAGGAGTGAGTCTGTATTTCTGAAGTTTTAGAGCTAGAAATAGCAAGTTAAAATAAGGCTAGTCCGTTATCAACTTGAAAAAGTGGCACCGAGTCGGTGCTTTT	chr17:83787603-83787625	chr17	83787600	83788218	ADNP + CTCF	981
aagcTAATACGACTCACTATAGGTGAATTTTTATCTCGAGCTTGTTTTAGAGCTAGAAATAGCAAGTTAAAATAAGGCTAGTCCGTTATCAACTTGAAAAAGTGGCACCGAGTCGGTGCTTTT	chr17:83788128-83788150	chr17	83787600	83788218	ADNP + CTCF	982
aagcTAATACGACTCACTATAGGTTTTATCTCGAGCTTGGGACGTTTTAGAGCTAGAAATAGCAAGTTAAAATAAGGCTAGTCCGTTATCAACTTGAAAAAGTGGCACCGAGTCGGTGCTTTT	chr17:83788133-83788155	chr17	83787600	83788218	ADNP + CTCF	983
aagcTAATACGACTCACTATAGGTTCTGCACAATGGTGGTGCTGTTTTAGAGCTAGAAATAGCAAGTTAAAATAAGGCTAGTCCGTTATCAACTTGAAAAAGTGGCACCGAGTCGGTGCTTTT	chr3:69002656-69002678	chr3	69002654	69003272	ADNP + CTCF	984
aagcTAATACGACTCACTATAGGCACCACCATTGTGCAGAAAAGTTTTAGAGCTAGAAATAGCAAGTTAAAATAAGGCTAGTCCGTTATCAACTTGAAAAAGTGGCACCGAGTCGGTGCTTTT	chr3:69002661-69002683	chr3	69002654	69003272	ADNP + CTCF	985
aagcTAATACGACTCACTATAGGAGGAGTACCAAGAGGATAAAGTTTTAGAGCTAGAAATAGCAAGTTAAAATAAGGCTAGTCCGTTATCAACTTGAAAAAGTGGCACCGAGTCGGTGCTTTT	chr3:69003187-69003209	chr3	69002654	69003272	ADNP + CTCF	986
aagcTAATACGACTCACTATAGGTAGGAGTACCAAGAGGATAAGTTTTAGAGCTAGAAATAGCAAGTTAAAATAAGGCTAGTCCGTTATCAACTTGAAAAAGTGGCACCGAGTCGGTGCTTTT	chr3:69003188-69003210	chr3	69002654	69003272	ADNP + CTCF	987
aagcTAATACGACTCACTATAGGAGTAAACTAAAATAGATGGGGTTTTAGAGCTAGAAATAGCAAGTTAAAATAAGGCTAGTCCGTTATCAACTTGAAAAAGTGGCACCGAGTCGGTGCTTTT	chr18:38173220-38173242	chr18	38173154	38173772	ADNP + CTCF	988
aagcTAATACGACTCACTATAGGATCTATTTTAGTTTACTTCTGTTTTAGAGCTAGAAATAGCAAGTTAAAATAAGGCTAGTCCGTTATCAACTTGAAAAAGTGGCACCGAGTCGGTGCTTTT	chr18:38173214-38173236	chr18	38173154	38173772	ADNP + CTCF	989
aagcTAATACGACTCACTATAGGCCTTTGTCAACCTATAGGGGGTTTTAGAGCTAGAAATAGCAAGTTAAAATAAGGCTAGTCCGTTATCAACTTGAAAAAGTGGCACCGAGTCGGTGCTTTT	NA	chr18	38173154	38173772	ADNP + CTCF	990
aagcTAATACGACTCACTATAGGACCGCTCTCTCCACCCCTATGTTTTAGAGCTAGAAATAGCAAGTTAAAATAAGGCTAGTCCGTTATCAACTTGAAAAAGTGGCACCGAGTCGGTGCTTTT	chr18:38173694-38173716	chr18	38173154	38173772	ADNP + CTCF	991
aagcTAATACGACTCACTATAGGAGGCTTCCAATTCAAACCTGTTTTAGAGCTAGAAATAGCAAGTTAAAATAAGGCTAGTCCGTTATCAACTTGAAAAAGTGGCACCGAGTCGGTGCTTTT	chr12:79092449-79092471	chr12	79092401	79093019	ADNP + CTCF	992
aagcTAATACGACTCACTATAGGCTATATTCCCAGGTTTGAATGTTTTAGAGCTAGAAATAGCAAGTTAAAATAAGGCTAGTCCGTTATCAACTTGAAAAAGTGGCACCGAGTCGGTGCTTTT	chr12:79092456-79092478	chr12	79092401	79093019	ADNP + CTCF	993
aagcTAATACGACTCACTATAGGAAAGAGCCGTGTGGTGAGGCGTTTTAGAGCTAGAAATAGCAAGTTAAAATAAGGCTAGTCCGTTATCAACTTGAAAAAGTGGCACCGAGTCGGTGCTTTT	chr12:79092932-79092954	chr12	79092401	79093019	ADNP + CTCF	994
aagcTAATACGACTCACTATAGGAGAGAAAGAGCCGTGTGGTGGTTTTAGAGCTAGAAATAGCAAGTTAAAATAAGGCTAGTCCGTTATCAACTTGAAAAAGTGGCACCGAGTCGGTGCTTTT	chr12:79092936-79092958	chr12	79092401	79093019	ADNP + CTCF	995
aagcTAATACGACTCACTATAGGACACTGTTGTTAGCCTGCTGGTTTTAGAGCTAGAAATAGCAAGTTAAAATAAGGCTAGTCCGTTATCAACTTGAAAAAGTGGCACCGAGTCGGTGCTTTT	chr4:141748939-141748961	chr4	141748936	141749554	ADNP + CTCF	996
aagcTAATACGACTCACTATAGGTTGAGAGTTTGAGGTGATCTGTTTTAGAGCTAGAAATAGCAAGTTAAAATAAGGCTAGTCCGTTATCAACTTGAAAAAGTGGCACCGAGTCGGTGCTTTT	chr4:141749009-141749031	chr4	141748936	141749554	ADNP + CTCF	997
aagcTAATACGACTCACTATAGGCAACTCTTAATATTTGGGACGTTTTAGAGCTAGAAATAGCAAGTTAAAATAAGGCTAGTCCGTTATCAACTTGAAAAAGTGGCACCGAGTCGGTGCTTTT	chr4:141749478-141749500	chr4	141748936	141749554	ADNP + CTCF	998
aagcTAATACGACTCACTATAGGTCTCTCAACTCTTAATATTTGTTTTAGAGCTAGAAATAGCAAGTTAAAATAAGGCTAGTCCGTTATCAACTTGAAAAAGTGGCACCGAGTCGGTGCTTTT	chr4:141749483-141749505	chr4	141748936	141749554	ADNP + CTCF	999
aagcTAATACGACTCACTATAGGACTTCTCCACATGGGACTCGTTTTAGAGCTAGAAATAGCAAGTTAAAATAAGGCTAGTCCGTTATCAACTTGAAAAAGTGGCACCGAGTCGGTGCTTTT	chr6:81933211-81933233	chr6	81933168	81933786	ADNP + CTCF	1000
aagcTAATACGACTCACTATAGGACTTCTCCACATGGGACTCGTTTTAGAGCTAGAAATAGCAAGTTAAAATAAGGCTAGTCCGTTATCAACTTGAAAAAGTGGCACCGAGTCGGTGCTTTT	chr6:81933211-81933233	chr6	81933168	81933786	ADNP + CTCF	1001
aagcTAATACGACTCACTATAGGATGCTGACAGAAAGGAAGATGTTTTAGAGCTAGAAATAGCAAGTTAAAATAAGGCTAGTCCGTTATCAACTTGAAAAAGTGGCACCGAGTCGGTGCTTTT	chr6:81933708-81933730	chr6	81933168	81933786	ADNP + CTCF	1002
aagcTAATACGACTCACTATAGGATGCTGACAGAAAGGAAGATGTTTTAGAGCTAGAAATAGCAAGTTAAAATAAGGCTAGTCCGTTATCAACTTGAAAAAGTGGCACCGAGTCGGTGCTTTT	chr6:81933708-81933730	chr6	81933168	81933786	ADNP + CTCF	1003
aagcTAATACGACTCACTATAGGAAAAAATTTCTGGGCCATGGGTTTTAGAGCTAGAAATAGCAAGTTAAAATAAGGCTAGTCCGTTATCAACTTGAAAAAGTGGCACCGAGTCGGTGCTTTT	chr13:34134927-34134949	chr13	34134885	34135503	ADNP + CTCF	1004
aagcTAATACGACTCACTATAGGAAAAAATTTCTGGGCCATGGGTTTTAGAGCTAGAAATAGCAAGTTAAAATAAGGCTAGTCCGTTATCAACTTGAAAAAGTGGCACCGAGTCGGTGCTTTT	chr13:34134927-34134949	chr13	34134885	34135503	ADNP + CTCF	1005
aagcTAATACGACTCACTATAGGTTCTCTCTATTTTCTTTTCCGTTTTAGAGCTAGAAATAGCAAGTTAAAATAAGGCTAGTCCGTTATCAACTTGAAAAAGTGGCACCGAGTCGGTGCTTTT	chr13:34135427-34135449	chr13	34134885	34135503	ADNP + CTCF	1006
aagcTAATACGACTCACTATAGGTTCTCTCTATTTTCTTTTCCGTTTTAGAGCTAGAAATAGCAAGTTAAAATAAGGCTAGTCCGTTATCAACTTGAAAAAGTGGCACCGAGTCGGTGCTTTT	chr13:34135427-34135449	chr13	34134885	34135503	ADNP + CTCF	1007
aagcTAATACGACTCACTATAGGTGGATCAGAGGTAAAAACACGTTTTAGAGCTAGAAATAGCAAGTTAAAATAAGGCTAGTCCGTTATCAACTTGAAAAAGTGGCACCGAGTCGGTGCTTTT	chr10:43435662-43435684	chr10	43435660	43436278	ADNP + CTCF	1008
aagcTAATACGACTCACTATAGGAGAGGGATGCACCACCCGCCGTTTTAGAGCTAGAAATAGCAAGTTAAAATAAGGCTAGTCCGTTATCAACTTGAAAAAGTGGCACCGAGTCGGTGCTTTT	chr10:43435690-43435712	chr10	43435660	43436278	ADNP + CTCF	1009
aagcTAATACGACTCACTATAGGGTTCTCGCATCGCGGGCTCGTTTTAGAGCTAGAAATAGCAAGTTAAAATAAGGCTAGTCCGTTATCAACTTGAAAAAGTGGCACCGAGTCGGTGCTTTT	chr10:43436200-43436222	chr10	43435660	43436278	ADNP + CTCF	1010
aagcTAATACGACTCACTATAGGAACTTGGTTCTCGCATCGCGTTTTAGAGCTAGAAATAGCAAGTTAAAATAAGGCTAGTCCGTTATCAACTTGAAAAAGTGGCACCGAGTCGGTGCTTTT	chr10:43436206-43436228	chr10	43435660	43436278	ADNP + CTCF	1011
aagcTAATACGACTCACTATAGGCCATGTGCAGACACCCAGTAGTTTTAGAGCTAGAAATAGCAAGTTAAAATAAGGCTAGTCCGTTATCAACTTGAAAAAGTGGCACCGAGTCGGTGCTTTT	chr14:54647141-54647163	chr14	54647128	54647746	ADNP + CTCF	1012
aagcTAATACGACTCACTATAGGCCCCCTCATTTTCAAGTGCTGTTTTAGAGCTAGAAATAGCAAGTTAAAATAAGGCTAGTCCGTTATCAACTTGAAAAAGTGGCACCGAGTCGGTGCTTTT	chr14:54647181-54647203	chr14	54647128	54647746	ADNP + CTCF	1013
aagcTAATACGACTCACTATAGGTATTACTTATTTTTGAGACAGTTTTAGAGCTAGAAATAGCAAGTTAAAATAAGGCTAGTCCGTTATCAACTTGAAAAAGTGGCACCGAGTCGGTGCTTTT	chr14:54647664-54647686	chr14	54647128	54647746	ADNP + CTCF	1014
aagcTAATACGACTCACTATAGGACAAGAGAATAGATTGAAAAGTTTTAGAGCTAGAAATAGCAAGTTAAAATAAGGCTAGTCCGTTATCAACTTGAAAAAGTGGCACCGAGTCGGTGCTTTT	chr14:54647687-54647709	chr14	54647128	54647746	ADNP + CTCF	1015
aagcTAATACGACTCACTATAGGCTCACATCCCACCACCTCAGGTTTTAGAGCTAGAAATAGCAAGTTAAAATAAGGCTAGTCCGTTATCAACTTGAAAAAGTGGCACCGAGTCGGTGCTTTT	chr5:115116357-115116379	chr5	115116297	115116915	ADNP + CTCF	1016
aagcTAATACGACTCACTATAGGCTCCAAGTTGGACCAAATAGGTTTTAGAGCTAGAAATAGCAAGTTAAAATAAGGCTAGTCCGTTATCAACTTGAAAAAGTGGCACCGAGTCGGTGCTTTT	chr5:115116328-115116350	chr5	115116297	115116915	ADNP + CTCF	1017
aagcTAATACGACTCACTATAGGAGTTTACAAAAGAACGACCTGTTTTAGAGCTAGAAATAGCAAGTTAAAATAAGGCTAGTCCGTTATCAACTTGAAAAAGTGGCACCGAGTCGGTGCTTTT	chr5:115116858-115116880	chr5	115116297	115116915	ADNP + CTCF	1018
aagcTAATACGACTCACTATAGGTACGGTATTTACAAATACCGGTTTTAGAGCTAGAAATAGCAAGTTAAAATAAGGCTAGTCCGTTATCAACTTGAAAAAGTGGCACCGAGTCGGTGCTTTT	chr5:115116875-115116897	chr5	115116297	115116915	ADNP + CTCF	1019
aagcTAATACGACTCACTATAGGCACAGGAAGGTTTGCAGCGGTTTTAGAGCTAGAAATAGCAAGTTAAAATAAGGCTAGTCCGTTATCAACTTGAAAAAGTGGCACCGAGTCGGTGCTTTT	chr17:28480585-28480607	chr17	28480570	28481188	ADNP + CTCF	1020
aagcTAATACGACTCACTATAGGCGAGGAACGGCACAAGGCAGTTTTAGAGCTAGAAATAGCAAGTTAAAATAAGGCTAGTCCGTTATCAACTTGAAAAAGTGGCACCGAGTCGGTGCTTTT	chr17:28480602-28480624	chr17	28480570	28481188	ADNP + CTCF	1021
aagcTAATACGACTCACTATAGGATCATCTTCAACTTTTACTAGTTTTAGAGCTAGAAATAGCAAGTTAAAATAAGGCTAGTCCGTTATCAACTTGAAAAAGTGGCACCGAGTCGGTGCTTTT	chr17:28481102-28481124	chr17	28480570	28481188	ADNP + CTCF	1022
aagcTAATACGACTCACTATAGGTTTAGTTCTCTGGAGAAACTGTTTTAGAGCTAGAAATAGCAAGTTAAAATAAGGCTAGTCCGTTATCAACTTGAAAAAGTGGCACCGAGTCGGTGCTTTT	chr17:28481129-28481151	chr17	28480570	28481188	ADNP + CTCF	1023
aagcTAATACGACTCACTATAGGGGGCTTTCCTGAAGAAGTTGTTTTAGAGCTAGAAATAGCAAGTTAAAATAAGGCTAGTCCGTTATCAACTTGAAAAAGTGGCACCGAGTCGGTGCTTTT	chr5:125507515-125507537	chr5	125507468	125508086	ADNP + CTCF	1024
aagcTAATACGACTCACTATAGGGTTTTAAAGTCTGGTCCCTGTTTTAGAGCTAGAAATAGCAAGTTAAAATAAGGCTAGTCCGTTATCAACTTGAAAAAGTGGCACCGAGTCGGTGCTTTT	chr5:125507485-125507507	chr5	125507468	125508086	ADNP + CTCF	1025
aagcTAATACGACTCACTATAGGGTCATTCTAAGGCTGTCTAGTTTTAGAGCTAGAAATAGCAAGTTAAAATAAGGCTAGTCCGTTATCAACTTGAAAAAGTGGCACCGAGTCGGTGCTTTT	chr5:125508000-125508022	chr5	125507468	125508086	ADNP + CTCF	1026
aagcTAATACGACTCACTATAGGTCATTCTAAGGCTGTCTAAGTTTTAGAGCTAGAAATAGCAAGTTAAAATAAGGCTAGTCCGTTATCAACTTGAAAAAGTGGCACCGAGTCGGTGCTTTT	chr5:125508001-125508023	chr5	125507468	125508086	ADNP + CTCF	1027
aagcTAATACGACTCACTATAGGTTCCACATAGGAATTAGATTGTTTTAGAGCTAGAAATAGCAAGTTAAAATAAGGCTAGTCCGTTATCAACTTGAAAAAGTGGCACCGAGTCGGTGCTTTT	chr8:48023168-48023190	chr8	48023093	48023711	ADNP + CTCF	1028
aagcTAATACGACTCACTATAGGTGCCAAATCTAATTCCTATGGTTTTAGAGCTAGAAATAGCAAGTTAAAATAAGGCTAGTCCGTTATCAACTTGAAAAAGTGGCACCGAGTCGGTGCTTTT	chr8:48023170-48023192	chr8	48023093	48023711	ADNP + CTCF	1029
aagcTAATACGACTCACTATAGGATTTTCATTGTCAGCGCGACGTTTTAGAGCTAGAAATAGCAAGTTAAAATAAGGCTAGTCCGTTATCAACTTGAAAAAGTGGCACCGAGTCGGTGCTTTT	chr8:48023624-48023646	chr8	48023093	48023711	ADNP + CTCF	1030
aagcTAATACGACTCACTATAGGTGGTGAAATGCTATTTGTGAGTTTTAGAGCTAGAAATAGCAAGTTAAAATAAGGCTAGTCCGTTATCAACTTGAAAAAGTGGCACCGAGTCGGTGCTTTT	chr8:48023650-48023672	chr8	48023093	48023711	ADNP + CTCF	1031
aagcTAATACGACTCACTATAGGACAGCCACTTGCCCTACAAAGTTTTAGAGCTAGAAATAGCAAGTTAAAATAAGGCTAGTCCGTTATCAACTTGAAAAAGTGGCACCGAGTCGGTGCTTTT	chr7:30084902-30084924	chr7	30084828	30085446	ADNP + CTCF	1032
aagcTAATACGACTCACTATAGGCAGATCCTATGCCTGTCTGAGTTTTAGAGCTAGAAATAGCAAGTTAAAATAAGGCTAGTCCGTTATCAACTTGAAAAAGTGGCACCGAGTCGGTGCTTTT	chr7:30084878-30084900	chr7	30084828	30085446	ADNP + CTCF	1033
aagcTAATACGACTCACTATAGGTGCCGGTGAGGGTGCCCGGGTTTTAGAGCTAGAAATAGCAAGTTAAAATAAGGCTAGTCCGTTATCAACTTGAAAAAGTGGCACCGAGTCGGTGCTTTT	chr7:30085359-30085381	chr7	30084828	30085446	ADNP + CTCF	1034
aagcTAATACGACTCACTATAGGTGTGCCGGTGAGGGTGCCCGGTTTTAGAGCTAGAAATAGCAAGTTAAAATAAGGCTAGTCCGTTATCAACTTGAAAAAGTGGCACCGAGTCGGTGCTTTT	chr7:30085360-30085382	chr7	30084828	30085446	ADNP + CTCF	1035
aagcTAATACGACTCACTATAGGCATTTGATAGAGGAAAGCCTGTTTTAGAGCTAGAAATAGCAAGTTAAAATAAGGCTAGTCCGTTATCAACTTGAAAAAGTGGCACCGAGTCGGTGCTTTT	chr10:66864043-66864065	chr10	66863982	66864600	ADNP + CTCF	1036
aagcTAATACGACTCACTATAGGACTCGCCCAGCATTTGATAGGTTTTAGAGCTAGAAATAGCAAGTTAAAATAAGGCTAGTCCGTTATCAACTTGAAAAAGTGGCACCGAGTCGGTGCTTTT	chr10:66864033-66864055	chr10	66863982	66864600	ADNP + CTCF	1037
aagcTAATACGACTCACTATAGGGCAAACATGCAAATAAACTGTTTTAGAGCTAGAAATAGCAAGTTAAAATAAGGCTAGTCCGTTATCAACTTGAAAAAGTGGCACCGAGTCGGTGCTTTT	chr10:66864533-66864555	chr10	66863982	66864600	ADNP + CTCF	1038
aagcTAATACGACTCACTATAGGAGGCAAACATGCAAATAAACGTTTTAGAGCTAGAAATAGCAAGTTAAAATAAGGCTAGTCCGTTATCAACTTGAAAAAGTGGCACCGAGTCGGTGCTTTT	chr10:66864534-66864556	chr10	66863982	66864600	ADNP + CTCF	1039
aagcTAATACGACTCACTATAGGTGGATACTGGCTGAGAACTGTTTTAGAGCTAGAAATAGCAAGTTAAAATAAGGCTAGTCCGTTATCAACTTGAAAAAGTGGCACCGAGTCGGTGCTTTT	chr5:150043062-150043084	chr5	150043046	150043664	ADNP + CTCF	1040
aagcTAATACGACTCACTATAGGAGTAACAGTGCTGTGGATACGTTTTAGAGCTAGAAATAGCAAGTTAAAATAAGGCTAGTCCGTTATCAACTTGAAAAAGTGGCACCGAGTCGGTGCTTTT	chr5:150043074-150043096	chr5	150043046	150043664	ADNP + CTCF	1041
aagcTAATACGACTCACTATAGGACCTTGTGATGTCTATGGCCGTTTTAGAGCTAGAAATAGCAAGTTAAAATAAGGCTAGTCCGTTATCAACTTGAAAAAGTGGCACCGAGTCGGTGCTTTT	chr5:150043575-150043597	chr5	150043046	150043664	ADNP + CTCF	1042
aagcTAATACGACTCACTATAGGCCTTGTGATGTCTATGGCCTGTTTTAGAGCTAGAAATAGCAAGTTAAAATAAGGCTAGTCCGTTATCAACTTGAAAAAGTGGCACCGAGTCGGTGCTTTT	chr5:150043576-150043598	chr5	150043046	150043664	ADNP + CTCF	1043
aagcTAATACGACTCACTATAGGCCCTTTTCTTCCACACGGCAGTTTTAGAGCTAGAAATAGCAAGTTAAAATAAGGCTAGTCCGTTATCAACTTGAAAAAGTGGCACCGAGTCGGTGCTTTT	chr7:19779795-19779817	chr7	19779781	19780399	ADNP + CTCF	1044
aagcTAATACGACTCACTATAGGAGTCCAGGTGCCCTGCCGTGGTTTTAGAGCTAGAAATAGCAAGTTAAAATAAGGCTAGTCCGTTATCAACTTGAAAAAGTGGCACCGAGTCGGTGCTTTT	chr7:19779785-19779807	chr7	19779781	19780399	ADNP + CTCF	1045
aagcTAATACGACTCACTATAGGGCAGGGGAGAGTGGACTCCGTTTTAGAGCTAGAAATAGCAAGTTAAAATAAGGCTAGTCCGTTATCAACTTGAAAAAGTGGCACCGAGTCGGTGCTTTT	chr7:19780311-19780333	chr7	19779781	19780399	ADNP + CTCF	1046
aagcTAATACGACTCACTATAGGGGGTTAGAGGACAACTTCCGTTTTAGAGCTAGAAATAGCAAGTTAAAATAAGGCTAGTCCGTTATCAACTTGAAAAAGTGGCACCGAGTCGGTGCTTTT	chr7:19780329-19780351	chr7	19779781	19780399	ADNP + CTCF	1047
aagcTAATACGACTCACTATAGGACCAGTTATTATAGACTTGGTTTTAGAGCTAGAAATAGCAAGTTAAAATAAGGCTAGTCCGTTATCAACTTGAAAAAGTGGCACCGAGTCGGTGCTTTT	chr2:173279108-173279130	chr2	173279066	173279684	ADNP + CTCF	1048
aagcTAATACGACTCACTATAGGAGCCGGAGGCAGACGCACTAGTTTTAGAGCTAGAAATAGCAAGTTAAAATAAGGCTAGTCCGTTATCAACTTGAAAAAGTGGCACCGAGTCGGTGCTTTT	chr2:173279077-173279099	chr2	173279066	173279684	ADNP + CTCF	1049
aagcTAATACGACTCACTATAGGCAGTGGGAGGTCAGGGCAATGTTTTAGAGCTAGAAATAGCAAGTTAAAATAAGGCTAGTCCGTTATCAACTTGAAAAAGTGGCACCGAGTCGGTGCTTTT	chr2:173279597-173279619	chr2	173279066	173279684	ADNP + CTCF	1050
aagcTAATACGACTCACTATAGGTCAGTGGGAGGTCAGGGCAAGTTTTAGAGCTAGAAATAGCAAGTTAAAATAAGGCTAGTCCGTTATCAACTTGAAAAAGTGGCACCGAGTCGGTGCTTTT	chr2:173279598-173279620	chr2	173279066	173279684	ADNP + CTCF	1051
aagcTAATACGACTCACTATAGGTTTAATATCGCTGTCCCCAGTTTTAGAGCTAGAAATAGCAAGTTAAAATAAGGCTAGTCCGTTATCAACTTGAAAAAGTGGCACCGAGTCGGTGCTTTT	chr4:132769019-132769041	chr4	132768964	132769582	ADNP + CTCF	1052
aagcTAATACGACTCACTATAGGTACTAAAGCATACTTTCGAGGTTTTAGAGCTAGAAATAGCAAGTTAAAATAAGGCTAGTCCGTTATCAACTTGAAAAAGTGGCACCGAGTCGGTGCTTTT	chr4:132768994-132769016	chr4	132768964	132769582	ADNP + CTCF	1053
aagcTAATACGACTCACTATAGGTCGTCAAGCTGCTCATCTTTGTTTTAGAGCTAGAAATAGCAAGTTAAAATAAGGCTAGTCCGTTATCAACTTGAAAAAGTGGCACCGAGTCGGTGCTTTT	chr4:132769506-132769528	chr4	132768964	132769582	ADNP + CTCF	1054
aagcTAATACGACTCACTATAGGTTCGTCAAGCTGCTCATCTTGTTTTAGAGCTAGAAATAGCAAGTTAAAATAAGGCTAGTCCGTTATCAACTTGAAAAAGTGGCACCGAGTCGGTGCTTTT	chr4:132769507-132769529	chr4	132768964	132769582	ADNP + CTCF	1055
aagcTAATACGACTCACTATAGGCAAGGACTGAAAAATCAGGGTTTTAGAGCTAGAAATAGCAAGTTAAAATAAGGCTAGTCCGTTATCAACTTGAAAAAGTGGCACCGAGTCGGTGCTTTT	chr8:78561575-78561597	chr8	78561538	78562156	ADNP + CTCF	1056
aagcTAATACGACTCACTATAGGTGCAACTTCCTGGCCAAGGTGTTTTAGAGCTAGAAATAGCAAGTTAAAATAAGGCTAGTCCGTTATCAACTTGAAAAAGTGGCACCGAGTCGGTGCTTTT	chr8:78561595-78561617	chr8	78561538	78562156	ADNP + CTCF	1057
aagcTAATACGACTCACTATAGGATCAAAAATGTTCTTTCAAAGTTTTAGAGCTAGAAATAGCAAGTTAAAATAAGGCTAGTCCGTTATCAACTTGAAAAAGTGGCACCGAGTCGGTGCTTTT	chr8:78562073-78562095	chr8	78561538	78562156	ADNP + CTCF	1058
aagcTAATACGACTCACTATAGGTTACGGGCATAATCAAATTCGTTTTAGAGCTAGAAATAGCAAGTTAAAATAAGGCTAGTCCGTTATCAACTTGAAAAAGTGGCACCGAGTCGGTGCTTTT	chr8:78562099-78562121	chr8	78561538	78562156	ADNP + CTCF	1059
aagcTAATACGACTCACTATAGGAATGGACAAGATATATCAGAGTTTTAGAGCTAGAAATAGCAAGTTAAAATAAGGCTAGTCCGTTATCAACTTGAAAAAGTGGCACCGAGTCGGTGCTTTT	chr19:5129694-5129716	chr19	5129663	5130281	ADNP + CTCF	1060
aagcTAATACGACTCACTATAGGTGTAGAGTGGCATTCTGGAAGTTTTAGAGCTAGAAATAGCAAGTTAAAATAAGGCTAGTCCGTTATCAACTTGAAAAAGTGGCACCGAGTCGGTGCTTTT	chr19:5129664-5129686	chr19	5129663	5130281	ADNP + CTCF	1061
aagcTAATACGACTCACTATAGGTCTTGTGCTTCCCCAGCGATGTTTTAGAGCTAGAAATAGCAAGTTAAAATAAGGCTAGTCCGTTATCAACTTGAAAAAGTGGCACCGAGTCGGTGCTTTT	chr19:5130199-5130221	chr19	5129663	5130281	ADNP + CTCF	1062
aagcTAATACGACTCACTATAGGACAGCTCTGCCAATCGCTGGTTTTAGAGCTAGAAATAGCAAGTTAAAATAAGGCTAGTCCGTTATCAACTTGAAAAAGTGGCACCGAGTCGGTGCTTTT	chr19:5130209-5130231	chr19	5129663	5130281	ADNP + CTCF	1063
aagcTAATACGACTCACTATAGGACTCATTGCTAGGAGACCAGTTTTAGAGCTAGAAATAGCAAGTTAAAATAAGGCTAGTCCGTTATCAACTTGAAAAAGTGGCACCGAGTCGGTGCTTTT	chr11:74597878-74597900	chr11	74597844	74598462	ADNP + CTCF	1064
aagcTAATACGACTCACTATAGGTCATTGCTAGGAGACCAGGGGTTTTAGAGCTAGAAATAGCAAGTTAAAATAAGGCTAGTCCGTTATCAACTTGAAAAAGTGGCACCGAGTCGGTGCTTTT	chr11:74597875-74597897	chr11	74597844	74598462	ADNP + CTCF	1065
aagcTAATACGACTCACTATAGGAAATGCATTTACAATTAAACGTTTTAGAGCTAGAAATAGCAAGTTAAAATAAGGCTAGTCCGTTATCAACTTGAAAAAGTGGCACCGAGTCGGTGCTTTT	chr11:74598374-74598396	chr11	74597844	74598462	ADNP + CTCF	1066
aagcTAATACGACTCACTATAGGCAGGTATCAAGCTGTTTCAGGTTTTAGAGCTAGAAATAGCAAGTTAAAATAAGGCTAGTCCGTTATCAACTTGAAAAAGTGGCACCGAGTCGGTGCTTTT	chr11:74598393-74598415	chr11	74597844	74598462	ADNP + CTCF	1067
aagcTAATACGACTCACTATAGGAGAGTCTCAGTAAGTTACTTGTTTTAGAGCTAGAAATAGCAAGTTAAAATAAGGCTAGTCCGTTATCAACTTGAAAAAGTGGCACCGAGTCGGTGCTTTT	chr5:143395563-143395585	chr5	143395513	143396131	ADNP + CTCF	1068
aagcTAATACGACTCACTATAGGAGAGTCTCAGTAAGTTACTTGTTTTAGAGCTAGAAATAGCAAGTTAAAATAAGGCTAGTCCGTTATCAACTTGAAAAAGTGGCACCGAGTCGGTGCTTTT	chr5:143395563-143395585	chr5	143395513	143396131	ADNP + CTCF	1069
aagcTAATACGACTCACTATAGGCTTTTCTTTCTTTCTTTCTTGTTTTAGAGCTAGAAATAGCAAGTTAAAATAAGGCTAGTCCGTTATCAACTTGAAAAAGTGGCACCGAGTCGGTGCTTTT	chr4:144123641-144123663	chr5	143395513	143396131	ADNP + CTCF	1070
aagcTAATACGACTCACTATAGGCTTTTCTTTCTTTCTTTCTTGTTTTAGAGCTAGAAATAGCAAGTTAAAATAAGGCTAGTCCGTTATCAACTTGAAAAAGTGGCACCGAGTCGGTGCTTTT	chr4:144123641-144123663	chr5	143395513	143396131	ADNP + CTCF	1071
aagcTAATACGACTCACTATAGGTGAATTAGGGTAGCTTAGGCGTTTTAGAGCTAGAAATAGCAAGTTAAAATAAGGCTAGTCCGTTATCAACTTGAAAAAGTGGCACCGAGTCGGTGCTTTT	chr10:63130451-63130473	chr10	63130377	63130995	ADNP + CTCF	1072
aagcTAATACGACTCACTATAGGTTCCTGAATTAGGGTAGCTTGTTTTAGAGCTAGAAATAGCAAGTTAAAATAAGGCTAGTCCGTTATCAACTTGAAAAAGTGGCACCGAGTCGGTGCTTTT	chr10:63130447-63130469	chr10	63130377	63130995	ADNP + CTCF	1073
aagcTAATACGACTCACTATAGGGTCTTCAGAATGTCTCACGGTTTTAGAGCTAGAAATAGCAAGTTAAAATAAGGCTAGTCCGTTATCAACTTGAAAAAGTGGCACCGAGTCGGTGCTTTT	chr10:63130909-63130931	chr10	63130377	63130995	ADNP + CTCF	1074
aagcTAATACGACTCACTATAGGGGTCTTCAGAATGTCTCACGTTTTAGAGCTAGAAATAGCAAGTTAAAATAAGGCTAGTCCGTTATCAACTTGAAAAAGTGGCACCGAGTCGGTGCTTTT	chr10:63130910-63130932	chr10	63130377	63130995	ADNP + CTCF	1075
aagcTAATACGACTCACTATAGGCAAATCATTGCTCTCACATGTTTTAGAGCTAGAAATAGCAAGTTAAAATAAGGCTAGTCCGTTATCAACTTGAAAAAGTGGCACCGAGTCGGTGCTTTT	chr2:154581351-154581373	chr2	154581310	154581928	ADNP + CTCF	1076
aagcTAATACGACTCACTATAGGACGATCTCTATTCTGGGCAGTTTTAGAGCTAGAAATAGCAAGTTAAAATAAGGCTAGTCCGTTATCAACTTGAAAAAGTGGCACCGAGTCGGTGCTTTT	chr2:154581381-154581403	chr2	154581310	154581928	ADNP + CTCF	1077
aagcTAATACGACTCACTATAGGCTCTGAAAGTGCTAGAAGCCGTTTTAGAGCTAGAAATAGCAAGTTAAAATAAGGCTAGTCCGTTATCAACTTGAAAAAGTGGCACCGAGTCGGTGCTTTT	chr2:154581873-154581895	chr2	154581310	154581928	ADNP + CTCF	1078
aagcTAATACGACTCACTATAGGTCTGAAAGTGCTAGAAGCCAGTTTTAGAGCTAGAAATAGCAAGTTAAAATAAGGCTAGTCCGTTATCAACTTGAAAAAGTGGCACCGAGTCGGTGCTTTT	chr2:154581874-154581896	chr2	154581310	154581928	ADNP + CTCF	1079
aagcTAATACGACTCACTATAGGTGTCGTTCCTAACATGCGCCGTTTTAGAGCTAGAAATAGCAAGTTAAAATAAGGCTAGTCCGTTATCAACTTGAAAAAGTGGCACCGAGTCGGTGCTTTT	chr4:136382935-136382957	chr4	136382934	136383552	ADNP + CTCF	1080
aagcTAATACGACTCACTATAGGTTAGACAGAAGCACTAGTACGTTTTAGAGCTAGAAATAGCAAGTTAAAATAAGGCTAGTCCGTTATCAACTTGAAAAAGTGGCACCGAGTCGGTGCTTTT	chr4:136382983-136383005	chr4	136382934	136383552	ADNP + CTCF	1081
aagcTAATACGACTCACTATAGGAGGCAGGGTACCAAGTTCTGTTTTAGAGCTAGAAATAGCAAGTTAAAATAAGGCTAGTCCGTTATCAACTTGAAAAAGTGGCACCGAGTCGGTGCTTTT	chr4:136383464-136383486	chr4	136382934	136383552	ADNP + CTCF	1082
aagcTAATACGACTCACTATAGGAGGCAGCGTGGCCGAGAACTGTTTTAGAGCTAGAAATAGCAAGTTAAAATAAGGCTAGTCCGTTATCAACTTGAAAAAGTGGCACCGAGTCGGTGCTTTT	chr4:136383475-136383497	chr4	136382934	136383552	ADNP + CTCF	1083
aagcTAATACGACTCACTATAGGAAGTAACTAAATGCTCACGGGTTTTAGAGCTAGAAATAGCAAGTTAAAATAAGGCTAGTCCGTTATCAACTTGAAAAAGTGGCACCGAGTCGGTGCTTTT	chr15:88091300-88091322	chr15	88091296	88091914	ADNP + CTCF	1084
aagcTAATACGACTCACTATAGGTTTTTGTTAAGTACCCCGAAGTTTTAGAGCTAGAAATAGCAAGTTAAAATAAGGCTAGTCCGTTATCAACTTGAAAAAGTGGCACCGAGTCGGTGCTTTT	chr15:88091345-88091367	chr15	88091296	88091914	ADNP + CTCF	1085
aagcTAATACGACTCACTATAGGCTATAACTGCTGCCTTGTTAGTTTTAGAGCTAGAAATAGCAAGTTAAAATAAGGCTAGTCCGTTATCAACTTGAAAAAGTGGCACCGAGTCGGTGCTTTT	chr15:88091827-88091849	chr15	88091296	88091914	ADNP + CTCF	1086
aagcTAATACGACTCACTATAGGTATAACTGCTGCCTTGTTAAGTTTTAGAGCTAGAAATAGCAAGTTAAAATAAGGCTAGTCCGTTATCAACTTGAAAAAGTGGCACCGAGTCGGTGCTTTT	chr15:88091828-88091850	chr15	88091296	88091914	ADNP + CTCF	1087
aagcTAATACGACTCACTATAGGACTCAACACCTGCATAAGATGTTTTAGAGCTAGAAATAGCAAGTTAAAATAAGGCTAGTCCGTTATCAACTTGAAAAAGTGGCACCGAGTCGGTGCTTTT	chr7:45086030-45086052	chr7	45086012	45086630	ADNP + CTCF	1088
aagcTAATACGACTCACTATAGGCCTGCATAAGATGGGCTAGTGTTTTAGAGCTAGAAATAGCAAGTTAAAATAAGGCTAGTCCGTTATCAACTTGAAAAAGTGGCACCGAGTCGGTGCTTTT	chr7:45086038-45086060	chr7	45086012	45086630	ADNP + CTCF	1089
aagcTAATACGACTCACTATAGGAGGTCTGATAAAGAGGTGCCGTTTTAGAGCTAGAAATAGCAAGTTAAAATAAGGCTAGTCCGTTATCAACTTGAAAAAGTGGCACCGAGTCGGTGCTTTT	chr7:45086541-45086563	chr7	45086012	45086630	ADNP + CTCF	1090
aagcTAATACGACTCACTATAGGATAAAGAGGTGCCAGGCACGTTTTAGAGCTAGAAATAGCAAGTTAAAATAAGGCTAGTCCGTTATCAACTTGAAAAAGTGGCACCGAGTCGGTGCTTTT	chr7:45086547-45086569	chr7	45086012	45086630	ADNP + CTCF	1091
aagcTAATACGACTCACTATAGGCAGCCAGGTTAGTAGCAGCGGTTTTAGAGCTAGAAATAGCAAGTTAAAATAAGGCTAGTCCGTTATCAACTTGAAAAAGTGGCACCGAGTCGGTGCTTTT	chr1:156082149-156082171	chr1	156082074	156082692	ADNP + CTCF	1092
aagcTAATACGACTCACTATAGGTTAGTAGCAGCGAGGCTGCTGTTTTAGAGCTAGAAATAGCAAGTTAAAATAAGGCTAGTCCGTTATCAACTTGAAAAAGTGGCACCGAGTCGGTGCTTTT	chr1:156082141-156082163	chr1	156082074	156082692	ADNP + CTCF	1093
aagcTAATACGACTCACTATAGGCGAACCACAGTGGAAAGCACGTTTTAGAGCTAGAAATAGCAAGTTAAAATAAGGCTAGTCCGTTATCAACTTGAAAAAGTGGCACCGAGTCGGTGCTTTT	chr1:156082622-156082644	chr1	156082074	156082692	ADNP + CTCF	1094
aagcTAATACGACTCACTATAGGAGACCTGTGCTTTCCACTGGTTTTAGAGCTAGAAATAGCAAGTTAAAATAAGGCTAGTCCGTTATCAACTTGAAAAAGTGGCACCGAGTCGGTGCTTTT	chr1:156082618-156082640	chr1	156082074	156082692	ADNP + CTCF	1095
aagcTAATACGACTCACTATAGGTTTGCCTGCGCACAAGAAAAGTTTTAGAGCTAGAAATAGCAAGTTAAAATAAGGCTAGTCCGTTATCAACTTGAAAAAGTGGCACCGAGTCGGTGCTTTT	chr17:56298533-56298555	chr17	56298474	56299092	ADNP + CTCF	1096
aagcTAATACGACTCACTATAGGGTTCCCTTTTCTTGTGCGCGTTTTAGAGCTAGAAATAGCAAGTTAAAATAAGGCTAGTCCGTTATCAACTTGAAAAAGTGGCACCGAGTCGGTGCTTTT	chr17:56298537-56298559	chr17	56298474	56299092	ADNP + CTCF	1097
aagcTAATACGACTCACTATAGGCTCCAGCACCATGTAAGCCGTTTTAGAGCTAGAAATAGCAAGTTAAAATAAGGCTAGTCCGTTATCAACTTGAAAAAGTGGCACCGAGTCGGTGCTTTT	chr17:56299012-56299034	chr17	56298474	56299092	ADNP + CTCF	1098
aagcTAATACGACTCACTATAGGACAGGTACGCCTGGCTTACAGTTTTAGAGCTAGAAATAGCAAGTTAAAATAAGGCTAGTCCGTTATCAACTTGAAAAAGTGGCACCGAGTCGGTGCTTTT	chr17:56299003-56299025	chr17	56298474	56299092	ADNP + CTCF	1099
aagcTAATACGACTCACTATAGGCTAGAAAGCCAGCCCAGGTGTTTTAGAGCTAGAAATAGCAAGTTAAAATAAGGCTAGTCCGTTATCAACTTGAAAAAGTGGCACCGAGTCGGTGCTTTT	chr11:109422150-109422172	chr11	109422132	109422750	ADNP + CTCF	1100
aagcTAATACGACTCACTATAGGACTTGCTAGAAAGCCAGCCCGTTTTAGAGCTAGAAATAGCAAGTTAAAATAAGGCTAGTCCGTTATCAACTTGAAAAAGTGGCACCGAGTCGGTGCTTTT	chr11:109422154-109422176	chr11	109422132	109422750	ADNP + CTCF	1101
aagcTAATACGACTCACTATAGGATTGTTTTAAGCACATGGGTGTTTTAGAGCTAGAAATAGCAAGTTAAAATAAGGCTAGTCCGTTATCAACTTGAAAAAGTGGCACCGAGTCGGTGCTTTT	chr11:109422675-109422697	chr11	109422132	109422750	ADNP + CTCF	1102
aagcTAATACGACTCACTATAGGAAAAATTGTTTTAAGCACATGTTTTAGAGCTAGAAATAGCAAGTTAAAATAAGGCTAGTCCGTTATCAACTTGAAAAAGTGGCACCGAGTCGGTGCTTTT	chr11:109422679-109422701	chr11	109422132	109422750	ADNP + CTCF	1103
aagcTAATACGACTCACTATAGGCTTCCTGCTTGCTCACAGGGGTTTTAGAGCTAGAAATAGCAAGTTAAAATAAGGCTAGTCCGTTATCAACTTGAAAAAGTGGCACCGAGTCGGTGCTTTT	chr14:76194527-76194549	chr14	76194505	76195123	ADNP + CTCF	1104
aagcTAATACGACTCACTATAGGCTGTGAGCAAGCAGGAAGCTGTTTTAGAGCTAGAAATAGCAAGTTAAAATAAGGCTAGTCCGTTATCAACTTGAAAAAGTGGCACCGAGTCGGTGCTTTT	chr14:76194522-76194544	chr14	76194505	76195123	ADNP + CTCF	1105
aagcTAATACGACTCACTATAGGTAACGGCTGCTTAGACATGCGTTTTAGAGCTAGAAATAGCAAGTTAAAATAAGGCTAGTCCGTTATCAACTTGAAAAAGTGGCACCGAGTCGGTGCTTTT	chr14:76195039-76195061	chr14	76194505	76195123	ADNP + CTCF	1106
aagcTAATACGACTCACTATAGGCTGCTTAGACATGCAGGTAGTTTTAGAGCTAGAAATAGCAAGTTAAAATAAGGCTAGTCCGTTATCAACTTGAAAAAGTGGCACCGAGTCGGTGCTTTT	chr14:76195044-76195066	chr14	76194505	76195123	ADNP + CTCF	1107
aagcTAATACGACTCACTATAGGATGAAGGAGTTTGTGAACGAGTTTTAGAGCTAGAAATAGCAAGTTAAAATAAGGCTAGTCCGTTATCAACTTGAAAAAGTGGCACCGAGTCGGTGCTTTT	chr5:120200159-120200181	chr5	120200136	120200754	ADNP + CTCF	1108
aagcTAATACGACTCACTATAGGGTACTCTGGTTTGTCCTCAGTTTTAGAGCTAGAAATAGCAAGTTAAAATAAGGCTAGTCCGTTATCAACTTGAAAAAGTGGCACCGAGTCGGTGCTTTT	chr5:120200202-120200224	chr5	120200136	120200754	ADNP + CTCF	1109
aagcTAATACGACTCACTATAGGACGGCAGGGGCAGGATCAGCGTTTTAGAGCTAGAAATAGCAAGTTAAAATAAGGCTAGTCCGTTATCAACTTGAAAAAGTGGCACCGAGTCGGTGCTTTT	chr5:120200667-120200689	chr5	120200136	120200754	ADNP + CTCF	1110
aagcTAATACGACTCACTATAGGCGGCAGGGGCAGGATCAGCTGTTTTAGAGCTAGAAATAGCAAGTTAAAATAAGGCTAGTCCGTTATCAACTTGAAAAAGTGGCACCGAGTCGGTGCTTTT	chr5:120200668-120200690	chr5	120200136	120200754	ADNP + CTCF	1111
aagcTAATACGACTCACTATAGGCATCCGTGGAGGCCAGTCCGTTTTAGAGCTAGAAATAGCAAGTTAAAATAAGGCTAGTCCGTTATCAACTTGAAAAAGTGGCACCGAGTCGGTGCTTTT	chr4:47252542-47252564	chr4	47252515	47253133	ADNP + CTCF	1112
aagcTAATACGACTCACTATAGGCTTCCAGCCATTGGCATCCGGTTTTAGAGCTAGAAATAGCAAGTTAAAATAAGGCTAGTCCGTTATCAACTTGAAAAAGTGGCACCGAGTCGGTGCTTTT	chr4:47252529-47252551	chr4	47252515	47253133	ADNP + CTCF	1113
aagcTAATACGACTCACTATAGGCCTTACTGTGAGACATGGGTGTTTTAGAGCTAGAAATAGCAAGTTAAAATAAGGCTAGTCCGTTATCAACTTGAAAAAGTGGCACCGAGTCGGTGCTTTT	chr4:47253057-47253079	chr4	47252515	47253133	ADNP + CTCF	1114
aagcTAATACGACTCACTATAGGTCCTTACTGTGAGACATGGGGTTTTAGAGCTAGAAATAGCAAGTTAAAATAAGGCTAGTCCGTTATCAACTTGAAAAAGTGGCACCGAGTCGGTGCTTTT	chr4:47253058-47253080	chr4	47252515	47253133	ADNP + CTCF	1115
aagcTAATACGACTCACTATAGGTAACAACCTAAACTTGAGAGTTTTAGAGCTAGAAATAGCAAGTTAAAATAAGGCTAGTCCGTTATCAACTTGAAAAAGTGGCACCGAGTCGGTGCTTTT	chr16:95701615-95701637	chr16	95701602	95702220	ADNP + CTCF	1116
aagcTAATACGACTCACTATAGGTTTCGTTCCTTCTCAAGTTTGTTTTAGAGCTAGAAATAGCAAGTTAAAATAAGGCTAGTCCGTTATCAACTTGAAAAAGTGGCACCGAGTCGGTGCTTTT	chr16:95701622-95701644	chr16	95701602	95702220	ADNP + CTCF	1117
aagcTAATACGACTCACTATAGGTCCGAGCTGGGGGCCCTGTGTTTTAGAGCTAGAAATAGCAAGTTAAAATAAGGCTAGTCCGTTATCAACTTGAAAAAGTGGCACCGAGTCGGTGCTTTT	chr16:95702133-95702155	chr16	95701602	95702220	ADNP + CTCF	1118
aagcTAATACGACTCACTATAGGTGCCAACAGGGCCCCCAGCTGTTTTAGAGCTAGAAATAGCAAGTTAAAATAAGGCTAGTCCGTTATCAACTTGAAAAAGTGGCACCGAGTCGGTGCTTTT	chr16:95702131-95702153	chr16	95701602	95702220	ADNP + CTCF	1119
aagcTAATACGACTCACTATAGGCTTGGTTTGATAAGCAGTGGTTTTAGAGCTAGAAATAGCAAGTTAAAATAAGGCTAGTCCGTTATCAACTTGAAAAAGTGGCACCGAGTCGGTGCTTTT	chr5:114595114-114595136	chr5	114595099	114595717	ADNP + CTCF	1120
aagcTAATACGACTCACTATAGGTTATCAAACCAAGCTGTGGAGTTTTAGAGCTAGAAATAGCAAGTTAAAATAAGGCTAGTCCGTTATCAACTTGAAAAAGTGGCACCGAGTCGGTGCTTTT	chr5:114595105-114595127	chr5	114595099	114595717	ADNP + CTCF	1121
aagcTAATACGACTCACTATAGGAGGAAGTATGAATGAACTGGTTTTAGAGCTAGAAATAGCAAGTTAAAATAAGGCTAGTCCGTTATCAACTTGAAAAAGTGGCACCGAGTCGGTGCTTTT	chr5:114595653-114595675	chr5	114595099	114595717	ADNP + CTCF	1122
aagcTAATACGACTCACTATAGGTGAACCCCAAAAGCAACACGGTTTTAGAGCTAGAAATAGCAAGTTAAAATAAGGCTAGTCCGTTATCAACTTGAAAAAGTGGCACCGAGTCGGTGCTTTT	chr5:114595672-114595694	chr5	114595099	114595717	ADNP + CTCF	1123
aagcTAATACGACTCACTATAGGCTCTGCTAAATAAAGTGTGGTTTTAGAGCTAGAAATAGCAAGTTAAAATAAGGCTAGTCCGTTATCAACTTGAAAAAGTGGCACCGAGTCGGTGCTTTT	chr17:26103477-26103499	chr17	26103420	26104038	ADNP + CTCF	1124
aagcTAATACGACTCACTATAGGCTCTGCTAAATAAAGTGTGGTTTTAGAGCTAGAAATAGCAAGTTAAAATAAGGCTAGTCCGTTATCAACTTGAAAAAGTGGCACCGAGTCGGTGCTTTT	chr17:26103477-26103499	chr17	26103420	26104038	ADNP + CTCF	1125
aagcTAATACGACTCACTATAGGAAGTATTGTGCCACCCTGCCGTTTTAGAGCTAGAAATAGCAAGTTAAAATAAGGCTAGTCCGTTATCAACTTGAAAAAGTGGCACCGAGTCGGTGCTTTT	chr17:26103952-26103974	chr17	26103420	26104038	ADNP + CTCF	1126
aagcTAATACGACTCACTATAGGAAGTATTGTGCCACCCTGCCGTTTTAGAGCTAGAAATAGCAAGTTAAAATAAGGCTAGTCCGTTATCAACTTGAAAAAGTGGCACCGAGTCGGTGCTTTT	chr17:26103952-26103974	chr17	26103420	26104038	ADNP + CTCF	1127
aagcTAATACGACTCACTATAGGTGTCCATCAGATGATGGGGGGTTTTAGAGCTAGAAATAGCAAGTTAAAATAAGGCTAGTCCGTTATCAACTTGAAAAAGTGGCACCGAGTCGGTGCTTTT	chr11:107509589-107509611	chr11	107509512	107510130	ADNP + CTCF	1128
aagcTAATACGACTCACTATAGGTTAAATTGTCCATCAGATGAGTTTTAGAGCTAGAAATAGCAAGTTAAAATAAGGCTAGTCCGTTATCAACTTGAAAAAGTGGCACCGAGTCGGTGCTTTT	chr11:107509583-107509605	chr11	107509512	107510130	ADNP + CTCF	1129
aagcTAATACGACTCACTATAGGAATATCTGAATTATATAGAGGTTTTAGAGCTAGAAATAGCAAGTTAAAATAAGGCTAGTCCGTTATCAACTTGAAAAAGTGGCACCGAGTCGGTGCTTTT	chr11:107510059-107510081	chr11	107509512	107510130	ADNP + CTCF	1130
aagcTAATACGACTCACTATAGGATTATATAGAGAGGAGCCTCGTTTTAGAGCTAGAAATAGCAAGTTAAAATAAGGCTAGTCCGTTATCAACTTGAAAAAGTGGCACCGAGTCGGTGCTTTT	chr2:30578125-30578147	chr11	107509512	107510130	ADNP + CTCF	1131
aagcTAATACGACTCACTATAGGTTTATTATAAGAGTTAGTCAGTTTTAGAGCTAGAAATAGCAAGTTAAAATAAGGCTAGTCCGTTATCAACTTGAAAAAGTGGCACCGAGTCGGTGCTTTT	chr7:19969037-19969059	chr7	19968989	19969607	ADNP + CTCF	1132
aagcTAATACGACTCACTATAGGTTTATTATAAGAGTTAGTCAGTTTTAGAGCTAGAAATAGCAAGTTAAAATAAGGCTAGTCCGTTATCAACTTGAAAAAGTGGCACCGAGTCGGTGCTTTT	chr7:19969037-19969059	chr7	19968989	19969607	ADNP + CTCF	1133
aagcTAATACGACTCACTATAGGGGTATAAGGCAGGAGTGTCGTTTTAGAGCTAGAAATAGCAAGTTAAAATAAGGCTAGTCCGTTATCAACTTGAAAAAGTGGCACCGAGTCGGTGCTTTT	chr7:19969519-19969541	chr7	19968989	19969607	ADNP + CTCF	1134
aagcTAATACGACTCACTATAGGGGTATAAGGCAGGAGTGTCGTTTTAGAGCTAGAAATAGCAAGTTAAAATAAGGCTAGTCCGTTATCAACTTGAAAAAGTGGCACCGAGTCGGTGCTTTT	chr7:19969519-19969541	chr7	19968989	19969607	ADNP + CTCF	1135
aagcTAATACGACTCACTATAGGCAGAGAGTAACCTTTAGATGTTTTAGAGCTAGAAATAGCAAGTTAAAATAAGGCTAGTCCGTTATCAACTTGAAAAAGTGGCACCGAGTCGGTGCTTTT	chr12:85784316-85784338	chr12	85784303	85784921	ADNP + CTCF	1136
aagcTAATACGACTCACTATAGGCCGTAAAGTCTAATGTCAGGGTTTTAGAGCTAGAAATAGCAAGTTAAAATAAGGCTAGTCCGTTATCAACTTGAAAAAGTGGCACCGAGTCGGTGCTTTT	chr12:85784338-85784360	chr12	85784303	85784921	ADNP + CTCF	1137
aagcTAATACGACTCACTATAGGATAGCAAAGTTCTACCACCTGTTTTAGAGCTAGAAATAGCAAGTTAAAATAAGGCTAGTCCGTTATCAACTTGAAAAAGTGGCACCGAGTCGGTGCTTTT	chr12:85784835-85784857	chr12	85784303	85784921	ADNP + CTCF	1138
aagcTAATACGACTCACTATAGGTGGTAGAACTTTGCTATGCTGTTTTAGAGCTAGAAATAGCAAGTTAAAATAAGGCTAGTCCGTTATCAACTTGAAAAAGTGGCACCGAGTCGGTGCTTTT	chr12:85784841-85784863	chr12	85784303	85784921	ADNP + CTCF	1139
aagcTAATACGACTCACTATAGGACATGATATACAGGCACTTGTTTTAGAGCTAGAAATAGCAAGTTAAAATAAGGCTAGTCCGTTATCAACTTGAAAAAGTGGCACCGAGTCGGTGCTTTT	chr7:27519989-27520011	chr7	27519955	27520573	ADNP + CTCF	1140
aagcTAATACGACTCACTATAGGAGGCACTTTGGCCAATGAGGGTTTTAGAGCTAGAAATAGCAAGTTAAAATAAGGCTAGTCCGTTATCAACTTGAAAAAGTGGCACCGAGTCGGTGCTTTT	chr7:27519977-27519999	chr7	27519955	27520573	ADNP + CTCF	1141
aagcTAATACGACTCACTATAGGTGGAGTGTGCCACCATGCCGTTTTAGAGCTAGAAATAGCAAGTTAAAATAAGGCTAGTCCGTTATCAACTTGAAAAAGTGGCACCGAGTCGGTGCTTTT	chr7:27520492-27520514	chr7	27519955	27520573	ADNP + CTCF	1142
aagcTAATACGACTCACTATAGGTCCATGTAAACCAGGCATGGGTTTTAGAGCTAGAAATAGCAAGTTAAAATAAGGCTAGTCCGTTATCAACTTGAAAAAGTGGCACCGAGTCGGTGCTTTT	chr7:27520502-27520524	chr7	27519955	27520573	ADNP + CTCF	1143
aagcTAATACGACTCACTATAGGATGTAGACTACCACCCCTGGTTTTAGAGCTAGAAATAGCAAGTTAAAATAAGGCTAGTCCGTTATCAACTTGAAAAAGTGGCACCGAGTCGGTGCTTTT	chr9:72894677-72894699	chr9	72894638	72895256	ADNP + CTCF	1144
aagcTAATACGACTCACTATAGGTTATGAGTTTAAGGCCTCAGTTTTAGAGCTAGAAATAGCAAGTTAAAATAAGGCTAGTCCGTTATCAACTTGAAAAAGTGGCACCGAGTCGGTGCTTTT	chr9:72894662-72894684	chr9	72894638	72895256	ADNP + CTCF	1145
aagcTAATACGACTCACTATAGGAAAAAAAAAAAAAAACGGCAGTTTTAGAGCTAGAAATAGCAAGTTAAAATAAGGCTAGTCCGTTATCAACTTGAAAAAGTGGCACCGAGTCGGTGCTTTT	chr9:121350870-121350892	chr9	72894638	72895256	ADNP + CTCF	1146
aagcTAATACGACTCACTATAGGAAAAAAAAAAAAAAACGGCAGTTTTAGAGCTAGAAATAGCAAGTTAAAATAAGGCTAGTCCGTTATCAACTTGAAAAAGTGGCACCGAGTCGGTGCTTTT	chr16:6458250-6458272	chr9	72894638	72895256	ADNP + CTCF	1147
aagcTAATACGACTCACTATAGGTGGTGCTTGCCGGGAGCGGAGTTTTAGAGCTAGAAATAGCAAGTTAAAATAAGGCTAGTCCGTTATCAACTTGAAAAAGTGGCACCGAGTCGGTGCTTTT	chr9:63761627-63761649	chr9	63761609	63762227	ADNP + CTCF	1148
aagcTAATACGACTCACTATAGGTGTGAGTTACTTACTGGGCAGTTTTAGAGCTAGAAATAGCAAGTTAAAATAAGGCTAGTCCGTTATCAACTTGAAAAAGTGGCACCGAGTCGGTGCTTTT	chr9:63761667-63761689	chr9	63761609	63762227	ADNP + CTCF	1149
aagcTAATACGACTCACTATAGGCTGTGGTTAGCCAAATTCTTGTTTTAGAGCTAGAAATAGCAAGTTAAAATAAGGCTAGTCCGTTATCAACTTGAAAAAGTGGCACCGAGTCGGTGCTTTT	chr9:63762137-63762159	chr9	63761609	63762227	ADNP + CTCF	1150
aagcTAATACGACTCACTATAGGCCAAGACTGTCCAAAGAATTGTTTTAGAGCTAGAAATAGCAAGTTAAAATAAGGCTAGTCCGTTATCAACTTGAAAAAGTGGCACCGAGTCGGTGCTTTT	NA	chr9	63761609	63762227	ADNP + CTCF	1151
aagcTAATACGACTCACTATAGGACCTGGTGTCTGGCACTCATGTTTTAGAGCTAGAAATAGCAAGTTAAAATAAGGCTAGTCCGTTATCAACTTGAAAAAGTGGCACCGAGTCGGTGCTTTT	chr5:120122361-120122383	chr5	120122301	120122919	ADNP + CTCF	1152
aagcTAATACGACTCACTATAGGTGAGTGCCAGACACCAGGTAGTTTTAGAGCTAGAAATAGCAAGTTAAAATAAGGCTAGTCCGTTATCAACTTGAAAAAGTGGCACCGAGTCGGTGCTTTT	chr5:120122357-120122379	chr5	120122301	120122919	ADNP + CTCF	1153
aagcTAATACGACTCACTATAGGCAGCACACCCACCATGGCCAGTTTTAGAGCTAGAAATAGCAAGTTAAAATAAGGCTAGTCCGTTATCAACTTGAAAAAGTGGCACCGAGTCGGTGCTTTT	chr5:120122832-120122854	chr5	120122301	120122919	ADNP + CTCF	1154
aagcTAATACGACTCACTATAGGCAGAGACAGCACACCCACCAGTTTTAGAGCTAGAAATAGCAAGTTAAAATAAGGCTAGTCCGTTATCAACTTGAAAAAGTGGCACCGAGTCGGTGCTTTT	chr5:120122838-120122860	chr5	120122301	120122919	ADNP + CTCF	1155
aagcTAATACGACTCACTATAGGCTATGGATCAAAACCAGCCGTTTTAGAGCTAGAAATAGCAAGTTAAAATAAGGCTAGTCCGTTATCAACTTGAAAAAGTGGCACCGAGTCGGTGCTTTT	chr8:33948021-33948043	chr8	33947996	33948614	ADNP + CTCF	1156
aagcTAATACGACTCACTATAGGTAGCACTTTATAAATAGATGGTTTTAGAGCTAGAAATAGCAAGTTAAAATAAGGCTAGTCCGTTATCAACTTGAAAAAGTGGCACCGAGTCGGTGCTTTT	chr8:33948002-33948024	chr8	33947996	33948614	ADNP + CTCF	1157
aagcTAATACGACTCACTATAGGAGCGTTTTCACTATTAAGAAGTTTTAGAGCTAGAAATAGCAAGTTAAAATAAGGCTAGTCCGTTATCAACTTGAAAAAGTGGCACCGAGTCGGTGCTTTT	chr8:33948559-33948581	chr8	33947996	33948614	ADNP + CTCF	1158
aagcTAATACGACTCACTATAGGTTTTTTTTTTTTTTCCAGACGTTTTAGAGCTAGAAATAGCAAGTTAAAATAAGGCTAGTCCGTTATCAACTTGAAAAAGTGGCACCGAGTCGGTGCTTTT	chr5:32939753-32939775	chr8	33947996	33948614	ADNP + CTCF	1159
aagcTAATACGACTCACTATAGGTCACCTATAGAATGCTCCAGGTTTTAGAGCTAGAAATAGCAAGTTAAAATAAGGCTAGTCCGTTATCAACTTGAAAAAGTGGCACCGAGTCGGTGCTTTT	chr7:28947944-28947966	chr7	28947906	28948524	ADNP + CTCF	1160
aagcTAATACGACTCACTATAGGAGTACTTCTGGGCACTGCAGTTTTAGAGCTAGAAATAGCAAGTTAAAATAAGGCTAGTCCGTTATCAACTTGAAAAAGTGGCACCGAGTCGGTGCTTTT	chr7:28947913-28947935	chr7	28947906	28948524	ADNP + CTCF	1161
aagcTAATACGACTCACTATAGGTATAGGTAGAATGTTGTAAGGTTTTAGAGCTAGAAATAGCAAGTTAAAATAAGGCTAGTCCGTTATCAACTTGAAAAAGTGGCACCGAGTCGGTGCTTTT	chr7:28948438-28948460	chr7	28947906	28948524	ADNP + CTCF	1162
aagcTAATACGACTCACTATAGGGGATCCTCTTATTTTTTATGTTTTAGAGCTAGAAATAGCAAGTTAAAATAAGGCTAGTCCGTTATCAACTTGAAAAAGTGGCACCGAGTCGGTGCTTTT	chr7:28948455-28948477	chr7	28947906	28948524	ADNP + CTCF	1163
aagcTAATACGACTCACTATAGGCCCCACCTTTTGTTTTTGGTGTTTTAGAGCTAGAAATAGCAAGTTAAAATAAGGCTAGTCCGTTATCAACTTGAAAAAGTGGCACCGAGTCGGTGCTTTT	chr3:90215777-90215799	chr3	90215737	90216355	ADNP + CTCF	1164
aagcTAATACGACTCACTATAGGCAAAAGGTGGGGGTGCATGCGTTTTAGAGCTAGAAATAGCAAGTTAAAATAAGGCTAGTCCGTTATCAACTTGAAAAAGTGGCACCGAGTCGGTGCTTTT	chr3:90215766-90215788	chr3	90215737	90216355	ADNP + CTCF	1165
aagcTAATACGACTCACTATAGGAAAAAACAAAACCAAAAGACGTTTTAGAGCTAGAAATAGCAAGTTAAAATAAGGCTAGTCCGTTATCAACTTGAAAAAGTGGCACCGAGTCGGTGCTTTT	chr3:90216269-90216291	chr3	90215737	90216355	ADNP + CTCF	1166
aagcTAATACGACTCACTATAGGGCAGCTGTGGTTAAACTCAGTTTTAGAGCTAGAAATAGCAAGTTAAAATAAGGCTAGTCCGTTATCAACTTGAAAAAGTGGCACCGAGTCGGTGCTTTT	chr3:90216297-90216319	chr3	90215737	90216355	ADNP + CTCF	1167
aagcTAATACGACTCACTATAGGTTCCATTCACATACAGAACAGTTTTAGAGCTAGAAATAGCAAGTTAAAATAAGGCTAGTCCGTTATCAACTTGAAAAAGTGGCACCGAGTCGGTGCTTTT	chr2:69802730-69802752	chr2	69802702	69803320	ADNP + CTCF	1168
aagcTAATACGACTCACTATAGGTACAGAACAAGGATTTTTTGGTTTTAGAGCTAGAAATAGCAAGTTAAAATAAGGCTAGTCCGTTATCAACTTGAAAAAGTGGCACCGAGTCGGTGCTTTT	chr2:69802719-69802741	chr2	69802702	69803320	ADNP + CTCF	1169
aagcTAATACGACTCACTATAGGTGGTATGGGCGTGGCCTAAGTTTTAGAGCTAGAAATAGCAAGTTAAAATAAGGCTAGTCCGTTATCAACTTGAAAAAGTGGCACCGAGTCGGTGCTTTT	chr2:69803233-69803255	chr2	69802702	69803320	ADNP + CTCF	1170
aagcTAATACGACTCACTATAGGGTGGTATGGGCGTGGCCTAGTTTTAGAGCTAGAAATAGCAAGTTAAAATAAGGCTAGTCCGTTATCAACTTGAAAAAGTGGCACCGAGTCGGTGCTTTT	chr2:69803234-69803256	chr2	69802702	69803320	ADNP + CTCF	1171
aagcTAATACGACTCACTATAGGCCCTGTCATCTTTTCCTGTGTTTTAGAGCTAGAAATAGCAAGTTAAAATAAGGCTAGTCCGTTATCAACTTGAAAAAGTGGCACCGAGTCGGTGCTTTT	chr14:27113487-27113509	chr14	27113458	27114076	ADNP + CTCF	1172
aagcTAATACGACTCACTATAGGCGCCCTGTCATCTTTTCCTGGTTTTAGAGCTAGAAATAGCAAGTTAAAATAAGGCTAGTCCGTTATCAACTTGAAAAAGTGGCACCGAGTCGGTGCTTTT	chr14:27113486-27113508	chr14	27113458	27114076	ADNP + CTCF	1173
aagcTAATACGACTCACTATAGGCCAGAGCGTGTAAGTTTATAGTTTTAGAGCTAGAAATAGCAAGTTAAAATAAGGCTAGTCCGTTATCAACTTGAAAAAGTGGCACCGAGTCGGTGCTTTT	NA	chr14	27113458	27114076	ADNP + CTCF	1174
aagcTAATACGACTCACTATAGGCCATATAAACTTACACGCTCGTTTTAGAGCTAGAAATAGCAAGTTAAAATAAGGCTAGTCCGTTATCAACTTGAAAAAGTGGCACCGAGTCGGTGCTTTT	chr14:27114001-27114023	chr14	27113458	27114076	ADNP + CTCF	1175
aagcTAATACGACTCACTATAGGCTTCCTCCCAGCCATCTAAGGTTTTAGAGCTAGAAATAGCAAGTTAAAATAAGGCTAGTCCGTTATCAACTTGAAAAAGTGGCACCGAGTCGGTGCTTTT	chr2:132282199-132282221	chr2	132282183	132282801	ADNP + CTCF	1176
aagcTAATACGACTCACTATAGGAGTGATGAGTCGAGAAAGGAGTTTTAGAGCTAGAAATAGCAAGTTAAAATAAGGCTAGTCCGTTATCAACTTGAAAAAGTGGCACCGAGTCGGTGCTTTT	chr2:132282220-132282242	chr2	132282183	132282801	ADNP + CTCF	1177
aagcTAATACGACTCACTATAGGAGATCTACAGAAAGAGCACTGTTTTAGAGCTAGAAATAGCAAGTTAAAATAAGGCTAGTCCGTTATCAACTTGAAAAAGTGGCACCGAGTCGGTGCTTTT	chr2:132282723-132282745	chr2	132282183	132282801	ADNP + CTCF	1178
aagcTAATACGACTCACTATAGGAGATCTACAGAAAGAGCACGTTTTAGAGCTAGAAATAGCAAGTTAAAATAAGGCTAGTCCGTTATCAACTTGAAAAAGTGGCACCGAGTCGGTGCTTTT	chr2:132282724-132282746	chr2	132282183	132282801	ADNP + CTCF	1179
aagcTAATACGACTCACTATAGGTGACAGCGCCATCTTGGCTGTTTTAGAGCTAGAAATAGCAAGTTAAAATAAGGCTAGTCCGTTATCAACTTGAAAAAGTGGCACCGAGTCGGTGCTTTT	chr6:34194944-34194966	chr6	34194869	34195487	ADNP + CTCF	1180
aagcTAATACGACTCACTATAGGAACTGCTCTCAAGCCATGCTGTTTTAGAGCTAGAAATAGCAAGTTAAAATAAGGCTAGTCCGTTATCAACTTGAAAAAGTGGCACCGAGTCGGTGCTTTT	chr6:34194913-34194935	chr6	34194869	34195487	ADNP + CTCF	1181
aagcTAATACGACTCACTATAGGATACTGGGTGTGGTGTGCCGTTTTAGAGCTAGAAATAGCAAGTTAAAATAAGGCTAGTCCGTTATCAACTTGAAAAAGTGGCACCGAGTCGGTGCTTTT	chr6:34195402-34195424	chr6	34194869	34195487	ADNP + CTCF	1182
aagcTAATACGACTCACTATAGGCACAGGGAGATACTGGGTGGTTTTAGAGCTAGAAATAGCAAGTTAAAATAAGGCTAGTCCGTTATCAACTTGAAAAAGTGGCACCGAGTCGGTGCTTTT	chr6:34195411-34195433	chr6	34194869	34195487	ADNP + CTCF	1183
aagcTAATACGACTCACTATAGGCCTGGCTTTTTACTTCTTGTGTTTTAGAGCTAGAAATAGCAAGTTAAAATAAGGCTAGTCCGTTATCAACTTGAAAAAGTGGCACCGAGTCGGTGCTTTT	chr15:58969402-58969424	chr15	58969335	58969953	ADNP + CTCF	1184
aagcTAATACGACTCACTATAGGCGCTTGCCGTGTACGCATTGTTTTAGAGCTAGAAATAGCAAGTTAAAATAAGGCTAGTCCGTTATCAACTTGAAAAAGTGGCACCGAGTCGGTGCTTTT	chr15:58969357-58969379	chr15	58969335	58969953	ADNP + CTCF	1185
aagcTAATACGACTCACTATAGGTTCCACCAAGAGGAATTACGTTTTAGAGCTAGAAATAGCAAGTTAAAATAAGGCTAGTCCGTTATCAACTTGAAAAAGTGGCACCGAGTCGGTGCTTTT	chr15:58969866-58969888	chr15	58969335	58969953	ADNP + CTCF	1186
aagcTAATACGACTCACTATAGGATGCCTGTAATTCCTCTTGGGTTTTAGAGCTAGAAATAGCAAGTTAAAATAAGGCTAGTCCGTTATCAACTTGAAAAAGTGGCACCGAGTCGGTGCTTTT	chr15:58969863-58969885	chr15	58969335	58969953	ADNP + CTCF	1187
aagcTAATACGACTCACTATAGGCAGATGGTAGAAGTGTTGAAGTTTTAGAGCTAGAAATAGCAAGTTAAAATAAGGCTAGTCCGTTATCAACTTGAAAAAGTGGCACCGAGTCGGTGCTTTT	chr19:7589027-7589049	chr19	7588965	7589583	ADNP + CTCF	1188
aagcTAATACGACTCACTATAGGCAGATGGTAGAAGTGTTGAAGTTTTAGAGCTAGAAATAGCAAGTTAAAATAAGGCTAGTCCGTTATCAACTTGAAAAAGTGGCACCGAGTCGGTGCTTTT	chr19:7589027-7589049	chr19	7588965	7589583	ADNP + CTCF	1189
aagcTAATACGACTCACTATAGGTGTGGCTAGAGAAATACACCGTTTTAGAGCTAGAAATAGCAAGTTAAAATAAGGCTAGTCCGTTATCAACTTGAAAAAGTGGCACCGAGTCGGTGCTTTT	chr19:7589499-7589521	chr19	7588965	7589583	ADNP + CTCF	1190
aagcTAATACGACTCACTATAGGTGTGGCTAGAGAAATACACCGTTTTAGAGCTAGAAATAGCAAGTTAAAATAAGGCTAGTCCGTTATCAACTTGAAAAAGTGGCACCGAGTCGGTGCTTTT	chr19:7589499-7589521	chr19	7588965	7589583	ADNP + CTCF	1191
aagcTAATACGACTCACTATAGGCCAGCTGTGAGTAACAGCTAGTTTTAGAGCTAGAAATAGCAAGTTAAAATAAGGCTAGTCCGTTATCAACTTGAAAAAGTGGCACCGAGTCGGTGCTTTT	chr8:109434495-109434517	chr8	109434422	109435040	ADNP + CTCF	1192
aagcTAATACGACTCACTATAGGCTTTGGGAGAGCCAGGTCAGTTTTAGAGCTAGAAATAGCAAGTTAAAATAAGGCTAGTCCGTTATCAACTTGAAAAAGTGGCACCGAGTCGGTGCTTTT	chr8:109434425-109434447	chr8	109434422	109435040	ADNP + CTCF	1193
aagcTAATACGACTCACTATAGGGCATTAATGAGAGCCAGGCGTTTTAGAGCTAGAAATAGCAAGTTAAAATAAGGCTAGTCCGTTATCAACTTGAAAAAGTGGCACCGAGTCGGTGCTTTT	chr8:109434956-109434978	chr8	109434422	109435040	ADNP + CTCF	1194
aagcTAATACGACTCACTATAGGCCCGGGCATTAATGAGAGCCGTTTTAGAGCTAGAAATAGCAAGTTAAAATAAGGCTAGTCCGTTATCAACTTGAAAAAGTGGCACCGAGTCGGTGCTTTT	NA	chr8	109434422	109435040	ADNP + CTCF	1195
aagcTAATACGACTCACTATAGGTTGTTTTCACAATTGAGTTCGTTTTAGAGCTAGAAATAGCAAGTTAAAATAAGGCTAGTCCGTTATCAACTTGAAAAAGTGGCACCGAGTCGGTGCTTTT	chr7:19829245-19829267	chr7	19829204	19829822	ADNP + CTCF	1196
aagcTAATACGACTCACTATAGGTTCAGGTCCTGTGCTTGGTGGTTTTAGAGCTAGAAATAGCAAGTTAAAATAAGGCTAGTCCGTTATCAACTTGAAAAAGTGGCACCGAGTCGGTGCTTTT	chr7:19829262-19829284	chr7	19829204	19829822	ADNP + CTCF	1197
aagcTAATACGACTCACTATAGGAGAATTAAGGCAAGCAGTGGTTTTAGAGCTAGAAATAGCAAGTTAAAATAAGGCTAGTCCGTTATCAACTTGAAAAAGTGGCACCGAGTCGGTGCTTTT	chr7:19829755-19829777	chr7	19829204	19829822	ADNP + CTCF	1198
aagcTAATACGACTCACTATAGGGCTGCTTGGGTGAGAATTAGTTTTAGAGCTAGAAATAGCAAGTTAAAATAAGGCTAGTCCGTTATCAACTTGAAAAAGTGGCACCGAGTCGGTGCTTTT	chr7:19829767-19829789	chr7	19829204	19829822	ADNP + CTCF	1199
aagcTAATACGACTCACTATAGGCTGCATTCTGGTTAGATGCCGTTTTAGAGCTAGAAATAGCAAGTTAAAATAAGGCTAGTCCGTTATCAACTTGAAAAAGTGGCACCGAGTCGGTGCTTTT	chr8:116668917-116668939	chr8	116668868	116669486	ADNP + CTCF	1200
aagcTAATACGACTCACTATAGGCTGGCACGACACTCCATCGTGTTTTAGAGCTAGAAATAGCAAGTTAAAATAAGGCTAGTCCGTTATCAACTTGAAAAAGTGGCACCGAGTCGGTGCTTTT	chr8:116668936-116668958	chr8	116668868	116669486	ADNP + CTCF	1201
aagcTAATACGACTCACTATAGGATAGAAACCCTGACTAAGACGTTTTAGAGCTAGAAATAGCAAGTTAAAATAAGGCTAGTCCGTTATCAACTTGAAAAAGTGGCACCGAGTCGGTGCTTTT	chr1:84335951-84335973	chr8	116668868	116669486	ADNP + CTCF	1202
aagcTAATACGACTCACTATAGGATAGAAACCCTGACTAAGACGTTTTAGAGCTAGAAATAGCAAGTTAAAATAAGGCTAGTCCGTTATCAACTTGAAAAAGTGGCACCGAGTCGGTGCTTTT	chr2:12783239-12783261	chr8	116668868	116669486	ADNP + CTCF	1203
aagcTAATACGACTCACTATAGGTGAGAATATGAAGAACTAATGTTTTAGAGCTAGAAATAGCAAGTTAAAATAAGGCTAGTCCGTTATCAACTTGAAAAAGTGGCACCGAGTCGGTGCTTTT	chr18:37722949-37722971	chr18	37722926	37723544	ADNP + CTCF	1204
aagcTAATACGACTCACTATAGGTATTAGTTCTTCATATTCTCGTTTTAGAGCTAGAAATAGCAAGTTAAAATAAGGCTAGTCCGTTATCAACTTGAAAAAGTGGCACCGAGTCGGTGCTTTT	chr18:37722951-37722973	chr18	37722926	37723544	ADNP + CTCF	1205
aagcTAATACGACTCACTATAGGCGAAAGCTCATTAAATTTTAGTTTTAGAGCTAGAAATAGCAAGTTAAAATAAGGCTAGTCCGTTATCAACTTGAAAAAGTGGCACCGAGTCGGTGCTTTT	chr18:37723461-37723483	chr18	37722926	37723544	ADNP + CTCF	1206
aagcTAATACGACTCACTATAGGCAAGTTACTACAAACATTCAGTTTTAGAGCTAGAAATAGCAAGTTAAAATAAGGCTAGTCCGTTATCAACTTGAAAAAGTGGCACCGAGTCGGTGCTTTT	chr18:37723484-37723506	chr18	37722926	37723544	ADNP + CTCF	1207
aagcTAATACGACTCACTATAGGCTTACATGGAACTGCTGCTGTTTTAGAGCTAGAAATAGCAAGTTAAAATAAGGCTAGTCCGTTATCAACTTGAAAAAGTGGCACCGAGTCGGTGCTTTT	chr11:103962316-103962338	chr11	103962300	103962918	ADNP + CTCF	1208
aagcTAATACGACTCACTATAGGCAGCAGTTCCATGTAAGCAGTTTTAGAGCTAGAAATAGCAAGTTAAAATAAGGCTAGTCCGTTATCAACTTGAAAAAGTGGCACCGAGTCGGTGCTTTT	chr11:103962320-103962342	chr11	103962300	103962918	ADNP + CTCF	1209
aagcTAATACGACTCACTATAGGTTCCCATGAGCGGACATCCTGTTTTAGAGCTAGAAATAGCAAGTTAAAATAAGGCTAGTCCGTTATCAACTTGAAAAAGTGGCACCGAGTCGGTGCTTTT	chr11:103962831-103962853	chr11	103962300	103962918	ADNP + CTCF	1210
aagcTAATACGACTCACTATAGGTTTCCCATGAGCGGACATCCGTTTTAGAGCTAGAAATAGCAAGTTAAAATAAGGCTAGTCCGTTATCAACTTGAAAAAGTGGCACCGAGTCGGTGCTTTT	chr11:103962832-103962854	chr11	103962300	103962918	ADNP + CTCF	1211
aagcTAATACGACTCACTATAGGCAACAGTGTGTTTGAACAAGGTTTTAGAGCTAGAAATAGCAAGTTAAAATAAGGCTAGTCCGTTATCAACTTGAAAAAGTGGCACCGAGTCGGTGCTTTT	chr5:72683183-72683205	chr5	72683145	72683763	ADNP + CTCF	1212
aagcTAATACGACTCACTATAGGAGGAAAGAGGTGAGTGTGGCGTTTTAGAGCTAGAAATAGCAAGTTAAAATAAGGCTAGTCCGTTATCAACTTGAAAAAGTGGCACCGAGTCGGTGCTTTT	chr5:72683220-72683242	chr5	72683145	72683763	ADNP + CTCF	1213
aagcTAATACGACTCACTATAGGTTTGCAGCCAGCATAGGCTTGTTTTAGAGCTAGAAATAGCAAGTTAAAATAAGGCTAGTCCGTTATCAACTTGAAAAAGTGGCACCGAGTCGGTGCTTTT	chr5:72683687-72683709	chr5	72683145	72683763	ADNP + CTCF	1214
aagcTAATACGACTCACTATAGGTCTAAAGCCAAAGCCTATGCGTTTTAGAGCTAGAAATAGCAAGTTAAAATAAGGCTAGTCCGTTATCAACTTGAAAAAGTGGCACCGAGTCGGTGCTTTT	chr5:72683680-72683702	chr5	72683145	72683763	ADNP + CTCF	1215
aagcTAATACGACTCACTATAGGTCAAGCCTTTCAGGTAGACAGTTTTAGAGCTAGAAATAGCAAGTTAAAATAAGGCTAGTCCGTTATCAACTTGAAAAAGTGGCACCGAGTCGGTGCTTTT	chr4:117328423-117328445	chr4	117328354	117328972	ADNP + CTCF	1216
aagcTAATACGACTCACTATAGGTCTACCTGAAAGGCTTGAAGGTTTTAGAGCTAGAAATAGCAAGTTAAAATAAGGCTAGTCCGTTATCAACTTGAAAAAGTGGCACCGAGTCGGTGCTTTT	chr4:117328418-117328440	chr4	117328354	117328972	ADNP + CTCF	1217
aagcTAATACGACTCACTATAGGACCCGCAGGAAGCCTGCGATGTTTTAGAGCTAGAAATAGCAAGTTAAAATAAGGCTAGTCCGTTATCAACTTGAAAAAGTGGCACCGAGTCGGTGCTTTT	chr4:117328890-117328912	chr4	117328354	117328972	ADNP + CTCF	1218
aagcTAATACGACTCACTATAGGATCCGATCGCAGGCTTCCTGGTTTTAGAGCTAGAAATAGCAAGTTAAAATAAGGCTAGTCCGTTATCAACTTGAAAAAGTGGCACCGAGTCGGTGCTTTT	chr4:117328888-117328910	chr4	117328354	117328972	ADNP + CTCF	1219
aagcTAATACGACTCACTATAGGCATGCTCTCTCAAGGGACCGGTTTTAGAGCTAGAAATAGCAAGTTAAAATAAGGCTAGTCCGTTATCAACTTGAAAAAGTGGCACCGAGTCGGTGCTTTT	chr16:34009486-34009508	chr16	34009447	34010065	ADNP + CTCF	1220
aagcTAATACGACTCACTATAGGTGGACACCTGTTTATCACACGTTTTAGAGCTAGAAATAGCAAGTTAAAATAAGGCTAGTCCGTTATCAACTTGAAAAAGTGGCACCGAGTCGGTGCTTTT	chr16:34009506-34009528	chr16	34009447	34010065	ADNP + CTCF	1221
aagcTAATACGACTCACTATAGGATAATTTAAAAACCAACGCGTTTTAGAGCTAGAAATAGCAAGTTAAAATAAGGCTAGTCCGTTATCAACTTGAAAAAGTGGCACCGAGTCGGTGCTTTT	chr16:34009995-34010017	chr16	34009447	34010065	ADNP + CTCF	1222
aagcTAATACGACTCACTATAGGCACATTGGCAAAGCCTGCGTGTTTTAGAGCTAGAAATAGCAAGTTAAAATAAGGCTAGTCCGTTATCAACTTGAAAAAGTGGCACCGAGTCGGTGCTTTT	chr16:34010008-34010030	chr16	34009447	34010065	ADNP + CTCF	1223
aagcTAATACGACTCACTATAGGCCCTTCCTCAGCACCCTGCAGTTTTAGAGCTAGAAATAGCAAGTTAAAATAAGGCTAGTCCGTTATCAACTTGAAAAAGTGGCACCGAGTCGGTGCTTTT	chr18:75412443-75412465	chr18	75412389	75413007	ADNP + CTCF	1224
aagcTAATACGACTCACTATAGGCCTGCACGGGCACAGTCCCAGTTTTAGAGCTAGAAATAGCAAGTTAAAATAAGGCTAGTCCGTTATCAACTTGAAAAAGTGGCACCGAGTCGGTGCTTTT	chr18:75412457-75412479	chr18	75412389	75413007	ADNP + CTCF	1225
aagcTAATACGACTCACTATAGGCAGTCAGTCTATGGCAGCCCGTTTTAGAGCTAGAAATAGCAAGTTAAAATAAGGCTAGTCCGTTATCAACTTGAAAAAGTGGCACCGAGTCGGTGCTTTT	chr18:75412931-75412953	chr18	75412389	75413007	ADNP + CTCF	1226
aagcTAATACGACTCACTATAGGAGGTAGAGACAGTCAGTCTAGTTTTAGAGCTAGAAATAGCAAGTTAAAATAAGGCTAGTCCGTTATCAACTTGAAAAAGTGGCACCGAGTCGGTGCTTTT	chr18:75412940-75412962	chr18	75412389	75413007	ADNP + CTCF	1227
aagcTAATACGACTCACTATAGGTTTCTCTGAAAGAGCCTCAAGTTTTAGAGCTAGAAATAGCAAGTTAAAATAAGGCTAGTCCGTTATCAACTTGAAAAAGTGGCACCGAGTCGGTGCTTTT	chr7:99910436-99910458	chr7	99910373	99910991	ADNP + CTCF	1228
aagcTAATACGACTCACTATAGGTGTGCAGGCTTGCTGTAAGGGTTTTAGAGCTAGAAATAGCAAGTTAAAATAAGGCTAGTCCGTTATCAACTTGAAAAAGTGGCACCGAGTCGGTGCTTTT	chr7:99910381-99910403	chr7	99910373	99910991	ADNP + CTCF	1229
aagcTAATACGACTCACTATAGGCCCACCCAGGTGGGAGAGGCGTTTTAGAGCTAGAAATAGCAAGTTAAAATAAGGCTAGTCCGTTATCAACTTGAAAAAGTGGCACCGAGTCGGTGCTTTT	chr7:99910910-99910932	chr7	99910373	99910991	ADNP + CTCF	1230
aagcTAATACGACTCACTATAGGCTCCCCACCCAGGTGGGAGGTTTTAGAGCTAGAAATAGCAAGTTAAAATAAGGCTAGTCCGTTATCAACTTGAAAAAGTGGCACCGAGTCGGTGCTTTT	chr7:99910914-99910936	chr7	99910373	99910991	ADNP + CTCF	1231
aagcTAATACGACTCACTATAGGTAAAAACTAGATGCACAGCCGTTTTAGAGCTAGAAATAGCAAGTTAAAATAAGGCTAGTCCGTTATCAACTTGAAAAAGTGGCACCGAGTCGGTGCTTTT	chr9:21158834-21158856	chr9	21158810	21159428	ADNP + CTCF	1232
aagcTAATACGACTCACTATAGGAGATGCACAGCCGGGCATGAGTTTTAGAGCTAGAAATAGCAAGTTAAAATAAGGCTAGTCCGTTATCAACTTGAAAAAGTGGCACCGAGTCGGTGCTTTT	chr9:21158842-21158864	chr9	21158810	21159428	ADNP + CTCF	1233
aagcTAATACGACTCACTATAGGTAAAACAAGGCAGAAGGATCGTTTTAGAGCTAGAAATAGCAAGTTAAAATAAGGCTAGTCCGTTATCAACTTGAAAAAGTGGCACCGAGTCGGTGCTTTT	chr9:21159338-21159360	chr9	21158810	21159428	ADNP + CTCF	1234
aagcTAATACGACTCACTATAGGTCAGGAATTCAAATTCAGTCGTTTTAGAGCTAGAAATAGCAAGTTAAAATAAGGCTAGTCCGTTATCAACTTGAAAAAGTGGCACCGAGTCGGTGCTTTT	chr9:21159356-21159378	chr9	21158810	21159428	ADNP + CTCF	1235
aagcTAATACGACTCACTATAGGTTTGGATAGTGTGTCTTCAGTTTTAGAGCTAGAAATAGCAAGTTAAAATAAGGCTAGTCCGTTATCAACTTGAAAAAGTGGCACCGAGTCGGTGCTTTT	chr7:67658030-67658052	chr7	67658003	67658621	ADNP + CTCF	1236
aagcTAATACGACTCACTATAGGACTGTGCTATTTTGTATCCCGTTTTAGAGCTAGAAATAGCAAGTTAAAATAAGGCTAGTCCGTTATCAACTTGAAAAAGTGGCACCGAGTCGGTGCTTTT	chr7:67658009-67658031	chr7	67658003	67658621	ADNP + CTCF	1237
aagcTAATACGACTCACTATAGGTGGAACCTTCCTTTTACTACGTTTTAGAGCTAGAAATAGCAAGTTAAAATAAGGCTAGTCCGTTATCAACTTGAAAAAGTGGCACCGAGTCGGTGCTTTT	chr7:67658547-67658569	chr7	67658003	67658621	ADNP + CTCF	1238
aagcTAATACGACTCACTATAGGAACAGTATGCCCGTAGTAAAGTTTTAGAGCTAGAAATAGCAAGTTAAAATAAGGCTAGTCCGTTATCAACTTGAAAAAGTGGCACCGAGTCGGTGCTTTT	chr7:67658538-67658560	chr7	67658003	67658621	ADNP + CTCF	1239
aagcTAATACGACTCACTATAGGTAGCTCTGAGCCTGCAGGCGTTTTAGAGCTAGAAATAGCAAGTTAAAATAAGGCTAGTCCGTTATCAACTTGAAAAAGTGGCACCGAGTCGGTGCTTTT	chr11:57935263-57935285	chr11	57935212	57935830	ADNP + CTCF	1240
aagcTAATACGACTCACTATAGGTCACCTGTGCTGGCTGGCACGTTTTAGAGCTAGAAATAGCAAGTTAAAATAAGGCTAGTCCGTTATCAACTTGAAAAAGTGGCACCGAGTCGGTGCTTTT	chr11:57935238-57935260	chr11	57935212	57935830	ADNP + CTCF	1241
aagcTAATACGACTCACTATAGGAGCCTGGGATGCGTTAGACCGTTTTAGAGCTAGAAATAGCAAGTTAAAATAAGGCTAGTCCGTTATCAACTTGAAAAAGTGGCACCGAGTCGGTGCTTTT	chr11:57935750-57935772	chr11	57935212	57935830	ADNP + CTCF	1242
aagcTAATACGACTCACTATAGGTTCCAGGTCTAACGCATCCCGTTTTAGAGCTAGAAATAGCAAGTTAAAATAAGGCTAGTCCGTTATCAACTTGAAAAAGTGGCACCGAGTCGGTGCTTTT	chr11:57935748-57935770	chr11	57935212	57935830	ADNP + CTCF	1243
aagcTAATACGACTCACTATAGGATGCTGATGAAGGTCCCAAGTTTTAGAGCTAGAAATAGCAAGTTAAAATAAGGCTAGTCCGTTATCAACTTGAAAAAGTGGCACCGAGTCGGTGCTTTT	chr14:84446902-84446924	chr14	84446862	84447480	ADNP + CTCF	1244
aagcTAATACGACTCACTATAGGTCAATGACCACGGTACCCAGGTTTTAGAGCTAGAAATAGCAAGTTAAAATAAGGCTAGTCCGTTATCAACTTGAAAAAGTGGCACCGAGTCGGTGCTTTT	chr14:84446866-84446888	chr14	84446862	84447480	ADNP + CTCF	1245
aagcTAATACGACTCACTATAGGCGAGTACAATGTGACCATTGGTTTTAGAGCTAGAAATAGCAAGTTAAAATAAGGCTAGTCCGTTATCAACTTGAAAAAGTGGCACCGAGTCGGTGCTTTT	chr14:84447396-84447418	chr14	84446862	84447480	ADNP + CTCF	1246
aagcTAATACGACTCACTATAGGCCCCCGTCCCGGGCCACAAGTTTTAGAGCTAGAAATAGCAAGTTAAAATAAGGCTAGTCCGTTATCAACTTGAAAAAGTGGCACCGAGTCGGTGCTTTT	chr14:84447410-84447432	chr14	84446862	84447480	ADNP + CTCF	1247
aagcTAATACGACTCACTATAGGCTACACCTATGCCCTCCACCGTTTTAGAGCTAGAAATAGCAAGTTAAAATAAGGCTAGTCCGTTATCAACTTGAAAAAGTGGCACCGAGTCGGTGCTTTT	chr2:72088118-72088140	chr2	72088116	72088734	ADNP + CTCF	1248
aagcTAATACGACTCACTATAGGAACAAGCAAGCTTGCCCAGGTTTTAGAGCTAGAAATAGCAAGTTAAAATAAGGCTAGTCCGTTATCAACTTGAAAAAGTGGCACCGAGTCGGTGCTTTT	chr2:72088147-72088169	chr2	72088116	72088734	ADNP + CTCF	1249
aagcTAATACGACTCACTATAGGTTAGGCCAACAGGAAAATATGTTTTAGAGCTAGAAATAGCAAGTTAAAATAAGGCTAGTCCGTTATCAACTTGAAAAAGTGGCACCGAGTCGGTGCTTTT	chr2:72088653-72088675	chr2	72088116	72088734	ADNP + CTCF	1250
aagcTAATACGACTCACTATAGGAGCTGCCTATATTTTCCTGTGTTTTAGAGCTAGAAATAGCAAGTTAAAATAAGGCTAGTCCGTTATCAACTTGAAAAAGTGGCACCGAGTCGGTGCTTTT	chr2:72088648-72088670	chr2	72088116	72088734	ADNP + CTCF	1251
aagcTAATACGACTCACTATAGGAAAAGAGGCTTCAATCAGTTGTTTTAGAGCTAGAAATAGCAAGTTAAAATAAGGCTAGTCCGTTATCAACTTGAAAAAGTGGCACCGAGTCGGTGCTTTT	chr2:59759086-59759108	chr2	59759059	59759677	ADNP + CTCF	1252
aagcTAATACGACTCACTATAGGTGTGATGCATTGACTTTTAGTTTTAGAGCTAGAAATAGCAAGTTAAAATAAGGCTAGTCCGTTATCAACTTGAAAAAGTGGCACCGAGTCGGTGCTTTT	chr2:59759116-59759138	chr2	59759059	59759677	ADNP + CTCF	1253
aagcTAATACGACTCACTATAGGCGGCCATAGGCATTCTACAGGTTTTAGAGCTAGAAATAGCAAGTTAAAATAAGGCTAGTCCGTTATCAACTTGAAAAAGTGGCACCGAGTCGGTGCTTTT	chr2:59759602-59759624	chr2	59759059	59759677	ADNP + CTCF	1254
aagcTAATACGACTCACTATAGGTTTCCACTGTAGAATGCCTAGTTTTAGAGCTAGAAATAGCAAGTTAAAATAAGGCTAGTCCGTTATCAACTTGAAAAAGTGGCACCGAGTCGGTGCTTTT	chr2:59759599-59759621	chr2	59759059	59759677	ADNP + CTCF	1255
aagcTAATACGACTCACTATAGGAGATATCTACCACCTCGACAGTTTTAGAGCTAGAAATAGCAAGTTAAAATAAGGCTAGTCCGTTATCAACTTGAAAAAGTGGCACCGAGTCGGTGCTTTT	chr11:50339860-50339882	chr11	50339837	50340455	ADNP + CTCF	1256
aagcTAATACGACTCACTATAGGTATCAATCTCCATGTCGAGGGTTTTAGAGCTAGAAATAGCAAGTTAAAATAAGGCTAGTCCGTTATCAACTTGAAAAAGTGGCACCGAGTCGGTGCTTTT	chr11:50339851-50339873	chr11	50339837	50340455	ADNP + CTCF	1257
aagcTAATACGACTCACTATAGGCCCTCCCCCCTTTTGAGGACGTTTTAGAGCTAGAAATAGCAAGTTAAAATAAGGCTAGTCCGTTATCAACTTGAAAAAGTGGCACCGAGTCGGTGCTTTT	NA	chr11	50339837	50340455	ADNP + CTCF	1258
aagcTAATACGACTCACTATAGGTCAAAGAACCTGTCCTCAAAGTTTTAGAGCTAGAAATAGCAAGTTAAAATAAGGCTAGTCCGTTATCAACTTGAAAAAGTGGCACCGAGTCGGTGCTTTT	chr11:50340389-50340411	chr11	50339837	50340455	ADNP + CTCF	1259
aagcTAATACGACTCACTATAGGCCCCTCTTTCTCATTTCAAGTTTTAGAGCTAGAAATAGCAAGTTAAAATAAGGCTAGTCCGTTATCAACTTGAAAAAGTGGCACCGAGTCGGTGCTTTT	chr17:45584789-45584811	chr17	45584740	45585358	ADNP + CTCF	1260
aagcTAATACGACTCACTATAGGCCCTTGAAATGAGAAAGAGGTTTTAGAGCTAGAAATAGCAAGTTAAAATAAGGCTAGTCCGTTATCAACTTGAAAAAGTGGCACCGAGTCGGTGCTTTT	chr17:45584788-45584810	chr17	45584740	45585358	ADNP + CTCF	1261
aagcTAATACGACTCACTATAGGGCAGTAAAATGACAAGGGCGTTTTAGAGCTAGAAATAGCAAGTTAAAATAAGGCTAGTCCGTTATCAACTTGAAAAAGTGGCACCGAGTCGGTGCTTTT	chr17:45585270-45585292	chr17	45584740	45585358	ADNP + CTCF	1262
aagcTAATACGACTCACTATAGGCAGTAAAATGACAAGGGCTGTTTTAGAGCTAGAAATAGCAAGTTAAAATAAGGCTAGTCCGTTATCAACTTGAAAAAGTGGCACCGAGTCGGTGCTTTT	chr17:45585271-45585293	chr17	45584740	45585358	ADNP + CTCF	1263
aagcTAATACGACTCACTATAGGAACGTCGTTTCCATTGCCAGGTTTTAGAGCTAGAAATAGCAAGTTAAAATAAGGCTAGTCCGTTATCAACTTGAAAAAGTGGCACCGAGTCGGTGCTTTT	chr4:129406328-129406350	chr4	129406310	129406928	ADNP + CTCF	1264
aagcTAATACGACTCACTATAGGAACGTCGTTTCCATTGCCAGTTTTAGAGCTAGAAATAGCAAGTTAAAATAAGGCTAGTCCGTTATCAACTTGAAAAAGTGGCACCGAGTCGGTGCTTTT	chr4:129406327-129406349	chr4	129406310	129406928	ADNP + CTCF	1265
aagcTAATACGACTCACTATAGGTATTGTTGAGATTACTGGTGTTTTAGAGCTAGAAATAGCAAGTTAAAATAAGGCTAGTCCGTTATCAACTTGAAAAAGTGGCACCGAGTCGGTGCTTTT	chr4:129406854-129406876	chr4	129406310	129406928	ADNP + CTCF	1266
aagcTAATACGACTCACTATAGGGTATTGTTGAGATTACTGGGTTTTAGAGCTAGAAATAGCAAGTTAAAATAAGGCTAGTCCGTTATCAACTTGAAAAAGTGGCACCGAGTCGGTGCTTTT	chr4:129406855-129406877	chr4	129406310	129406928	ADNP + CTCF	1267
aagcTAATACGACTCACTATAGGAATACACATTAAAAACCTGGGTTTTAGAGCTAGAAATAGCAAGTTAAAATAAGGCTAGTCCGTTATCAACTTGAAAAAGTGGCACCGAGTCGGTGCTTTT	chr1:135699290-135699312	chr1	135699246	135699864	ADNP + CTCF	1268
aagcTAATACGACTCACTATAGGACCATCTGCTTTTCACCGCCGTTTTAGAGCTAGAAATAGCAAGTTAAAATAAGGCTAGTCCGTTATCAACTTGAAAAAGTGGCACCGAGTCGGTGCTTTT	chr1:135699305-135699327	chr1	135699246	135699864	ADNP + CTCF	1269
aagcTAATACGACTCACTATAGGAACTGGCCCCAGGGTTTTCCGTTTTAGAGCTAGAAATAGCAAGTTAAAATAAGGCTAGTCCGTTATCAACTTGAAAAAGTGGCACCGAGTCGGTGCTTTT	chr1:135699779-135699801	chr1	135699246	135699864	ADNP + CTCF	1270
aagcTAATACGACTCACTATAGGCGTCAAGAGAACTGGCCCCAGTTTTAGAGCTAGAAATAGCAAGTTAAAATAAGGCTAGTCCGTTATCAACTTGAAAAAGTGGCACCGAGTCGGTGCTTTT	chr1:135699788-135699810	chr1	135699246	135699864	ADNP + CTCF	1271
aagcTAATACGACTCACTATAGGCCTTTAGCAGGTCCCACTGGTTTTAGAGCTAGAAATAGCAAGTTAAAATAAGGCTAGTCCGTTATCAACTTGAAAAAGTGGCACCGAGTCGGTGCTTTT	chr10:127656402-127656424	chr10	127656373	127656991	ADNP + CTCF	1272
aagcTAATACGACTCACTATAGGCCTGCTAAAGGCCCATCCAGGTTTTAGAGCTAGAAATAGCAAGTTAAAATAAGGCTAGTCCGTTATCAACTTGAAAAAGTGGCACCGAGTCGGTGCTTTT	chr10:127656391-127656413	chr10	127656373	127656991	ADNP + CTCF	1273
aagcTAATACGACTCACTATAGGCAGGATCTCCTGAAGTGGGGGTTTTAGAGCTAGAAATAGCAAGTTAAAATAAGGCTAGTCCGTTATCAACTTGAAAAAGTGGCACCGAGTCGGTGCTTTT	chr10:127656910-127656932	chr10	127656373	127656991	ADNP + CTCF	1274
aagcTAATACGACTCACTATAGGTCTGTACTCCTCCCCACTTCGTTTTAGAGCTAGAAATAGCAAGTTAAAATAAGGCTAGTCCGTTATCAACTTGAAAAAGTGGCACCGAGTCGGTGCTTTT	chr10:127656902-127656924	chr10	127656373	127656991	ADNP + CTCF	1275
aagcTAATACGACTCACTATAGGAGGGTTGGGTTTTCGAAACAGTTTTAGAGCTAGAAATAGCAAGTTAAAATAAGGCTAGTCCGTTATCAACTTGAAAAAGTGGCACCGAGTCGGTGCTTTT	chr17:47624472-47624494	chr17	47624462	47625080	ADNP + CTCF	1276
aagcTAATACGACTCACTATAGGAGGGTTGGGTTTTCGAAACGTTTTAGAGCTAGAAATAGCAAGTTAAAATAAGGCTAGTCCGTTATCAACTTGAAAAAGTGGCACCGAGTCGGTGCTTTT	chr17:47624471-47624493	chr17	47624462	47625080	ADNP + CTCF	1277
aagcTAATACGACTCACTATAGGAAGGCTTGCGCAGCCACGCCGTTTTAGAGCTAGAAATAGCAAGTTAAAATAAGGCTAGTCCGTTATCAACTTGAAAAAGTGGCACCGAGTCGGTGCTTTT	chr17:47624992-47625014	chr17	47624462	47625080	ADNP + CTCF	1278
aagcTAATACGACTCACTATAGGTGCTTGCTGCTAGCCGGGCGGTTTTAGAGCTAGAAATAGCAAGTTAAAATAAGGCTAGTCCGTTATCAACTTGAAAAAGTGGCACCGAGTCGGTGCTTTT	chr17:47625005-47625027	chr17	47624462	47625080	ADNP + CTCF	1279
aagcTAATACGACTCACTATAGGTTATTGATTCGGCTTTACAGGTTTTAGAGCTAGAAATAGCAAGTTAAAATAAGGCTAGTCCGTTATCAACTTGAAAAAGTGGCACCGAGTCGGTGCTTTT	chr9:116590104-116590126	chr9	116590031	116590649	ADNP + CTCF	1280
aagcTAATACGACTCACTATAGGCTAAGCTTCCTCAGATGACGTTTTAGAGCTAGAAATAGCAAGTTAAAATAAGGCTAGTCCGTTATCAACTTGAAAAAGTGGCACCGAGTCGGTGCTTTT	chr9:116590054-116590076	chr9	116590031	116590649	ADNP + CTCF	1281
aagcTAATACGACTCACTATAGGCACATGTGTACATACAAAAGTTTTAGAGCTAGAAATAGCAAGTTAAAATAAGGCTAGTCCGTTATCAACTTGAAAAAGTGGCACCGAGTCGGTGCTTTT	chr9:116590564-116590586	chr9	116590031	116590649	ADNP + CTCF	1282
aagcTAATACGACTCACTATAGGTGTTGCAAGAATGATAACTGGTTTTAGAGCTAGAAATAGCAAGTTAAAATAAGGCTAGTCCGTTATCAACTTGAAAAAGTGGCACCGAGTCGGTGCTTTT	chr9:116590590-116590612	chr9	116590031	116590649	ADNP + CTCF	1283
aagcTAATACGACTCACTATAGGCCATTGCCCAGCAACTTCTAGTTTTAGAGCTAGAAATAGCAAGTTAAAATAAGGCTAGTCCGTTATCAACTTGAAAAAGTGGCACCGAGTCGGTGCTTTT	chr9:21319372-21319394	chr9	21319359	21319977	ADNP + CTCF	1284
aagcTAATACGACTCACTATAGGAAGCAACCTTAGAAGTTGCTGTTTTAGAGCTAGAAATAGCAAGTTAAAATAAGGCTAGTCCGTTATCAACTTGAAAAAGTGGCACCGAGTCGGTGCTTTT	chr9:21319378-21319400	chr9	21319359	21319977	ADNP + CTCF	1285
aagcTAATACGACTCACTATAGGACTGGGTCTCACGTACCCCGTTTTAGAGCTAGAAATAGCAAGTTAAAATAAGGCTAGTCCGTTATCAACTTGAAAAAGTGGCACCGAGTCGGTGCTTTT	chr9:21319890-21319912	chr9	21319359	21319977	ADNP + CTCF	1286
aagcTAATACGACTCACTATAGGAGGAGTTTGAGGACAGCCTGGTTTTAGAGCTAGAAATAGCAAGTTAAAATAAGGCTAGTCCGTTATCAACTTGAAAAAGTGGCACCGAGTCGGTGCTTTT	chr9:21319906-21319928	chr9	21319359	21319977	ADNP + CTCF	1287
aagcTAATACGACTCACTATAGGATTCTGCCCATCTCTACTGGTTTTAGAGCTAGAAATAGCAAGTTAAAATAAGGCTAGTCCGTTATCAACTTGAAAAAGTGGCACCGAGTCGGTGCTTTT	chr8:86926165-86926187	chr8	86926105	86926723	ADNP + CTCF	1288
aagcTAATACGACTCACTATAGGAGCGGTGCCTCAGTAGAGATGTTTTAGAGCTAGAAATAGCAAGTTAAAATAAGGCTAGTCCGTTATCAACTTGAAAAAGTGGCACCGAGTCGGTGCTTTT	chr8:86926172-86926194	chr8	86926105	86926723	ADNP + CTCF	1289
aagcTAATACGACTCACTATAGGACAAACACTCAGATGAAAATGTTTTAGAGCTAGAAATAGCAAGTTAAAATAAGGCTAGTCCGTTATCAACTTGAAAAAGTGGCACCGAGTCGGTGCTTTT	chr8:86926659-86926681	chr8	86926105	86926723	ADNP + CTCF	1290
aagcTAATACGACTCACTATAGGTGTTTGTACAAATGCAAAGGTTTTAGAGCTAGAAATAGCAAGTTAAAATAAGGCTAGTCCGTTATCAACTTGAAAAAGTGGCACCGAGTCGGTGCTTTT	chr8:86926674-86926696	chr8	86926105	86926723	ADNP + CTCF	1291
aagcTAATACGACTCACTATAGGTGAGCTCAAGCCGCACAGGGTTTTAGAGCTAGAAATAGCAAGTTAAAATAAGGCTAGTCCGTTATCAACTTGAAAAAGTGGCACCGAGTCGGTGCTTTT	chr7:29287433-29287455	chr7	29287424	29288042	ADNP + CTCF	1292
aagcTAATACGACTCACTATAGGCTTTGCAAGTTGTCTTACTCGTTTTAGAGCTAGAAATAGCAAGTTAAAATAAGGCTAGTCCGTTATCAACTTGAAAAAGTGGCACCGAGTCGGTGCTTTT	chr7:29287500-29287522	chr7	29287424	29288042	ADNP + CTCF	1293
aagcTAATACGACTCACTATAGGAATTTTCATCAGTCTACCTGTTTTAGAGCTAGAAATAGCAAGTTAAAATAAGGCTAGTCCGTTATCAACTTGAAAAAGTGGCACCGAGTCGGTGCTTTT	chr7:29287953-29287975	chr7	29287424	29288042	ADNP + CTCF	1294
aagcTAATACGACTCACTATAGGAGACAGTACAAGAGAGGCCGGTTTTAGAGCTAGAAATAGCAAGTTAAAATAAGGCTAGTCCGTTATCAACTTGAAAAAGTGGCACCGAGTCGGTGCTTTT	chr7:29287970-29287992	chr7	29287424	29288042	ADNP + CTCF	1295
aagcTAATACGACTCACTATAGGAATGGCAACCTTGCCTCACAGTTTTAGAGCTAGAAATAGCAAGTTAAAATAAGGCTAGTCCGTTATCAACTTGAAAAAGTGGCACCGAGTCGGTGCTTTT	chr8:47942908-47942930	chr8	47942904	47943522	ADNP + CTCF	1296
aagcTAATACGACTCACTATAGGATTAAGGTGACTGTACAGCTGTTTTAGAGCTAGAAATAGCAAGTTAAAATAAGGCTAGTCCGTTATCAACTTGAAAAAGTGGCACCGAGTCGGTGCTTTT	chr8:47942957-47942979	chr8	47942904	47943522	ADNP + CTCF	1297
aagcTAATACGACTCACTATAGGTGGCAAGGTGGGGAGTGTATGTTTTAGAGCTAGAAATAGCAAGTTAAAATAAGGCTAGTCCGTTATCAACTTGAAAAAGTGGCACCGAGTCGGTGCTTTT	chr8:47943441-47943463	chr8	47942904	47943522	ADNP + CTCF	1298
aagcTAATACGACTCACTATAGGTGGCAAGGTGGGGAGTGTAGTTTTAGAGCTAGAAATAGCAAGTTAAAATAAGGCTAGTCCGTTATCAACTTGAAAAAGTGGCACCGAGTCGGTGCTTTT	chr8:47943442-47943464	chr8	47942904	47943522	ADNP + CTCF	1299
aagcTAATACGACTCACTATAGGTGTCAGGACGACTAAGTCCCGTTTTAGAGCTAGAAATAGCAAGTTAAAATAAGGCTAGTCCGTTATCAACTTGAAAAAGTGGCACCGAGTCGGTGCTTTT	chr6:125603193-125603215	chr6	125603188	125603806	ADNP + CTCF	1300
aagcTAATACGACTCACTATAGGTTAACTAAGTGGAACCATTGGTTTTAGAGCTAGAAATAGCAAGTTAAAATAAGGCTAGTCCGTTATCAACTTGAAAAAGTGGCACCGAGTCGGTGCTTTT	chr6:125603259-125603281	chr6	125603188	125603806	ADNP + CTCF	1301
aagcTAATACGACTCACTATAGGATAGAATATTGGGTCGTTTCGTTTTAGAGCTAGAAATAGCAAGTTAAAATAAGGCTAGTCCGTTATCAACTTGAAAAAGTGGCACCGAGTCGGTGCTTTT	chr6:125603720-125603742	chr6	125603188	125603806	ADNP + CTCF	1302
aagcTAATACGACTCACTATAGGATATTGGGTCGTTTCTGGCCGTTTTAGAGCTAGAAATAGCAAGTTAAAATAAGGCTAGTCCGTTATCAACTTGAAAAAGTGGCACCGAGTCGGTGCTTTT	chr6:125603725-125603747	chr6	125603188	125603806	ADNP + CTCF	1303
aagcTAATACGACTCACTATAGGTCTGTGCTGGATGGTAGCAGTTTTAGAGCTAGAAATAGCAAGTTAAAATAAGGCTAGTCCGTTATCAACTTGAAAAAGTGGCACCGAGTCGGTGCTTTT	chr19:57483830-57483852	chr19	57483787	57484405	ADNP + CTCF	1304
aagcTAATACGACTCACTATAGGGGACCAAAGCTTTACACCCGTTTTAGAGCTAGAAATAGCAAGTTAAAATAAGGCTAGTCCGTTATCAACTTGAAAAAGTGGCACCGAGTCGGTGCTTTT	chr19:57483788-57483810	chr19	57483787	57484405	ADNP + CTCF	1305
aagcTAATACGACTCACTATAGGACTAGGAAGCTGTTCCACAGTTTTAGAGCTAGAAATAGCAAGTTAAAATAAGGCTAGTCCGTTATCAACTTGAAAAAGTGGCACCGAGTCGGTGCTTTT	chr19:57484321-57484343	chr19	57483787	57484405	ADNP + CTCF	1306
aagcTAATACGACTCACTATAGGACATAGCCTCCAAAACCATGGTTTTAGAGCTAGAAATAGCAAGTTAAAATAAGGCTAGTCCGTTATCAACTTGAAAAAGTGGCACCGAGTCGGTGCTTTT	chr19:57484336-57484358	chr19	57483787	57484405	ADNP + CTCF	1307
aagcTAATACGACTCACTATAGGAGCTGGCTATTCTCGGTAGGGTTTTAGAGCTAGAAATAGCAAGTTAAAATAAGGCTAGTCCGTTATCAACTTGAAAAAGTGGCACCGAGTCGGTGCTTTT	chr5:120312210-120312232	chr5	120312198	120312816	ADNP + CTCF	1308
aagcTAATACGACTCACTATAGGTCTCAGGGTGCAAACTTTAGTTTTAGAGCTAGAAATAGCAAGTTAAAATAAGGCTAGTCCGTTATCAACTTGAAAAAGTGGCACCGAGTCGGTGCTTTT	chr5:120312249-120312271	chr5	120312198	120312816	ADNP + CTCF	1309
aagcTAATACGACTCACTATAGGTTGGTATGTGCATTGGGAAAGTTTTAGAGCTAGAAATAGCAAGTTAAAATAAGGCTAGTCCGTTATCAACTTGAAAAAGTGGCACCGAGTCGGTGCTTTT	chr5:120312731-120312753	chr5	120312198	120312816	ADNP + CTCF	1310
aagcTAATACGACTCACTATAGGTGCATTGGGAAATGGAGAGGTTTTAGAGCTAGAAATAGCAAGTTAAAATAAGGCTAGTCCGTTATCAACTTGAAAAAGTGGCACCGAGTCGGTGCTTTT	chr5:120312738-120312760	chr5	120312198	120312816	ADNP + CTCF	1311
aagcTAATACGACTCACTATAGGTCATTTTTATTGTACTATTGGTTTTAGAGCTAGAAATAGCAAGTTAAAATAAGGCTAGTCCGTTATCAACTTGAAAAAGTGGCACCGAGTCGGTGCTTTT	chr11:68910735-68910757	chr11	68910678	68911296	ADNP + CTCF	1312
aagcTAATACGACTCACTATAGGCATTTTTATTGTACTATTGTGTTTTAGAGCTAGAAATAGCAAGTTAAAATAAGGCTAGTCCGTTATCAACTTGAAAAAGTGGCACCGAGTCGGTGCTTTT	chr11:68910736-68910758	chr11	68910678	68911296	ADNP + CTCF	1313
aagcTAATACGACTCACTATAGGTCTGGGCCTTTGGAATGCCGTTTTAGAGCTAGAAATAGCAAGTTAAAATAAGGCTAGTCCGTTATCAACTTGAAAAAGTGGCACCGAGTCGGTGCTTTT	chr11:68911213-68911235	chr11	68910678	68911296	ADNP + CTCF	1314
aagcTAATACGACTCACTATAGGTCAGTGGCCTGGCATTCCAAGTTTTAGAGCTAGAAATAGCAAGTTAAAATAAGGCTAGTCCGTTATCAACTTGAAAAAGTGGCACCGAGTCGGTGCTTTT	chr11:68911206-68911228	chr11	68910678	68911296	ADNP + CTCF	1315
aagcTAATACGACTCACTATAGGCTCCCTGACAATTGTTCCTGTTTTAGAGCTAGAAATAGCAAGTTAAAATAAGGCTAGTCCGTTATCAACTTGAAAAAGTGGCACCGAGTCGGTGCTTTT	chr9:31098058-31098080	chr9	31098019	31098637	ADNP + CTCF	1316
aagcTAATACGACTCACTATAGGACAATTGTTCCTTGGGCAGGTTTTAGAGCTAGAAATAGCAAGTTAAAATAAGGCTAGTCCGTTATCAACTTGAAAAAGTGGCACCGAGTCGGTGCTTTT	chr9:31098065-31098087	chr9	31098019	31098637	ADNP + CTCF	1317
aagcTAATACGACTCACTATAGGTTGGCTAATTCCTCCTCCTGGTTTTAGAGCTAGAAATAGCAAGTTAAAATAAGGCTAGTCCGTTATCAACTTGAAAAAGTGGCACCGAGTCGGTGCTTTT	chr9:31098556-31098578	chr9	31098019	31098637	ADNP + CTCF	1318
aagcTAATACGACTCACTATAGGTGGTAGTCAGCCTCAGGAGGGTTTTAGAGCTAGAAATAGCAAGTTAAAATAAGGCTAGTCCGTTATCAACTTGAAAAAGTGGCACCGAGTCGGTGCTTTT	chrX:51792592-51792614	chr9	31098019	31098637	ADNP + CTCF	1319
aagcTAATACGACTCACTATAGGCCGATCCGCATCCAGCAGCGGTTTTAGAGCTAGAAATAGCAAGTTAAAATAAGGCTAGTCCGTTATCAACTTGAAAAAGTGGCACCGAGTCGGTGCTTTT	chr9:21166045-21166067	chr9	21165990	21166608	ADNP + CTCF	1320
aagcTAATACGACTCACTATAGGAGCACCTGTGGCGGCAGCCGGTTTTAGAGCTAGAAATAGCAAGTTAAAATAAGGCTAGTCCGTTATCAACTTGAAAAAGTGGCACCGAGTCGGTGCTTTT	chr9:21166019-21166041	chr9	21165990	21166608	ADNP + CTCF	1321
aagcTAATACGACTCACTATAGGACTAATTGTGGGGTGTCCTGTTTTAGAGCTAGAAATAGCAAGTTAAAATAAGGCTAGTCCGTTATCAACTTGAAAAAGTGGCACCGAGTCGGTGCTTTT	chr9:21166518-21166540	chr9	21165990	21166608	ADNP + CTCF	1322
aagcTAATACGACTCACTATAGGACTAATTGTGGGGTGTCCTAGTTTTAGAGCTAGAAATAGCAAGTTAAAATAAGGCTAGTCCGTTATCAACTTGAAAAAGTGGCACCGAGTCGGTGCTTTT	chr9:21166519-21166541	chr9	21165990	21166608	ADNP + CTCF	1323
aagcTAATACGACTCACTATAGGTTAAAAAAGACTGTATAACTGTTTTAGAGCTAGAAATAGCAAGTTAAAATAAGGCTAGTCCGTTATCAACTTGAAAAAGTGGCACCGAGTCGGTGCTTTT	chr4:149332235-149332257	chr4	149332233	149332851	ADNP + CTCF	1324
aagcTAATACGACTCACTATAGGATTAAAAAAGACTGTATAACGTTTTAGAGCTAGAAATAGCAAGTTAAAATAAGGCTAGTCCGTTATCAACTTGAAAAAGTGGCACCGAGTCGGTGCTTTT	chr4:149332236-149332258	chr4	149332233	149332851	ADNP + CTCF	1325
aagcTAATACGACTCACTATAGGCACGAGTGCTGTGTGTTTTGGTTTTAGAGCTAGAAATAGCAAGTTAAAATAAGGCTAGTCCGTTATCAACTTGAAAAAGTGGCACCGAGTCGGTGCTTTT	chr4:149332767-149332789	chr4	149332233	149332851	ADNP + CTCF	1326
aagcTAATACGACTCACTATAGGCTTGGCCTAAGTCAGCAAGTGTTTTAGAGCTAGAAATAGCAAGTTAAAATAAGGCTAGTCCGTTATCAACTTGAAAAAGTGGCACCGAGTCGGTGCTTTT	chr4:149332800-149332822	chr4	149332233	149332851	ADNP + CTCF	1327
aagcTAATACGACTCACTATAGGAAGCGGCTAGGCAACACACTGTTTTAGAGCTAGAAATAGCAAGTTAAAATAAGGCTAGTCCGTTATCAACTTGAAAAAGTGGCACCGAGTCGGTGCTTTT	chr1:135258991-135259013	chr1	135258978	135259596	ADNP + CTCF	1328
aagcTAATACGACTCACTATAGGGGCAACATTCACGGTCCAGGTTTTAGAGCTAGAAATAGCAAGTTAAAATAAGGCTAGTCCGTTATCAACTTGAAAAAGTGGCACCGAGTCGGTGCTTTT	chr1:135259011-135259033	chr1	135258978	135259596	ADNP + CTCF	1329
aagcTAATACGACTCACTATAGGACTACAGAACAAAATCCCTCGTTTTAGAGCTAGAAATAGCAAGTTAAAATAAGGCTAGTCCGTTATCAACTTGAAAAAGTGGCACCGAGTCGGTGCTTTT	chr1:135259535-135259557	chr1	135258978	135259596	ADNP + CTCF	1330
aagcTAATACGACTCACTATAGGCAATTTCCTGCATCTCCAGAGTTTTAGAGCTAGAAATAGCAAGTTAAAATAAGGCTAGTCCGTTATCAACTTGAAAAAGTGGCACCGAGTCGGTGCTTTT	chr1:135259550-135259572	chr1	135258978	135259596	ADNP + CTCF	1331
aagcTAATACGACTCACTATAGGCTGTGGCATGGTGACAGAAGTTTTAGAGCTAGAAATAGCAAGTTAAAATAAGGCTAGTCCGTTATCAACTTGAAAAAGTGGCACCGAGTCGGTGCTTTT	chr6:126769452-126769474	chr6	126769406	126770024	ADNP + CTCF	1332
aagcTAATACGACTCACTATAGGTTGGGGTCACAGAGGATCTTGTTTTAGAGCTAGAAATAGCAAGTTAAAATAAGGCTAGTCCGTTATCAACTTGAAAAAGTGGCACCGAGTCGGTGCTTTT	chr6:126769418-126769440	chr6	126769406	126770024	ADNP + CTCF	1333
aagcTAATACGACTCACTATAGGTTCCGAAGAGCTGAGTGGTCGTTTTAGAGCTAGAAATAGCAAGTTAAAATAAGGCTAGTCCGTTATCAACTTGAAAAAGTGGCACCGAGTCGGTGCTTTT	chr6:126769938-126769960	chr6	126769406	126770024	ADNP + CTCF	1334
aagcTAATACGACTCACTATAGGCTGGATTCCGAAGAGCTGAGGTTTTAGAGCTAGAAATAGCAAGTTAAAATAAGGCTAGTCCGTTATCAACTTGAAAAAGTGGCACCGAGTCGGTGCTTTT	chr6:126769943-126769965	chr6	126769406	126770024	ADNP + CTCF	1335
aagcTAATACGACTCACTATAGGTGAATGCTGGAATGACCCAGGTTTTAGAGCTAGAAATAGCAAGTTAAAATAAGGCTAGTCCGTTATCAACTTGAAAAAGTGGCACCGAGTCGGTGCTTTT	chr2:167462877-167462899	chr2	167462845	167463463	ADNP + CTCF	1336
aagcTAATACGACTCACTATAGGCCCATGGTGAAGTACCTCTGTTTTAGAGCTAGAAATAGCAAGTTAAAATAAGGCTAGTCCGTTATCAACTTGAAAAAGTGGCACCGAGTCGGTGCTTTT	chr2:167462862-167462884	chr2	167462845	167463463	ADNP + CTCF	1337
aagcTAATACGACTCACTATAGGATGTAGTCGGGAGTGGTCTTGTTTTAGAGCTAGAAATAGCAAGTTAAAATAAGGCTAGTCCGTTATCAACTTGAAAAAGTGGCACCGAGTCGGTGCTTTT	chr2:167463407-167463429	chr2	167462845	167463463	ADNP + CTCF	1338
aagcTAATACGACTCACTATAGGATGTAGTCGGGAGTGGTCTGTTTTAGAGCTAGAAATAGCAAGTTAAAATAAGGCTAGTCCGTTATCAACTTGAAAAAGTGGCACCGAGTCGGTGCTTTT	chr2:167463408-167463430	chr2	167462845	167463463	ADNP + CTCF	1339
aagcTAATACGACTCACTATAGGCCTGATGAATGGGAGACAGGGTTTTAGAGCTAGAAATAGCAAGTTAAAATAAGGCTAGTCCGTTATCAACTTGAAAAAGTGGCACCGAGTCGGTGCTTTT	chr11:51817700-51817722	chr11	51817649	51818267	ADNP + CTCF	1340
aagcTAATACGACTCACTATAGGAGTGCCGTCGATGGGGAACGGTTTTAGAGCTAGAAATAGCAAGTTAAAATAAGGCTAGTCCGTTATCAACTTGAAAAAGTGGCACCGAGTCGGTGCTTTT	chr11:51817669-51817691	chr11	51817649	51818267	ADNP + CTCF	1341
aagcTAATACGACTCACTATAGGAGAGCGGTGGAGACTCAGGAGTTTTAGAGCTAGAAATAGCAAGTTAAAATAAGGCTAGTCCGTTATCAACTTGAAAAAGTGGCACCGAGTCGGTGCTTTT	chr11:51818177-51818199	chr11	51817649	51818267	ADNP + CTCF	1342
aagcTAATACGACTCACTATAGGAGCGGTGGAGACTCAGGAAGTTTTAGAGCTAGAAATAGCAAGTTAAAATAAGGCTAGTCCGTTATCAACTTGAAAAAGTGGCACCGAGTCGGTGCTTTT	chr11:51818178-51818200	chr11	51817649	51818267	ADNP + CTCF	1343
aagcTAATACGACTCACTATAGGACAATCATGTCAACTCAGCAGTTTTAGAGCTAGAAATAGCAAGTTAAAATAAGGCTAGTCCGTTATCAACTTGAAAAAGTGGCACCGAGTCGGTGCTTTT	chr19:4966055-4966077	chr19	4966041	4966659	ADNP + CTCF	1344
aagcTAATACGACTCACTATAGGATCATGTCAACTCAGCAGGGGTTTTAGAGCTAGAAATAGCAAGTTAAAATAAGGCTAGTCCGTTATCAACTTGAAAAAGTGGCACCGAGTCGGTGCTTTT	chr19:4966052-4966074	chr19	4966041	4966659	ADNP + CTCF	1345
aagcTAATACGACTCACTATAGGAATTTCACTTATGTAGGTCTGTTTTAGAGCTAGAAATAGCAAGTTAAAATAAGGCTAGTCCGTTATCAACTTGAAAAAGTGGCACCGAGTCGGTGCTTTT	chr19:4966573-4966595	chr19	4966041	4966659	ADNP + CTCF	1346
aagcTAATACGACTCACTATAGGAATTTCACTTATGTAGGTCGTTTTAGAGCTAGAAATAGCAAGTTAAAATAAGGCTAGTCCGTTATCAACTTGAAAAAGTGGCACCGAGTCGGTGCTTTT	chr19:4966574-4966596	chr19	4966041	4966659	ADNP + CTCF	1347
aagcTAATACGACTCACTATAGGAAAAAGACAGACTAGTACTGGTTTTAGAGCTAGAAATAGCAAGTTAAAATAAGGCTAGTCCGTTATCAACTTGAAAAAGTGGCACCGAGTCGGTGCTTTT	chrX:8009285-8009307	chrX	8009259	8009877	ADNP + CTCF	1348
aagcTAATACGACTCACTATAGGACAGACTAGTACTGGGGGAGTTTTAGAGCTAGAAATAGCAAGTTAAAATAAGGCTAGTCCGTTATCAACTTGAAAAAGTGGCACCGAGTCGGTGCTTTT	chrX:8009280-8009302	chrX	8009259	8009877	ADNP + CTCF	1349
aagcTAATACGACTCACTATAGGTGCCCAGTGCTTAAAAGGAAGTTTTAGAGCTAGAAATAGCAAGTTAAAATAAGGCTAGTCCGTTATCAACTTGAAAAAGTGGCACCGAGTCGGTGCTTTT	chrX:8009795-8009817	chrX	8009259	8009877	ADNP + CTCF	1350
aagcTAATACGACTCACTATAGGATGCCCAGTGCTTAAAAGGAGTTTTAGAGCTAGAAATAGCAAGTTAAAATAAGGCTAGTCCGTTATCAACTTGAAAAAGTGGCACCGAGTCGGTGCTTTT	chrX:8009796-8009818	chrX	8009259	8009877	ADNP + CTCF	1351
aagcTAATACGACTCACTATAGGAAGCCAGGAGCAGAACGGCGGTTTTAGAGCTAGAAATAGCAAGTTAAAATAAGGCTAGTCCGTTATCAACTTGAAAAAGTGGCACCGAGTCGGTGCTTTT	chr7:27621895-27621917	chr7	27621835	27622453	ADNP + CTCF	1352
aagcTAATACGACTCACTATAGGAACGGCGTGGTGCACGAGATGTTTTAGAGCTAGAAATAGCAAGTTAAAATAAGGCTAGTCCGTTATCAACTTGAAAAAGTGGCACCGAGTCGGTGCTTTT	chr7:27621908-27621930	chr7	27621835	27622453	ADNP + CTCF	1353
aagcTAATACGACTCACTATAGGAAGAGACAAATGGCTCTCTGGTTTTAGAGCTAGAAATAGCAAGTTAAAATAAGGCTAGTCCGTTATCAACTTGAAAAAGTGGCACCGAGTCGGTGCTTTT	chr7:27622379-27622401	chr7	27621835	27622453	ADNP + CTCF	1354
aagcTAATACGACTCACTATAGGCAACAGACAGAAGAGACAAAGTTTTAGAGCTAGAAATAGCAAGTTAAAATAAGGCTAGTCCGTTATCAACTTGAAAAAGTGGCACCGAGTCGGTGCTTTT	chr7:27622389-27622411	chr7	27621835	27622453	ADNP + CTCF	1355
aagcTAATACGACTCACTATAGGCCTCTGCGTGGGAACCAAAGTTTTAGAGCTAGAAATAGCAAGTTAAAATAAGGCTAGTCCGTTATCAACTTGAAAAAGTGGCACCGAGTCGGTGCTTTT	chr4:139840365-139840387	chr4	139840342	139840960	ADNP + CTCF	1356
aagcTAATACGACTCACTATAGGCGTGGGAACCAAATGGTGTGTTTTAGAGCTAGAAATAGCAAGTTAAAATAAGGCTAGTCCGTTATCAACTTGAAAAAGTGGCACCGAGTCGGTGCTTTT	chr4:139840359-139840381	chr4	139840342	139840960	ADNP + CTCF	1357
aagcTAATACGACTCACTATAGGTTTACAGGCATCTGTTGCATGTTTTAGAGCTAGAAATAGCAAGTTAAAATAAGGCTAGTCCGTTATCAACTTGAAAAAGTGGCACCGAGTCGGTGCTTTT	chr4:139840876-139840898	chr4	139840342	139840960	ADNP + CTCF	1358
aagcTAATACGACTCACTATAGGTTTACAGGCATCTGTTGCAGTTTTAGAGCTAGAAATAGCAAGTTAAAATAAGGCTAGTCCGTTATCAACTTGAAAAAGTGGCACCGAGTCGGTGCTTTT	chr4:139840877-139840899	chr4	139840342	139840960	ADNP + CTCF	1359
aagcTAATACGACTCACTATAGGATGAAAGGTCTGGGCATCACGTTTTAGAGCTAGAAATAGCAAGTTAAAATAAGGCTAGTCCGTTATCAACTTGAAAAAGTGGCACCGAGTCGGTGCTTTT	chr15:78037103-78037125	chr15	78037082	78037700	ADNP + CTCF	1360
aagcTAATACGACTCACTATAGGATGAAAGGTCTGGGCATCACGTTTTAGAGCTAGAAATAGCAAGTTAAAATAAGGCTAGTCCGTTATCAACTTGAAAAAGTGGCACCGAGTCGGTGCTTTT	chr15:78037103-78037125	chr15	78037082	78037700	ADNP + CTCF	1361
aagcTAATACGACTCACTATAGGTGGAGTATATGCCCCACCTCGTTTTAGAGCTAGAAATAGCAAGTTAAAATAAGGCTAGTCCGTTATCAACTTGAAAAAGTGGCACCGAGTCGGTGCTTTT	chr15:78037617-78037639	chr15	78037082	78037700	ADNP + CTCF	1362
aagcTAATACGACTCACTATAGGTGGAGTATATGCCCCACCTCGTTTTAGAGCTAGAAATAGCAAGTTAAAATAAGGCTAGTCCGTTATCAACTTGAAAAAGTGGCACCGAGTCGGTGCTTTT	chr15:78037617-78037639	chr15	78037082	78037700	ADNP + CTCF	1363
aagcTAATACGACTCACTATAGGCATCATGGTGACACATGACAGTTTTAGAGCTAGAAATAGCAAGTTAAAATAAGGCTAGTCCGTTATCAACTTGAAAAAGTGGCACCGAGTCGGTGCTTTT	chr2:153935166-153935188	chr2	153935129	153935747	ADNP + CTCF	1364
aagcTAATACGACTCACTATAGGTGTTGTCACACACTCACTAAGTTTTAGAGCTAGAAATAGCAAGTTAAAATAAGGCTAGTCCGTTATCAACTTGAAAAAGTGGCACCGAGTCGGTGCTTTT	chr2:153935190-153935212	chr2	153935129	153935747	ADNP + CTCF	1365
aagcTAATACGACTCACTATAGGACCTGGGCTTAGTATCCAAAGTTTTAGAGCTAGAAATAGCAAGTTAAAATAAGGCTAGTCCGTTATCAACTTGAAAAAGTGGCACCGAGTCGGTGCTTTT	chr2:153935662-153935684	chr2	153935129	153935747	ADNP + CTCF	1366
aagcTAATACGACTCACTATAGGCCTTTTGGATACTAAGCCCGTTTTAGAGCTAGAAATAGCAAGTTAAAATAAGGCTAGTCCGTTATCAACTTGAAAAAGTGGCACCGAGTCGGTGCTTTT	chr2:153935661-153935683	chr2	153935129	153935747	ADNP + CTCF	1367
aagcTAATACGACTCACTATAGGGTCCTGATGTGGTCGCCCGGTTTTAGAGCTAGAAATAGCAAGTTAAAATAAGGCTAGTCCGTTATCAACTTGAAAAAGTGGCACCGAGTCGGTGCTTTT	chr18:76532151-76532173	chr18	76532116	76532734	ADNP + CTCF	1368
aagcTAATACGACTCACTATAGGCATCAAAGAATCTGACCACGTTTTAGAGCTAGAAATAGCAAGTTAAAATAAGGCTAGTCCGTTATCAACTTGAAAAAGTGGCACCGAGTCGGTGCTTTT	chr18:76532175-76532197	chr18	76532116	76532734	ADNP + CTCF	1369
aagcTAATACGACTCACTATAGGCCATGAATGGAGTAACGGCAGTTTTAGAGCTAGAAATAGCAAGTTAAAATAAGGCTAGTCCGTTATCAACTTGAAAAAGTGGCACCGAGTCGGTGCTTTT	NA	chr18	76532116	76532734	ADNP + CTCF	1370
aagcTAATACGACTCACTATAGGAGAAGCCATGAATGGAGTAAGTTTTAGAGCTAGAAATAGCAAGTTAAAATAAGGCTAGTCCGTTATCAACTTGAAAAAGTGGCACCGAGTCGGTGCTTTT	chr18:76532659-76532681	chr18	76532116	76532734	ADNP + CTCF	1371
aagcTAATACGACTCACTATAGGCATTGGCTCATGCAATTCCTGTTTTAGAGCTAGAAATAGCAAGTTAAAATAAGGCTAGTCCGTTATCAACTTGAAAAAGTGGCACCGAGTCGGTGCTTTT	chr2:32954508-32954530	chr2	32954477	32955095	ADNP + CTCF	1372
aagcTAATACGACTCACTATAGGAGCCAATGTGGAAGGAGAAGTTTTAGAGCTAGAAATAGCAAGTTAAAATAAGGCTAGTCCGTTATCAACTTGAAAAAGTGGCACCGAGTCGGTGCTTTT	chr2:32954522-32954544	chr2	32954477	32955095	ADNP + CTCF	1373
aagcTAATACGACTCACTATAGGGCCCCGTCTATGCTCAGCAGTTTTAGAGCTAGAAATAGCAAGTTAAAATAAGGCTAGTCCGTTATCAACTTGAAAAAGTGGCACCGAGTCGGTGCTTTT	chr2:32955014-32955036	chr2	32954477	32955095	ADNP + CTCF	1374
aagcTAATACGACTCACTATAGGCATCCATGCTGAGCATAGAGTTTTAGAGCTAGAAATAGCAAGTTAAAATAAGGCTAGTCCGTTATCAACTTGAAAAAGTGGCACCGAGTCGGTGCTTTT	chr2:32955010-32955032	chr2	32954477	32955095	ADNP + CTCF	1375
aagcTAATACGACTCACTATAGGTCATGTTTTTAATATTCGTAGTTTTAGAGCTAGAAATAGCAAGTTAAAATAAGGCTAGTCCGTTATCAACTTGAAAAAGTGGCACCGAGTCGGTGCTTTT	chr12:69572790-69572812	chr12	69572775	69573393	ADNP + CTCF	1376
aagcTAATACGACTCACTATAGGACGTTACTTTAATGTATGATGTTTTAGAGCTAGAAATAGCAAGTTAAAATAAGGCTAGTCCGTTATCAACTTGAAAAAGTGGCACCGAGTCGGTGCTTTT	chr12:69572814-69572836	chr12	69572775	69573393	ADNP + CTCF	1377
aagcTAATACGACTCACTATAGGTACACACACAAGCACACTTGGTTTTAGAGCTAGAAATAGCAAGTTAAAATAAGGCTAGTCCGTTATCAACTTGAAAAAGTGGCACCGAGTCGGTGCTTTT	chr12:69573317-69573339	chr12	69572775	69573393	ADNP + CTCF	1378
aagcTAATACGACTCACTATAGGACACACACAAGCACACTTGAGTTTTAGAGCTAGAAATAGCAAGTTAAAATAAGGCTAGTCCGTTATCAACTTGAAAAAGTGGCACCGAGTCGGTGCTTTT	chr12:69573318-69573340	chr12	69572775	69573393	ADNP + CTCF	1379
aagcTAATACGACTCACTATAGGCTCTACACCACCACCACATGTTTTAGAGCTAGAAATAGCAAGTTAAAATAAGGCTAGTCCGTTATCAACTTGAAAAAGTGGCACCGAGTCGGTGCTTTT	chr6:113395459-113395481	chr6	113395391	113396009	ADNP + CTCF	1380
aagcTAATACGACTCACTATAGGTCAGGCCTGCCCTTTATTGAGTTTTAGAGCTAGAAATAGCAAGTTAAAATAAGGCTAGTCCGTTATCAACTTGAAAAAGTGGCACCGAGTCGGTGCTTTT	chr6:113395407-113395429	chr6	113395391	113396009	ADNP + CTCF	1381
aagcTAATACGACTCACTATAGGCATCTCTCAAGTGGTTATGGTTTTAGAGCTAGAAATAGCAAGTTAAAATAAGGCTAGTCCGTTATCAACTTGAAAAAGTGGCACCGAGTCGGTGCTTTT	chr6:113395938-113395960	chr6	113395391	113396009	ADNP + CTCF	1382
aagcTAATACGACTCACTATAGGCTCACCAGCATCTCTCAAGGTTTTAGAGCTAGAAATAGCAAGTTAAAATAAGGCTAGTCCGTTATCAACTTGAAAAAGTGGCACCGAGTCGGTGCTTTT	chr6:113395946-113395968	chr6	113395391	113396009	ADNP + CTCF	1383
aagcTAATACGACTCACTATAGGAGCGAGCGCGCGATCCGAGGTTTTAGAGCTAGAAATAGCAAGTTAAAATAAGGCTAGTCCGTTATCAACTTGAAAAAGTGGCACCGAGTCGGTGCTTTT	chr5:116024321-116024343	chr5	116024320	116024938	ADNP + CTCF	1384
aagcTAATACGACTCACTATAGGGTTACGCTCCGGCTCTGTTGTTTTAGAGCTAGAAATAGCAAGTTAAAATAAGGCTAGTCCGTTATCAACTTGAAAAAGTGGCACCGAGTCGGTGCTTTT	chr5:116024392-116024414	chr5	116024320	116024938	ADNP + CTCF	1385
aagcTAATACGACTCACTATAGGCGGTGCACACATATACGGGGTTTTAGAGCTAGAAATAGCAAGTTAAAATAAGGCTAGTCCGTTATCAACTTGAAAAAGTGGCACCGAGTCGGTGCTTTT	chr5:116024849-116024871	chr5	116024320	116024938	ADNP + CTCF	1386
aagcTAATACGACTCACTATAGGCGGTGCACACATATACGGGAGTTTTAGAGCTAGAAATAGCAAGTTAAAATAAGGCTAGTCCGTTATCAACTTGAAAAAGTGGCACCGAGTCGGTGCTTTT	chr5:116024850-116024872	chr5	116024320	116024938	ADNP + CTCF	1387
aagcTAATACGACTCACTATAGGATCTTAGCCTCATTGTACCGTTTTAGAGCTAGAAATAGCAAGTTAAAATAAGGCTAGTCCGTTATCAACTTGAAAAAGTGGCACCGAGTCGGTGCTTTT	chr1:190249462-190249484	chr1	190249386	190250004	ADNP + CTCF	1388
aagcTAATACGACTCACTATAGGAGAACTGGCTAAGCCAAAGGTTTTAGAGCTAGAAATAGCAAGTTAAAATAAGGCTAGTCCGTTATCAACTTGAAAAAGTGGCACCGAGTCGGTGCTTTT	chr1:190249392-190249414	chr1	190249386	190250004	ADNP + CTCF	1389
aagcTAATACGACTCACTATAGGTGGGTCGAATGACCTTAACCGTTTTAGAGCTAGAAATAGCAAGTTAAAATAAGGCTAGTCCGTTATCAACTTGAAAAAGTGGCACCGAGTCGGTGCTTTT	chr1:190249915-190249937	chr1	190249386	190250004	ADNP + CTCF	1390
aagcTAATACGACTCACTATAGGGGTCGAATGACCTTAACCTGTTTTAGAGCTAGAAATAGCAAGTTAAAATAAGGCTAGTCCGTTATCAACTTGAAAAAGTGGCACCGAGTCGGTGCTTTT	chr1:190249916-190249938	chr1	190249386	190250004	ADNP + CTCF	1391
aagcTAATACGACTCACTATAGGATACTCATTTATATTCCAGTGTTTTAGAGCTAGAAATAGCAAGTTAAAATAAGGCTAGTCCGTTATCAACTTGAAAAAGTGGCACCGAGTCGGTGCTTTT	chr3:51204394-51204416	chr3	51204346	51204964	ADNP + CTCF	1392
aagcTAATACGACTCACTATAGGTTAAATGTGCCTGGCGGTGAGTTTTAGAGCTAGAAATAGCAAGTTAAAATAAGGCTAGTCCGTTATCAACTTGAAAAAGTGGCACCGAGTCGGTGCTTTT	chr3:51204423-51204445	chr3	51204346	51204964	ADNP + CTCF	1393
aagcTAATACGACTCACTATAGGCCACTTAGTCCTGCAGCTAAGTTTTAGAGCTAGAAATAGCAAGTTAAAATAAGGCTAGTCCGTTATCAACTTGAAAAAGTGGCACCGAGTCGGTGCTTTT	NA	chr3	51204346	51204964	ADNP + CTCF	1394
aagcTAATACGACTCACTATAGGTCAAAAACTCCCTTAGCTGCGTTTTAGAGCTAGAAATAGCAAGTTAAAATAAGGCTAGTCCGTTATCAACTTGAAAAAGTGGCACCGAGTCGGTGCTTTT	chr3:51204887-51204909	chr3	51204346	51204964	ADNP + CTCF	1395
aagcTAATACGACTCACTATAGGCATGACACTGGACGAAGGAGTTTTAGAGCTAGAAATAGCAAGTTAAAATAAGGCTAGTCCGTTATCAACTTGAAAAAGTGGCACCGAGTCGGTGCTTTT	chr5:144913103-144913125	chr5	144913028	144913646	ADNP + CTCF	1396
aagcTAATACGACTCACTATAGGGTGGAGTTCAGCATGACACGTTTTAGAGCTAGAAATAGCAAGTTAAAATAAGGCTAGTCCGTTATCAACTTGAAAAAGTGGCACCGAGTCGGTGCTTTT	chr5:144913092-144913114	chr5	144913028	144913646	ADNP + CTCF	1397
aagcTAATACGACTCACTATAGGCTGCCTCCTGACTGAGCACTGTTTTAGAGCTAGAAATAGCAAGTTAAAATAAGGCTAGTCCGTTATCAACTTGAAAAAGTGGCACCGAGTCGGTGCTTTT	chr5:144913587-144913609	chr5	144913028	144913646	ADNP + CTCF	1398
aagcTAATACGACTCACTATAGGTCTGCCTCCTGACTGAGCACGTTTTAGAGCTAGAAATAGCAAGTTAAAATAAGGCTAGTCCGTTATCAACTTGAAAAAGTGGCACCGAGTCGGTGCTTTT	chr5:144913588-144913610	chr5	144913028	144913646	ADNP + CTCF	1399
aagcTAATACGACTCACTATAGGTGTCATCGACAAGATCACCGTTTTAGAGCTAGAAATAGCAAGTTAAAATAAGGCTAGTCCGTTATCAACTTGAAAAAGTGGCACCGAGTCGGTGCTTTT	chr11:98760943-98760965	chr11	98760925	98761543	ADNP + CTCF	1400
aagcTAATACGACTCACTATAGGCAGCAATGCACTTCTTGAAGGTTTTAGAGCTAGAAATAGCAAGTTAAAATAAGGCTAGTCCGTTATCAACTTGAAAAAGTGGCACCGAGTCGGTGCTTTT	chr11:98760983-98761005	chr11	98760925	98761543	ADNP + CTCF	1401
aagcTAATACGACTCACTATAGGAGGGAAGGCACATCCAAATGGTTTTAGAGCTAGAAATAGCAAGTTAAAATAAGGCTAGTCCGTTATCAACTTGAAAAAGTGGCACCGAGTCGGTGCTTTT	chr11:98761454-98761476	chr11	98760925	98761543	ADNP + CTCF	1402
aagcTAATACGACTCACTATAGGGAAAGAGCCCTTCCTCATTGTTTTAGAGCTAGAAATAGCAAGTTAAAATAAGGCTAGTCCGTTATCAACTTGAAAAAGTGGCACCGAGTCGGTGCTTTT	chr11:98761467-98761489	chr11	98760925	98761543	ADNP + CTCF	1403
aagcTAATACGACTCACTATAGGATAAATCTGTTGTTTGGATGGTTTTAGAGCTAGAAATAGCAAGTTAAAATAAGGCTAGTCCGTTATCAACTTGAAAAAGTGGCACCGAGTCGGTGCTTTT	chr8:95312805-95312827	chr8	95312744	95313362	ADNP + CTCF	1404
aagcTAATACGACTCACTATAGGTTGTTTGGATGTGGAGCTTGTTTTAGAGCTAGAAATAGCAAGTTAAAATAAGGCTAGTCCGTTATCAACTTGAAAAAGTGGCACCGAGTCGGTGCTTTT	chr8:95312813-95312835	chr8	95312744	95313362	ADNP + CTCF	1405
aagcTAATACGACTCACTATAGGAAGGAAATAGAGAGCTGGACGTTTTAGAGCTAGAAATAGCAAGTTAAAATAAGGCTAGTCCGTTATCAACTTGAAAAAGTGGCACCGAGTCGGTGCTTTT	chr8:95313304-95313326	chr8	95312744	95313362	ADNP + CTCF	1406
aagcTAATACGACTCACTATAGGTCTGGAAGGAAATAGAGAGCGTTTTAGAGCTAGAAATAGCAAGTTAAAATAAGGCTAGTCCGTTATCAACTTGAAAAAGTGGCACCGAGTCGGTGCTTTT	chr8:95313309-95313331	chr8	95312744	95313362	ADNP + CTCF	1407
aagcTAATACGACTCACTATAGGTGAGGGGCTGGGGTACCAAAGTTTTAGAGCTAGAAATAGCAAGTTAAAATAAGGCTAGTCCGTTATCAACTTGAAAAAGTGGCACCGAGTCGGTGCTTTT	chr14:32526235-32526257	chr14	32526195	32526813	ADNP + CTCF	1408
aagcTAATACGACTCACTATAGGCGGATAAGCTCCTCCCAGGGTTTTAGAGCTAGAAATAGCAAGTTAAAATAAGGCTAGTCCGTTATCAACTTGAAAAAGTGGCACCGAGTCGGTGCTTTT	chr14:32526197-32526219	chr14	32526195	32526813	ADNP + CTCF	1409
aagcTAATACGACTCACTATAGGCCTGAACTGGGACTTTCTTCGTTTTAGAGCTAGAAATAGCAAGTTAAAATAAGGCTAGTCCGTTATCAACTTGAAAAAGTGGCACCGAGTCGGTGCTTTT	chr14:32526729-32526751	chr14	32526195	32526813	ADNP + CTCF	1410
aagcTAATACGACTCACTATAGGCCAGAAGAAAGTCCCAGTTCGTTTTAGAGCTAGAAATAGCAAGTTAAAATAAGGCTAGTCCGTTATCAACTTGAAAAAGTGGCACCGAGTCGGTGCTTTT	chr14:32526729-32526751	chr14	32526195	32526813	ADNP + CTCF	1411
aagcTAATACGACTCACTATAGGCTTCTGCCTTCCTCAAGTGCGTTTTAGAGCTAGAAATAGCAAGTTAAAATAAGGCTAGTCCGTTATCAACTTGAAAAAGTGGCACCGAGTCGGTGCTTTT	chr14:75770914-75770936	chr14	75770860	75771478	ADNP + CTCF	1412
aagcTAATACGACTCACTATAGGAAAAATACAAATGATGGGCTGTTTTAGAGCTAGAAATAGCAAGTTAAAATAAGGCTAGTCCGTTATCAACTTGAAAAAGTGGCACCGAGTCGGTGCTTTT	chr14:75770868-75770890	chr14	75770860	75771478	ADNP + CTCF	1413
aagcTAATACGACTCACTATAGGCAGAGAGTCAGTGGGTTGTGTTTTAGAGCTAGAAATAGCAAGTTAAAATAAGGCTAGTCCGTTATCAACTTGAAAAAGTGGCACCGAGTCGGTGCTTTT	chr14:75771394-75771416	chr14	75770860	75771478	ADNP + CTCF	1414
aagcTAATACGACTCACTATAGGTCCACCTGCAGAGAGTCAGTGTTTTAGAGCTAGAAATAGCAAGTTAAAATAAGGCTAGTCCGTTATCAACTTGAAAAAGTGGCACCGAGTCGGTGCTTTT	chr14:75771401-75771423	chr14	75770860	75771478	ADNP + CTCF	1415
aagcTAATACGACTCACTATAGGTCATGTGGCTCTGCATGCCTGTTTTAGAGCTAGAAATAGCAAGTTAAAATAAGGCTAGTCCGTTATCAACTTGAAAAAGTGGCACCGAGTCGGTGCTTTT	chr5:115222434-115222456	chr5	115222390	115223008	ADNP + CTCF	1416
aagcTAATACGACTCACTATAGGTTTCTGTTTCGATGTCATGGTTTTAGAGCTAGAAATAGCAAGTTAAAATAAGGCTAGTCCGTTATCAACTTGAAAAAGTGGCACCGAGTCGGTGCTTTT	chr5:115222449-115222471	chr5	115222390	115223008	ADNP + CTCF	1417
aagcTAATACGACTCACTATAGGTCTGTTAAGGACCCTGGTAAGTTTTAGAGCTAGAAATAGCAAGTTAAAATAAGGCTAGTCCGTTATCAACTTGAAAAAGTGGCACCGAGTCGGTGCTTTT	chr5:115222921-115222943	chr5	115222390	115223008	ADNP + CTCF	1418
aagcTAATACGACTCACTATAGGCCTCACTGAGGCCATTACCAGTTTTAGAGCTAGAAATAGCAAGTTAAAATAAGGCTAGTCCGTTATCAACTTGAAAAAGTGGCACCGAGTCGGTGCTTTT	NA	chr5	115222390	115223008	ADNP + CTCF	1419
aagcTAATACGACTCACTATAGGCAGACTTCAAGCCAGCCAGTGTTTTAGAGCTAGAAATAGCAAGTTAAAATAAGGCTAGTCCGTTATCAACTTGAAAAAGTGGCACCGAGTCGGTGCTTTT	chr1:89127119-89127141	chr1	89127046	89127664	ADNP + CTCF	1420
aagcTAATACGACTCACTATAGGTGCATCCAGGGAAAGCCAGAGTTTTAGAGCTAGAAATAGCAAGTTAAAATAAGGCTAGTCCGTTATCAACTTGAAAAAGTGGCACCGAGTCGGTGCTTTT	chr1:89127071-89127093	chr1	89127046	89127664	ADNP + CTCF	1421
aagcTAATACGACTCACTATAGGCTTGGTGACACAGTAATAACGTTTTAGAGCTAGAAATAGCAAGTTAAAATAAGGCTAGTCCGTTATCAACTTGAAAAAGTGGCACCGAGTCGGTGCTTTT	chr1:89127601-89127623	chr1	89127046	89127664	ADNP + CTCF	1422
aagcTAATACGACTCACTATAGGGTTCTGAGAGAGCAGCACTGTTTTAGAGCTAGAAATAGCAAGTTAAAATAAGGCTAGTCCGTTATCAACTTGAAAAAGTGGCACCGAGTCGGTGCTTTT	chr1:89127619-89127641	chr1	89127046	89127664	ADNP + CTCF	1423
aagcTAATACGACTCACTATAGGTAGCGAAGCGTTGATGAGCCGTTTTAGAGCTAGAAATAGCAAGTTAAAATAAGGCTAGTCCGTTATCAACTTGAAAAAGTGGCACCGAGTCGGTGCTTTT	chr1:72209703-72209725	chr1	72209693	72210311	ADNP + CTCF	1424
aagcTAATACGACTCACTATAGGAATAGGAAGGTATCATCAGTGTTTTAGAGCTAGAAATAGCAAGTTAAAATAAGGCTAGTCCGTTATCAACTTGAAAAAGTGGCACCGAGTCGGTGCTTTT	chr1:72209733-72209755	chr1	72209693	72210311	ADNP + CTCF	1425
aagcTAATACGACTCACTATAGGTAGCTAGGCATGGTGGAACAGTTTTAGAGCTAGAAATAGCAAGTTAAAATAAGGCTAGTCCGTTATCAACTTGAAAAAGTGGCACCGAGTCGGTGCTTTT	chr1:72210236-72210258	chr1	72209693	72210311	ADNP + CTCF	1426
aagcTAATACGACTCACTATAGGTTAGCTAGGCATGGTGGAACGTTTTAGAGCTAGAAATAGCAAGTTAAAATAAGGCTAGTCCGTTATCAACTTGAAAAAGTGGCACCGAGTCGGTGCTTTT	chr1:72210237-72210259	chr1	72209693	72210311	ADNP + CTCF	1427
aagcTAATACGACTCACTATAGGCCATGGAGCAGGGAGCCAACGTTTTAGAGCTAGAAATAGCAAGTTAAAATAAGGCTAGTCCGTTATCAACTTGAAAAAGTGGCACCGAGTCGGTGCTTTT	chr5:136168005-136168027	chr5	136167952	136168570	ADNP + CTCF	1428
aagcTAATACGACTCACTATAGGAAGAAACATACGTCTCCGGTGTTTTAGAGCTAGAAATAGCAAGTTAAAATAAGGCTAGTCCGTTATCAACTTGAAAAAGTGGCACCGAGTCGGTGCTTTT	chr5:136167990-136168012	chr5	136167952	136168570	ADNP + CTCF	1429
aagcTAATACGACTCACTATAGGACAAAGAGATAGAAGACTCGTTTTAGAGCTAGAAATAGCAAGTTAAAATAAGGCTAGTCCGTTATCAACTTGAAAAAGTGGCACCGAGTCGGTGCTTTT	chr5:136168484-136168506	chr5	136167952	136168570	ADNP + CTCF	1430
aagcTAATACGACTCACTATAGGACAAAGAGATAGAAGACTCTGTTTTAGAGCTAGAAATAGCAAGTTAAAATAAGGCTAGTCCGTTATCAACTTGAAAAAGTGGCACCGAGTCGGTGCTTTT	chr5:136168485-136168507	chr5	136167952	136168570	ADNP + CTCF	1431
aagcTAATACGACTCACTATAGGTTGGGTTGTAATTGCTTGTTGTTTTAGAGCTAGAAATAGCAAGTTAAAATAAGGCTAGTCCGTTATCAACTTGAAAAAGTGGCACCGAGTCGGTGCTTTT	chr5:144791285-144791307	chr5	144791244	144791862	ADNP + CTCF	1432
aagcTAATACGACTCACTATAGGTTGGGTTGTAATTGCTTGTTGTTTTAGAGCTAGAAATAGCAAGTTAAAATAAGGCTAGTCCGTTATCAACTTGAAAAAGTGGCACCGAGTCGGTGCTTTT	chr5:144791285-144791307	chr5	144791244	144791862	ADNP + CTCF	1433
aagcTAATACGACTCACTATAGGCAGAAGCAGTTTAGCCATCCGTTTTAGAGCTAGAAATAGCAAGTTAAAATAAGGCTAGTCCGTTATCAACTTGAAAAAGTGGCACCGAGTCGGTGCTTTT	chr5:144791802-144791824	chr5	144791244	144791862	ADNP + CTCF	1434
aagcTAATACGACTCACTATAGGCAGAAGCAGTTTAGCCATCCGTTTTAGAGCTAGAAATAGCAAGTTAAAATAAGGCTAGTCCGTTATCAACTTGAAAAAGTGGCACCGAGTCGGTGCTTTT	chr5:144791802-144791824	chr5	144791244	144791862	ADNP + CTCF	1435
aagcTAATACGACTCACTATAGGTGTCATTCTAGTGGCACCAGTTTTAGAGCTAGAAATAGCAAGTTAAAATAAGGCTAGTCCGTTATCAACTTGAAAAAGTGGCACCGAGTCGGTGCTTTT	chr5:120673588-120673610	chr5	120673517	120674135	ADNP + CTCF	1436
aagcTAATACGACTCACTATAGGTGCCACTAGAATGACACTCGTTTTAGAGCTAGAAATAGCAAGTTAAAATAAGGCTAGTCCGTTATCAACTTGAAAAAGTGGCACCGAGTCGGTGCTTTT	chr5:120673593-120673615	chr5	120673517	120674135	ADNP + CTCF	1437
aagcTAATACGACTCACTATAGGTTCCCCTGCCTGGCTCACTCGTTTTAGAGCTAGAAATAGCAAGTTAAAATAAGGCTAGTCCGTTATCAACTTGAAAAAGTGGCACCGAGTCGGTGCTTTT	chr5:120674059-120674081	chr5	120673517	120674135	ADNP + CTCF	1438
aagcTAATACGACTCACTATAGGTGTCAATGCCAGAGTGAGCCGTTTTAGAGCTAGAAATAGCAAGTTAAAATAAGGCTAGTCCGTTATCAACTTGAAAAAGTGGCACCGAGTCGGTGCTTTT	chr5:120674051-120674073	chr5	120673517	120674135	ADNP + CTCF	1439
aagcTAATACGACTCACTATAGGTTCAAACCTTTGTACCGCAGTTTTAGAGCTAGAAATAGCAAGTTAAAATAAGGCTAGTCCGTTATCAACTTGAAAAAGTGGCACCGAGTCGGTGCTTTT	chr11:101698039-101698061	chr11	101698002	101698620	ADNP + CTCF	1440
aagcTAATACGACTCACTATAGGTGTAGTCACACACCACCATGGTTTTAGAGCTAGAAATAGCAAGTTAAAATAAGGCTAGTCCGTTATCAACTTGAAAAAGTGGCACCGAGTCGGTGCTTTT	chr11:101698054-101698076	chr11	101698002	101698620	ADNP + CTCF	1441
aagcTAATACGACTCACTATAGGATGTCAGAGAAACTGGAAACGTTTTAGAGCTAGAAATAGCAAGTTAAAATAAGGCTAGTCCGTTATCAACTTGAAAAAGTGGCACCGAGTCGGTGCTTTT	chr11:101698548-101698570	chr11	101698002	101698620	ADNP + CTCF	1442
aagcTAATACGACTCACTATAGGATACCAGATGTCAGAGAAACGTTTTAGAGCTAGAAATAGCAAGTTAAAATAAGGCTAGTCCGTTATCAACTTGAAAAAGTGGCACCGAGTCGGTGCTTTT	chr11:101698555-101698577	chr11	101698002	101698620	ADNP + CTCF	1443
aagcTAATACGACTCACTATAGGAGACATCCATACAGTTTCCTGTTTTAGAGCTAGAAATAGCAAGTTAAAATAAGGCTAGTCCGTTATCAACTTGAAAAAGTGGCACCGAGTCGGTGCTTTT	chr11:102377050-102377072	chr11	102377028	102377646	ADNP + CTCF	1444
aagcTAATACGACTCACTATAGGATACAGTTTCCTGGGCAGCCGTTTTAGAGCTAGAAATAGCAAGTTAAAATAAGGCTAGTCCGTTATCAACTTGAAAAAGTGGCACCGAGTCGGTGCTTTT	chr11:102377058-102377080	chr11	102377028	102377646	ADNP + CTCF	1445
aagcTAATACGACTCACTATAGGTTCGTTGTAGCATTTGACACGTTTTAGAGCTAGAAATAGCAAGTTAAAATAAGGCTAGTCCGTTATCAACTTGAAAAAGTGGCACCGAGTCGGTGCTTTT	chr11:102377560-102377582	chr11	102377028	102377646	ADNP + CTCF	1446
aagcTAATACGACTCACTATAGGTTGTAGCATTTGACACAGGGTTTTAGAGCTAGAAATAGCAAGTTAAAATAAGGCTAGTCCGTTATCAACTTGAAAAAGTGGCACCGAGTCGGTGCTTTT	chr11:102377563-102377585	chr11	102377028	102377646	ADNP + CTCF	1447
aagcTAATACGACTCACTATAGGCAAAAGTACAGGGTGCTAGCGTTTTAGAGCTAGAAATAGCAAGTTAAAATAAGGCTAGTCCGTTATCAACTTGAAAAAGTGGCACCGAGTCGGTGCTTTT	chr2:130666798-130666820	chr2	130666760	130667378	ADNP + CTCF	1448
aagcTAATACGACTCACTATAGGCAGGGTGCTAGCTGGAAGTGGTTTTAGAGCTAGAAATAGCAAGTTAAAATAAGGCTAGTCCGTTATCAACTTGAAAAAGTGGCACCGAGTCGGTGCTTTT	chr2:130666790-130666812	chr2	130666760	130667378	ADNP + CTCF	1449
aagcTAATACGACTCACTATAGGAAGGGGCTCATGCACTCACGTTTTAGAGCTAGAAATAGCAAGTTAAAATAAGGCTAGTCCGTTATCAACTTGAAAAAGTGGCACCGAGTCGGTGCTTTT	chr2:130667297-130667319	chr2	130666760	130667378	ADNP + CTCF	1450
aagcTAATACGACTCACTATAGGAAGGGGCTCATGCACTCACAGTTTTAGAGCTAGAAATAGCAAGTTAAAATAAGGCTAGTCCGTTATCAACTTGAAAAAGTGGCACCGAGTCGGTGCTTTT	chr2:130667298-130667320	chr2	130666760	130667378	ADNP + CTCF	1451
aagcTAATACGACTCACTATAGGTGTGCGCACACATCCTAGAGTTTTAGAGCTAGAAATAGCAAGTTAAAATAAGGCTAGTCCGTTATCAACTTGAAAAAGTGGCACCGAGTCGGTGCTTTT	chr7:24397948-24397970	chr7	24397929	24398547	ADNP + CTCF	1452
aagcTAATACGACTCACTATAGGCAGATTCACTGAGTTATAAGGTTTTAGAGCTAGAAATAGCAAGTTAAAATAAGGCTAGTCCGTTATCAACTTGAAAAAGTGGCACCGAGTCGGTGCTTTT	chr7:24397979-24398001	chr7	24397929	24398547	ADNP + CTCF	1453
aagcTAATACGACTCACTATAGGCTTGGCAGCTAGGTGCCCATGTTTTAGAGCTAGAAATAGCAAGTTAAAATAAGGCTAGTCCGTTATCAACTTGAAAAAGTGGCACCGAGTCGGTGCTTTT	chr7:24398461-24398483	chr7	24397929	24398547	ADNP + CTCF	1454
aagcTAATACGACTCACTATAGGCTCTTCTCTGTTCTCCTATGTTTTAGAGCTAGAAATAGCAAGTTAAAATAAGGCTAGTCCGTTATCAACTTGAAAAAGTGGCACCGAGTCGGTGCTTTT	chr7:24398476-24398498	chr7	24397929	24398547	ADNP + CTCF	1455
aagcTAATACGACTCACTATAGGCTAGAGCTATTTCAACGTTTGTTTTAGAGCTAGAAATAGCAAGTTAAAATAAGGCTAGTCCGTTATCAACTTGAAAAAGTGGCACCGAGTCGGTGCTTTT	chr10:41977632-41977654	chr10	41977561	41978179	ADNP + CTCF	1456
aagcTAATACGACTCACTATAGGCCAACACTACAGCTCTGGTGTTTTAGAGCTAGAAATAGCAAGTTAAAATAAGGCTAGTCCGTTATCAACTTGAAAAAGTGGCACCGAGTCGGTGCTTTT	chr10:41977595-41977617	chr10	41977561	41978179	ADNP + CTCF	1457
aagcTAATACGACTCACTATAGGAGTGTTTCCTATATATGTCAGTTTTAGAGCTAGAAATAGCAAGTTAAAATAAGGCTAGTCCGTTATCAACTTGAAAAAGTGGCACCGAGTCGGTGCTTTT	chr10:41978094-41978116	chr10	41977561	41978179	ADNP + CTCF	1458
aagcTAATACGACTCACTATAGGACTTAAATTTGCTAGAAAGCGTTTTAGAGCTAGAAATAGCAAGTTAAAATAAGGCTAGTCCGTTATCAACTTGAAAAAGTGGCACCGAGTCGGTGCTTTT	chr10:41978114-41978136	chr10	41977561	41978179	ADNP + CTCF	1459
aagcTAATACGACTCACTATAGGCTGTGCTACCAGTTTGAGCGTTTTAGAGCTAGAAATAGCAAGTTAAAATAAGGCTAGTCCGTTATCAACTTGAAAAAGTGGCACCGAGTCGGTGCTTTT	chr10:70874746-70874768	chr10	70874687	70875305	ADNP + CTCF	1460
aagcTAATACGACTCACTATAGGAATGGTTAGCCAGCTCAAACGTTTTAGAGCTAGAAATAGCAAGTTAAAATAAGGCTAGTCCGTTATCAACTTGAAAAAGTGGCACCGAGTCGGTGCTTTT	chr10:70874755-70874777	chr10	70874687	70875305	ADNP + CTCF	1461
aagcTAATACGACTCACTATAGGTTAGCTCGGACAATTTCTGTGTTTTAGAGCTAGAAATAGCAAGTTAAAATAAGGCTAGTCCGTTATCAACTTGAAAAAGTGGCACCGAGTCGGTGCTTTT	chr10:70875231-70875253	chr10	70874687	70875305	ADNP + CTCF	1462
aagcTAATACGACTCACTATAGGTTAGCTCGGACAATTTCTGGTTTTAGAGCTAGAAATAGCAAGTTAAAATAAGGCTAGTCCGTTATCAACTTGAAAAAGTGGCACCGAGTCGGTGCTTTT	chr10:70875232-70875254	chr10	70874687	70875305	ADNP + CTCF	1463
aagcTAATACGACTCACTATAGGAAAAAACGCAGAAGAACTGGTTTTAGAGCTAGAAATAGCAAGTTAAAATAAGGCTAGTCCGTTATCAACTTGAAAAAGTGGCACCGAGTCGGTGCTTTT	chr8:9808515-9808537	chr8	9808477	9809095	ADNP + CTCF	1464
aagcTAATACGACTCACTATAGGTCGAGAGAGGCACTGTTCTGTTTTAGAGCTAGAAATAGCAAGTTAAAATAAGGCTAGTCCGTTATCAACTTGAAAAAGTGGCACCGAGTCGGTGCTTTT	chr8:9808538-9808560	chr8	9808477	9809095	ADNP + CTCF	1465
aagcTAATACGACTCACTATAGGAAATAAGTACTTTCAAGCGTGTTTTAGAGCTAGAAATAGCAAGTTAAAATAAGGCTAGTCCGTTATCAACTTGAAAAAGTGGCACCGAGTCGGTGCTTTT	chr8:9809027-9809049	chr8	9808477	9809095	ADNP + CTCF	1466
aagcTAATACGACTCACTATAGGCTAGGAAAACCCGATTCACGGTTTTAGAGCTAGAAATAGCAAGTTAAAATAAGGCTAGTCCGTTATCAACTTGAAAAAGTGGCACCGAGTCGGTGCTTTT	chr4:134513472-134513494	chr4	134513426	134514044	ADNP + CTCF	1467
aagcTAATACGACTCACTATAGGCCTGAATTACAAAGGCATGAGTTTTAGAGCTAGAAATAGCAAGTTAAAATAAGGCTAGTCCGTTATCAACTTGAAAAAGTGGCACCGAGTCGGTGCTTTT	chr4:134513500-134513522	chr4	134513426	134514044	ADNP + CTCF	1468
aagcTAATACGACTCACTATAGGAGGCTCTCTAGTGTCATTAGGTTTTAGAGCTAGAAATAGCAAGTTAAAATAAGGCTAGTCCGTTATCAACTTGAAAAAGTGGCACCGAGTCGGTGCTTTT	chr4:134513967-134513989	chr4	134513426	134514044	ADNP + CTCF	1469
aagcTAATACGACTCACTATAGGTTAGTATTGGATGAGGTTGAGTTTTAGAGCTAGAAATAGCAAGTTAAAATAAGGCTAGTCCGTTATCAACTTGAAAAAGTGGCACCGAGTCGGTGCTTTT	chr4:134513992-134514014	chr4	134513426	134514044	ADNP + CTCF	1470
aagcTAATACGACTCACTATAGGTATTGTTGGGATTGACGCCGTTTTAGAGCTAGAAATAGCAAGTTAAAATAAGGCTAGTCCGTTATCAACTTGAAAAAGTGGCACCGAGTCGGTGCTTTT	chr9:96078326-96078348	chr9	96078318	96078936	ADNP + CTCF	1471
aagcTAATACGACTCACTATAGGTCCAAGCCCAAATATTTTGGGTTTTAGAGCTAGAAATAGCAAGTTAAAATAAGGCTAGTCCGTTATCAACTTGAAAAAGTGGCACCGAGTCGGTGCTTTT	chr9:96078391-96078413	chr9	96078318	96078936	ADNP + CTCF	1472
aagcTAATACGACTCACTATAGGCTGAAGCTTGCCCGTCCTGCGTTTTAGAGCTAGAAATAGCAAGTTAAAATAAGGCTAGTCCGTTATCAACTTGAAAAAGTGGCACCGAGTCGGTGCTTTT	chr9:96078852-96078874	chr9	96078318	96078936	ADNP + CTCF	1473
aagcTAATACGACTCACTATAGGCACTTGGGCCCGGCAGGACGTTTTAGAGCTAGAAATAGCAAGTTAAAATAAGGCTAGTCCGTTATCAACTTGAAAAAGTGGCACCGAGTCGGTGCTTTT	chr9:96078862-96078884	chr9	96078318	96078936	ADNP + CTCF	1474
aagcTAATACGACTCACTATAGGTAACTTGGTCTGCAAGACAAGTTTTAGAGCTAGAAATAGCAAGTTAAAATAAGGCTAGTCCGTTATCAACTTGAAAAAGTGGCACCGAGTCGGTGCTTTT	chr12:83905705-83905727	chr12	83905693	83906311	ADNP + CTCF	1475
aagcTAATACGACTCACTATAGGTGTATCTAGATAGATTAACTGTTTTAGAGCTAGAAATAGCAAGTTAAAATAAGGCTAGTCCGTTATCAACTTGAAAAAGTGGCACCGAGTCGGTGCTTTT	chr12:83905720-83905742	chr12	83905693	83906311	ADNP + CTCF	1476
aagcTAATACGACTCACTATAGGGCTCAGTGGTTAAGAGTACGTTTTAGAGCTAGAAATAGCAAGTTAAAATAAGGCTAGTCCGTTATCAACTTGAAAAAGTGGCACCGAGTCGGTGCTTTT	chr1:84100864-84100886	chr12	83905693	83906311	ADNP + CTCF	1477
aagcTAATACGACTCACTATAGGGCTCAGTGGTTAAGAGTACGTTTTAGAGCTAGAAATAGCAAGTTAAAATAAGGCTAGTCCGTTATCAACTTGAAAAAGTGGCACCGAGTCGGTGCTTTT	chr8:80714582-80714604	chr12	83905693	83906311	ADNP + CTCF	1478
aagcTAATACGACTCACTATAGGATAAAAACAAGGGTAACATGGTTTTAGAGCTAGAAATAGCAAGTTAAAATAAGGCTAGTCCGTTATCAACTTGAAAAAGTGGCACCGAGTCGGTGCTTTT	chr13:63295854-63295876	chr13	63295852	63296470	ADNP + CTCF	1479
aagcTAATACGACTCACTATAGGTGATGTAGCATCCACTGATGTTTTAGAGCTAGAAATAGCAAGTTAAAATAAGGCTAGTCCGTTATCAACTTGAAAAAGTGGCACCGAGTCGGTGCTTTT	chr13:63295910-63295932	chr13	63295852	63296470	ADNP + CTCF	1480
aagcTAATACGACTCACTATAGGTCTTTCTACTAGGTGCACGGTTTTAGAGCTAGAAATAGCAAGTTAAAATAAGGCTAGTCCGTTATCAACTTGAAAAAGTGGCACCGAGTCGGTGCTTTT	chr13:63296385-63296407	chr13	63295852	63296470	ADNP + CTCF	1481
aagcTAATACGACTCACTATAGGTGCACGTGGCACATGCGAGGTTTTAGAGCTAGAAATAGCAAGTTAAAATAAGGCTAGTCCGTTATCAACTTGAAAAAGTGGCACCGAGTCGGTGCTTTT	chr13:63296398-63296420	chr13	63295852	63296470	ADNP + CTCF	1482
aagcTAATACGACTCACTATAGGACTGATCCCTCCATCTACAGGTTTTAGAGCTAGAAATAGCAAGTTAAAATAAGGCTAGTCCGTTATCAACTTGAAAAAGTGGCACCGAGTCGGTGCTTTT	chr11:82887846-82887868	chr11	82887816	82888434	ADNP + CTCF	1483
aagcTAATACGACTCACTATAGGTGCAGCGTAAATCTTTGCAGTTTTAGAGCTAGAAATAGCAAGTTAAAATAAGGCTAGTCCGTTATCAACTTGAAAAAGTGGCACCGAGTCGGTGCTTTT	chr11:82887875-82887897	chr11	82887816	82888434	ADNP + CTCF	1484
aagcTAATACGACTCACTATAGGGATCTTGTGTTGCTGGTTTGTTTTAGAGCTAGAAATAGCAAGTTAAAATAAGGCTAGTCCGTTATCAACTTGAAAAAGTGGCACCGAGTCGGTGCTTTT	chr11:82888362-82888384	chr11	82887816	82888434	ADNP + CTCF	1485
aagcTAATACGACTCACTATAGGGGATCTTGTGTTGCTGGTTGTTTTAGAGCTAGAAATAGCAAGTTAAAATAAGGCTAGTCCGTTATCAACTTGAAAAAGTGGCACCGAGTCGGTGCTTTT	chr11:82888363-82888385	chr11	82887816	82888434	ADNP + CTCF	1486
aagcTAATACGACTCACTATAGGTATCATAAATCAGACTTGGGTTTTAGAGCTAGAAATAGCAAGTTAAAATAAGGCTAGTCCGTTATCAACTTGAAAAAGTGGCACCGAGTCGGTGCTTTT	chr8:27181829-27181851	chr8	27181790	27182408	ADNP + CTCF	1487
aagcTAATACGACTCACTATAGGCGAGTATCATAAATCAGACTGTTTTAGAGCTAGAAATAGCAAGTTAAAATAAGGCTAGTCCGTTATCAACTTGAAAAAGTGGCACCGAGTCGGTGCTTTT	chr8:27181832-27181854	chr8	27181790	27182408	ADNP + CTCF	1488
aagcTAATACGACTCACTATAGGTGCACACTTGGAGAGCTCAGGTTTTAGAGCTAGAAATAGCAAGTTAAAATAAGGCTAGTCCGTTATCAACTTGAAAAAGTGGCACCGAGTCGGTGCTTTT	chr8:27182328-27182350	chr8	27181790	27182408	ADNP + CTCF	1489
aagcTAATACGACTCACTATAGGATAGGTTTGCCATGCACACTGTTTTAGAGCTAGAAATAGCAAGTTAAAATAAGGCTAGTCCGTTATCAACTTGAAAAAGTGGCACCGAGTCGGTGCTTTT	chr8:27182340-27182362	chr8	27181790	27182408	ADNP + CTCF	1490
aagcTAATACGACTCACTATAGGCTTAACATTTGCAGCCTGGGTTTTAGAGCTAGAAATAGCAAGTTAAAATAAGGCTAGTCCGTTATCAACTTGAAAAAGTGGCACCGAGTCGGTGCTTTT	chr17:29230051-29230073	chr17	29230025	29230643	ADNP + CTCF	1491
aagcTAATACGACTCACTATAGGAATTCTCAAAGAAACCCACCGTTTTAGAGCTAGAAATAGCAAGTTAAAATAAGGCTAGTCCGTTATCAACTTGAAAAAGTGGCACCGAGTCGGTGCTTTT	chr17:29230036-29230058	chr17	29230025	29230643	ADNP + CTCF	1492
aagcTAATACGACTCACTATAGGGAACAGATGAACTGAGACCGTTTTAGAGCTAGAAATAGCAAGTTAAAATAAGGCTAGTCCGTTATCAACTTGAAAAAGTGGCACCGAGTCGGTGCTTTT	chr17:29230557-29230579	chr17	29230025	29230643	ADNP + CTCF	1493
aagcTAATACGACTCACTATAGGTGTGTCCTGTCATTGCTACCGTTTTAGAGCTAGAAATAGCAAGTTAAAATAAGGCTAGTCCGTTATCAACTTGAAAAAGTGGCACCGAGTCGGTGCTTTT	chr17:29230575-29230597	chr17	29230025	29230643	ADNP + CTCF	1494
aagcTAATACGACTCACTATAGGCAACATGTCTGGCTTTGATTGTTTTAGAGCTAGAAATAGCAAGTTAAAATAAGGCTAGTCCGTTATCAACTTGAAAAAGTGGCACCGAGTCGGTGCTTTT	chr2:152238460-152238482	chr2	152238393	152239011	ADNP + CTCF	1495
aagcTAATACGACTCACTATAGGTGGCTTTGATTTGGTGTTTGGTTTTAGAGCTAGAAATAGCAAGTTAAAATAAGGCTAGTCCGTTATCAACTTGAAAAAGTGGCACCGAGTCGGTGCTTTT	chr2:152238469-152238491	chr2	152238393	152239011	ADNP + CTCF	1496
aagcTAATACGACTCACTATAGGTGATAAGATTTGTTGCAAAGTTTTAGAGCTAGAAATAGCAAGTTAAAATAAGGCTAGTCCGTTATCAACTTGAAAAAGTGGCACCGAGTCGGTGCTTTT	chr2:152238940-152238962	chr2	152238393	152239011	ADNP + CTCF	1497
aagcTAATACGACTCACTATAGGTGATAAGATTTGTTGCAAATGTTTTAGAGCTAGAAATAGCAAGTTAAAATAAGGCTAGTCCGTTATCAACTTGAAAAAGTGGCACCGAGTCGGTGCTTTT	chr2:152238941-152238963	chr2	152238393	152239011	ADNP + CTCF	1498
aagcTAATACGACTCACTATAGGCCTCAACTCTGTAAAGACGGGTTTTAGAGCTAGAAATAGCAAGTTAAAATAAGGCTAGTCCGTTATCAACTTGAAAAAGTGGCACCGAGTCGGTGCTTTT	chr5:140960846-140960868	chr5	140960834	140961452	ADNP + CTCF	1499
aagcTAATACGACTCACTATAGGTGCCAGGCTTAGCTTCTACGGTTTTAGAGCTAGAAATAGCAAGTTAAAATAAGGCTAGTCCGTTATCAACTTGAAAAAGTGGCACCGAGTCGGTGCTTTT	chr5:140960883-140960905	chr5	140960834	140961452	ADNP + CTCF	1500
aagcTAATACGACTCACTATAGGTGGCTCAGTGCTTTCTGGAGTTTTAGAGCTAGAAATAGCAAGTTAAAATAAGGCTAGTCCGTTATCAACTTGAAAAAGTGGCACCGAGTCGGTGCTTTT	chr5:140961374-140961396	chr5	140960834	140961452	ADNP + CTCF	1501
aagcTAATACGACTCACTATAGGCGTGTGGCTCAGTGCTTTCGTTTTAGAGCTAGAAATAGCAAGTTAAAATAAGGCTAGTCCGTTATCAACTTGAAAAAGTGGCACCGAGTCGGTGCTTTT	chr5:140961378-140961400	chr5	140960834	140961452	ADNP + CTCF	1502
aagcTAATACGACTCACTATAGGAGATGTACTGTCATTTACATGTTTTAGAGCTAGAAATAGCAAGTTAAAATAAGGCTAGTCCGTTATCAACTTGAAAAAGTGGCACCGAGTCGGTGCTTTT	chr10:43885590-43885612	chr10	43885524	43886142	ADNP + CTCF	1503
aagcTAATACGACTCACTATAGGTGTCTACTCGGACTTACGGCGTTTTAGAGCTAGAAATAGCAAGTTAAAATAAGGCTAGTCCGTTATCAACTTGAAAAAGTGGCACCGAGTCGGTGCTTTT	chr10:43885567-43885589	chr10	43885524	43886142	ADNP + CTCF	1504
aagcTAATACGACTCACTATAGGAAGCTTTTCATTATCTTACAGTTTTAGAGCTAGAAATAGCAAGTTAAAATAAGGCTAGTCCGTTATCAACTTGAAAAAGTGGCACCGAGTCGGTGCTTTT	chr10:43886093-43886115	chr10	43885524	43886142	ADNP + CTCF	1505
aagcTAATACGACTCACTATAGGAATGCCTGTTTCACAGCCTGTTTTAGAGCTAGAAATAGCAAGTTAAAATAAGGCTAGTCCGTTATCAACTTGAAAAAGTGGCACCGAGTCGGTGCTTTT	chr10:43886117-43886139	chr10	43885524	43886142	ADNP + CTCF	1506
aagcTAATACGACTCACTATAGGAGTGTCAAATTTAGAATCAGGTTTTAGAGCTAGAAATAGCAAGTTAAAATAAGGCTAGTCCGTTATCAACTTGAAAAAGTGGCACCGAGTCGGTGCTTTT	chr15:77850145-77850167	chr15	77850121	77850739	ADNP + CTCF	1507
aagcTAATACGACTCACTATAGGTTTGACACTTGCTTCTCAATGTTTTAGAGCTAGAAATAGCAAGTTAAAATAAGGCTAGTCCGTTATCAACTTGAAAAAGTGGCACCGAGTCGGTGCTTTT	chr15:77850131-77850153	chr15	77850121	77850739	ADNP + CTCF	1508
aagcTAATACGACTCACTATAGGAAAGATGAAAAAAGACAAGAGTTTTAGAGCTAGAAATAGCAAGTTAAAATAAGGCTAGTCCGTTATCAACTTGAAAAAGTGGCACCGAGTCGGTGCTTTT	chr15:77850653-77850675	chr15	77850121	77850739	ADNP + CTCF	1509
aagcTAATACGACTCACTATAGGTGAAAAAAGACAAGAAGGAAGTTTTAGAGCTAGAAATAGCAAGTTAAAATAAGGCTAGTCCGTTATCAACTTGAAAAAGTGGCACCGAGTCGGTGCTTTT	chr15:77850658-77850680	chr15	77850121	77850739	ADNP + CTCF	1510
aagcTAATACGACTCACTATAGGCTTCATCCAGCTAGGCCTGGGTTTTAGAGCTAGAAATAGCAAGTTAAAATAAGGCTAGTCCGTTATCAACTTGAAAAAGTGGCACCGAGTCGGTGCTTTT	chr1:119094796-119094818	chr1	119094734	119095352	ADNP + CTCF	1511
aagcTAATACGACTCACTATAGGTTAGAGCCTCCAGGCCTAGCGTTTTAGAGCTAGAAATAGCAAGTTAAAATAAGGCTAGTCCGTTATCAACTTGAAAAAGTGGCACCGAGTCGGTGCTTTT	chr1:119094790-119094812	chr1	119094734	119095352	ADNP + CTCF	1512
aagcTAATACGACTCACTATAGGACCTCAAATCTGAAAGCTCTGTTTTAGAGCTAGAAATAGCAAGTTAAAATAAGGCTAGTCCGTTATCAACTTGAAAAAGTGGCACCGAGTCGGTGCTTTT	chr1:119095283-119095305	chr1	119094734	119095352	ADNP + CTCF	1513
aagcTAATACGACTCACTATAGGTACCTCAAATCTGAAAGCTCGTTTTAGAGCTAGAAATAGCAAGTTAAAATAAGGCTAGTCCGTTATCAACTTGAAAAAGTGGCACCGAGTCGGTGCTTTT	chr1:119095284-119095306	chr1	119094734	119095352	ADNP + CTCF	1514
aagcTAATACGACTCACTATAGGCTCAGTACCTGACTGCAGAGGTTTTAGAGCTAGAAATAGCAAGTTAAAATAAGGCTAGTCCGTTATCAACTTGAAAAAGTGGCACCGAGTCGGTGCTTTT	chr7:110735832-110735854	chr7	110735779	110736397	ADNP + CTCF	1515
aagcTAATACGACTCACTATAGGTGCAGTCAGGTACTGAGCATGTTTTAGAGCTAGAAATAGCAAGTTAAAATAAGGCTAGTCCGTTATCAACTTGAAAAAGTGGCACCGAGTCGGTGCTTTT	chr7:110735826-110735848	chr7	110735779	110736397	ADNP + CTCF	1516
aagcTAATACGACTCACTATAGGAGACTGGACTGCAGAATTCAGTTTTAGAGCTAGAAATAGCAAGTTAAAATAAGGCTAGTCCGTTATCAACTTGAAAAAGTGGCACCGAGTCGGTGCTTTT	chr7:110736324-110736346	chr7	110735779	110736397	ADNP + CTCF	1517
aagcTAATACGACTCACTATAGGTTGAATTCTGCAGTCCAGTCGTTTTAGAGCTAGAAATAGCAAGTTAAAATAAGGCTAGTCCGTTATCAACTTGAAAAAGTGGCACCGAGTCGGTGCTTTT	chr7:110736326-110736348	chr7	110735779	110736397	ADNP + CTCF	1518
aagcTAATACGACTCACTATAGGATGAATGTGTAGGGGGCAGGTTTTAGAGCTAGAAATAGCAAGTTAAAATAAGGCTAGTCCGTTATCAACTTGAAAAAGTGGCACCGAGTCGGTGCTTTT	chr8:71467609-71467631	chr8	71467591	71468209	ADNP + CTCF	1519
aagcTAATACGACTCACTATAGGACAGGCCAGTCAGTGAGGTGGTTTTAGAGCTAGAAATAGCAAGTTAAAATAAGGCTAGTCCGTTATCAACTTGAAAAAGTGGCACCGAGTCGGTGCTTTT	chr8:71467656-71467678	chr8	71467591	71468209	ADNP + CTCF	1520
aagcTAATACGACTCACTATAGGAGGAGATAGCTACATCCTAGTTTTAGAGCTAGAAATAGCAAGTTAAAATAAGGCTAGTCCGTTATCAACTTGAAAAAGTGGCACCGAGTCGGTGCTTTT	chr8:71468123-71468145	chr8	71467591	71468209	ADNP + CTCF	1521
aagcTAATACGACTCACTATAGGAGGAGATAGCTACATCCTAAGTTTTAGAGCTAGAAATAGCAAGTTAAAATAAGGCTAGTCCGTTATCAACTTGAAAAAGTGGCACCGAGTCGGTGCTTTT	chr8:71468124-71468146	chr8	71467591	71468209	ADNP + CTCF	1522
aagcTAATACGACTCACTATAGGTTATGGAAGGGGCATCTATGGTTTTAGAGCTAGAAATAGCAAGTTAAAATAAGGCTAGTCCGTTATCAACTTGAAAAAGTGGCACCGAGTCGGTGCTTTT	chr5:102064217-102064239	chr5	102064187	102064805	ADNP + CTCF	1523
aagcTAATACGACTCACTATAGGGGCATCTATGGGGAAATTGGTTTTAGAGCTAGAAATAGCAAGTTAAAATAAGGCTAGTCCGTTATCAACTTGAAAAAGTGGCACCGAGTCGGTGCTTTT	chr5:102064226-102064248	chr5	102064187	102064805	ADNP + CTCF	1524
aagcTAATACGACTCACTATAGGCCTGTCTACCTCAACATGGGTTTTAGAGCTAGAAATAGCAAGTTAAAATAAGGCTAGTCCGTTATCAACTTGAAAAAGTGGCACCGAGTCGGTGCTTTT	chr5:102064727-102064749	chr5	102064187	102064805	ADNP + CTCF	1525
aagcTAATACGACTCACTATAGGAGAAGGCTTCCGCCATGTTGGTTTTAGAGCTAGAAATAGCAAGTTAAAATAAGGCTAGTCCGTTATCAACTTGAAAAAGTGGCACCGAGTCGGTGCTTTT	chr5:102064718-102064740	chr5	102064187	102064805	ADNP + CTCF	1526
aagcTAATACGACTCACTATAGGTGAAAGACAACGGCGACAACGTTTTAGAGCTAGAAATAGCAAGTTAAAATAAGGCTAGTCCGTTATCAACTTGAAAAAGTGGCACCGAGTCGGTGCTTTT	chr14:76403932-76403954	chr14	76403928	76404546	ADNP + CTCF	1527
aagcTAATACGACTCACTATAGGATTTTTAGTTTATGAAGGCAGTTTTAGAGCTAGAAATAGCAAGTTAAAATAAGGCTAGTCCGTTATCAACTTGAAAAAGTGGCACCGAGTCGGTGCTTTT	chr14:76403987-76404009	chr14	76403928	76404546	ADNP + CTCF	1528
aagcTAATACGACTCACTATAGGATGCTGATAACTGTTGCTCTGTTTTAGAGCTAGAAATAGCAAGTTAAAATAAGGCTAGTCCGTTATCAACTTGAAAAAGTGGCACCGAGTCGGTGCTTTT	chr14:76404463-76404485	chr14	76403928	76404546	ADNP + CTCF	1529
aagcTAATACGACTCACTATAGGACTGTTGCTCTAGGTTCTGCGTTTTAGAGCTAGAAATAGCAAGTTAAAATAAGGCTAGTCCGTTATCAACTTGAAAAAGTGGCACCGAGTCGGTGCTTTT	chr14:76404472-76404494	chr14	76403928	76404546	ADNP + CTCF	1530
aagcTAATACGACTCACTATAGGGAGTATTGCTTCAAGTTGGGTTTTAGAGCTAGAAATAGCAAGTTAAAATAAGGCTAGTCCGTTATCAACTTGAAAAAGTGGCACCGAGTCGGTGCTTTT	chr5:134570949-134570971	chr5	134570946	134571564	ADNP + CTCF	1531
aagcTAATACGACTCACTATAGGATAGGGTCTCCGTATAGCTCGTTTTAGAGCTAGAAATAGCAAGTTAAAATAAGGCTAGTCCGTTATCAACTTGAAAAAGTGGCACCGAGTCGGTGCTTTT	chr5:134570976-134570998	chr5	134570946	134571564	ADNP + CTCF	1532
aagcTAATACGACTCACTATAGGCAGGAAGAGCTGAAGTTCAGTTTTAGAGCTAGAAATAGCAAGTTAAAATAAGGCTAGTCCGTTATCAACTTGAAAAAGTGGCACCGAGTCGGTGCTTTT	chr5:134571490-134571512	chr5	134570946	134571564	ADNP + CTCF	1533
aagcTAATACGACTCACTATAGGCGTTTTCAGATCCGAGTTCCGTTTTAGAGCTAGAAATAGCAAGTTAAAATAAGGCTAGTCCGTTATCAACTTGAAAAAGTGGCACCGAGTCGGTGCTTTT	chr5:134571514-134571536	chr5	134570946	134571564	ADNP + CTCF	1534
aagcTAATACGACTCACTATAGGCTAGAAATATAATGCAAGCCGTTTTAGAGCTAGAAATAGCAAGTTAAAATAAGGCTAGTCCGTTATCAACTTGAAAAAGTGGCACCGAGTCGGTGCTTTT	chr17:42966148-42966170	chr17	42966124	42966742	ADNP + CTCF	1535
aagcTAATACGACTCACTATAGGCTAGAAATATAATGCAAGCCGTTTTAGAGCTAGAAATAGCAAGTTAAAATAAGGCTAGTCCGTTATCAACTTGAAAAAGTGGCACCGAGTCGGTGCTTTT	chr17:42966148-42966170	chr17	42966124	42966742	ADNP + CTCF	1536
aagcTAATACGACTCACTATAGGACTAGCTGCCTGAAGCCTGGTTTTAGAGCTAGAAATAGCAAGTTAAAATAAGGCTAGTCCGTTATCAACTTGAAAAAGTGGCACCGAGTCGGTGCTTTT	chr2:143909403-143909425	chr17	42966124	42966742	ADNP + CTCF	1537
aagcTAATACGACTCACTATAGGACTAGCTGCCTGAAGCCTGGTTTTAGAGCTAGAAATAGCAAGTTAAAATAAGGCTAGTCCGTTATCAACTTGAAAAAGTGGCACCGAGTCGGTGCTTTT	chr2:143909403-143909425	chr17	42966124	42966742	ADNP + CTCF	1538
aagcTAATACGACTCACTATAGGTCCTGCTTCCCTATGCGGAGTTTTAGAGCTAGAAATAGCAAGTTAAAATAAGGCTAGTCCGTTATCAACTTGAAAAAGTGGCACCGAGTCGGTGCTTTT	chr5:135452071-135452093	chr5	135452035	135452653	ADNP + CTCF	1539
aagcTAATACGACTCACTATAGGTGTCCTGCTTCCCTATGCGGGTTTTAGAGCTAGAAATAGCAAGTTAAAATAAGGCTAGTCCGTTATCAACTTGAAAAAGTGGCACCGAGTCGGTGCTTTT	chr5:135452070-135452092	chr5	135452035	135452653	ADNP + CTCF	1540
aagcTAATACGACTCACTATAGGAAAAGAAAGAAAGAAAGTGGGTTTTAGAGCTAGAAATAGCAAGTTAAAATAAGGCTAGTCCGTTATCAACTTGAAAAAGTGGCACCGAGTCGGTGCTTTT	chrX:151266767-151266789	chr5	135452035	135452653	ADNP + CTCF	1541
aagcTAATACGACTCACTATAGGAAAAGAAAGAAAGAAAGTGGGTTTTAGAGCTAGAAATAGCAAGTTAAAATAAGGCTAGTCCGTTATCAACTTGAAAAAGTGGCACCGAGTCGGTGCTTTT	chr5:135452564-135452586	chr5	135452035	135452653	ADNP + CTCF	1542
aagcTAATACGACTCACTATAGGACCACGCTCTGCTCAATGATGTTTTAGAGCTAGAAATAGCAAGTTAAAATAAGGCTAGTCCGTTATCAACTTGAAAAAGTGGCACCGAGTCGGTGCTTTT	chr9:21102921-21102943	chr9	21102881	21103499	ADNP + CTCF	1543
aagcTAATACGACTCACTATAGGACCCATCATTGAGCAGAGCGGTTTTAGAGCTAGAAATAGCAAGTTAAAATAAGGCTAGTCCGTTATCAACTTGAAAAAGTGGCACCGAGTCGGTGCTTTT	chr9:21102922-21102944	chr9	21102881	21103499	ADNP + CTCF	1544
aagcTAATACGACTCACTATAGGACTTGGCATTGACATTGATAGTTTTAGAGCTAGAAATAGCAAGTTAAAATAAGGCTAGTCCGTTATCAACTTGAAAAAGTGGCACCGAGTCGGTGCTTTT	chr9:21103419-21103441	chr9	21102881	21103499	ADNP + CTCF	1545
aagcTAATACGACTCACTATAGGACGTGTGCCAGTGCTCACTGTTTTAGAGCTAGAAATAGCAAGTTAAAATAAGGCTAGTCCGTTATCAACTTGAAAAAGTGGCACCGAGTCGGTGCTTTT	chr9:21103465-21103487	chr9	21102881	21103499	ADNP + CTCF	1546
aagcTAATACGACTCACTATAGGTGCCAGTCCTATAAAGAAGCGTTTTAGAGCTAGAAATAGCAAGTTAAAATAAGGCTAGTCCGTTATCAACTTGAAAAAGTGGCACCGAGTCGGTGCTTTT	chr12:83759800-83759822	chr12	83759772	83760390	ADNP + CTCF	1547
aagcTAATACGACTCACTATAGGAGGACTGGCACCACCAGCCCGTTTTAGAGCTAGAAATAGCAAGTTAAAATAAGGCTAGTCCGTTATCAACTTGAAAAAGTGGCACCGAGTCGGTGCTTTT	chr12:83759787-83759809	chr12	83759772	83760390	ADNP + CTCF	1548
aagcTAATACGACTCACTATAGGATTACCAAACCAACTTGGAAGTTTTAGAGCTAGAAATAGCAAGTTAAAATAAGGCTAGTCCGTTATCAACTTGAAAAAGTGGCACCGAGTCGGTGCTTTT	chr12:83760303-83760325	chr12	83759772	83760390	ADNP + CTCF	1549
aagcTAATACGACTCACTATAGGAAGCAATTACCAAACCAACTGTTTTAGAGCTAGAAATAGCAAGTTAAAATAAGGCTAGTCCGTTATCAACTTGAAAAAGTGGCACCGAGTCGGTGCTTTT	chr12:83760308-83760330	chr12	83759772	83760390	ADNP + CTCF	1550
aagcTAATACGACTCACTATAGGACAGTGTGTCAAATTATGGTGTTTTAGAGCTAGAAATAGCAAGTTAAAATAAGGCTAGTCCGTTATCAACTTGAAAAAGTGGCACCGAGTCGGTGCTTTT	chr8:86759614-86759636	chr8	86759588	86760206	ADNP + CTCF	1551
aagcTAATACGACTCACTATAGGCTGAGAACAGATTAAGGAATGTTTTAGAGCTAGAAATAGCAAGTTAAAATAAGGCTAGTCCGTTATCAACTTGAAAAAGTGGCACCGAGTCGGTGCTTTT	chr8:86759665-86759687	chr8	86759588	86760206	ADNP + CTCF	1552
aagcTAATACGACTCACTATAGGAGCCTTGCAAAGGCTCAGTCGTTTTAGAGCTAGAAATAGCAAGTTAAAATAAGGCTAGTCCGTTATCAACTTGAAAAAGTGGCACCGAGTCGGTGCTTTT	chr8:86760129-86760151	chr8	86759588	86760206	ADNP + CTCF	1553
aagcTAATACGACTCACTATAGGGCCTGACTGAGCCTTTGCAGTTTTAGAGCTAGAAATAGCAAGTTAAAATAAGGCTAGTCCGTTATCAACTTGAAAAAGTGGCACCGAGTCGGTGCTTTT	chr8:86760127-86760149	chr8	86759588	86760206	ADNP + CTCF	1554
aagcTAATACGACTCACTATAGGCCTGGCACCCATACTGTAACGTTTTAGAGCTAGAAATAGCAAGTTAAAATAAGGCTAGTCCGTTATCAACTTGAAAAAGTGGCACCGAGTCGGTGCTTTT	chr8:124934634-124934656	chr8	124934579	124935197	ADNP + CTCF	1555
aagcTAATACGACTCACTATAGGACACACAGCCTGTTACAGTAGTTTTAGAGCTAGAAATAGCAAGTTAAAATAAGGCTAGTCCGTTATCAACTTGAAAAAGTGGCACCGAGTCGGTGCTTTT	chr8:124934642-124934664	chr8	124934579	124935197	ADNP + CTCF	1556
aagcTAATACGACTCACTATAGGCAGTAGATTCTTGGGCTCACGTTTTAGAGCTAGAAATAGCAAGTTAAAATAAGGCTAGTCCGTTATCAACTTGAAAAAGTGGCACCGAGTCGGTGCTTTT	chr8:124935113-124935135	chr8	124934579	124935197	ADNP + CTCF	1557
aagcTAATACGACTCACTATAGGCCAGTTGGGTTAGTGAGGCGTTTTAGAGCTAGAAATAGCAAGTTAAAATAAGGCTAGTCCGTTATCAACTTGAAAAAGTGGCACCGAGTCGGTGCTTTT	chr8:124935136-124935158	chr8	124934579	124935197	ADNP + CTCF	1558
aagcTAATACGACTCACTATAGGTTATGCATAGACGATAATGGGTTTTAGAGCTAGAAATAGCAAGTTAAAATAAGGCTAGTCCGTTATCAACTTGAAAAAGTGGCACCGAGTCGGTGCTTTT	chr12:81170026-81170048	chr12	81169970	81170588	ADNP + CTCF	1559
aagcTAATACGACTCACTATAGGAGCCACACAGAAGCACCAGAGTTTTAGAGCTAGAAATAGCAAGTTAAAATAAGGCTAGTCCGTTATCAACTTGAAAAAGTGGCACCGAGTCGGTGCTTTT	chr12:81170004-81170026	chr12	81169970	81170588	ADNP + CTCF	1560
aagcTAATACGACTCACTATAGGCACATCTCAGCCAGTCAACAGTTTTAGAGCTAGAAATAGCAAGTTAAAATAAGGCTAGTCCGTTATCAACTTGAAAAAGTGGCACCGAGTCGGTGCTTTT	chr12:81170499-81170521	chr12	81169970	81170588	ADNP + CTCF	1561
aagcTAATACGACTCACTATAGGTGGATGAAAACCATGTTGACGTTTTAGAGCTAGAAATAGCAAGTTAAAATAAGGCTAGTCCGTTATCAACTTGAAAAAGTGGCACCGAGTCGGTGCTTTT	chr12:81170509-81170531	chr12	81169970	81170588	ADNP + CTCF	1562
aagcTAATACGACTCACTATAGGCATAGTTTCCTAACTCTGGGGTTTTAGAGCTAGAAATAGCAAGTTAAAATAAGGCTAGTCCGTTATCAACTTGAAAAAGTGGCACCGAGTCGGTGCTTTT	chr8:107637673-107637695	chr8	107637625	107638243	ADNP + CTCF	1563
aagcTAATACGACTCACTATAGGTGTGTCACTTGGAGGATGCTGTTTTAGAGCTAGAAATAGCAAGTTAAAATAAGGCTAGTCCGTTATCAACTTGAAAAAGTGGCACCGAGTCGGTGCTTTT	chr8:107637697-107637719	chr8	107637625	107638243	ADNP + CTCF	1564
aagcTAATACGACTCACTATAGGCAAACAAATATAACACTAACGTTTTAGAGCTAGAAATAGCAAGTTAAAATAAGGCTAGTCCGTTATCAACTTGAAAAAGTGGCACCGAGTCGGTGCTTTT	chr8:107638178-107638200	chr8	107637625	107638243	ADNP + CTCF	1565
aagcTAATACGACTCACTATAGGAAACAAATATAACACTAACTGTTTTAGAGCTAGAAATAGCAAGTTAAAATAAGGCTAGTCCGTTATCAACTTGAAAAAGTGGCACCGAGTCGGTGCTTTT	chr8:107638179-107638201	chr8	107637625	107638243	ADNP + CTCF	1566
aagcTAATACGACTCACTATAGGCAGTTAAAAATCTCTGAAGGGTTTTAGAGCTAGAAATAGCAAGTTAAAATAAGGCTAGTCCGTTATCAACTTGAAAAAGTGGCACCGAGTCGGTGCTTTT	chr12:79815319-79815341	chr12	79815294	79815912	ADNP + CTCF	1567
aagcTAATACGACTCACTATAGGTGACAGTTAAAAATCTCTGAGTTTTAGAGCTAGAAATAGCAAGTTAAAATAAGGCTAGTCCGTTATCAACTTGAAAAAGTGGCACCGAGTCGGTGCTTTT	chr12:79815322-79815344	chr12	79815294	79815912	ADNP + CTCF	1568
aagcTAATACGACTCACTATAGGTGGGCAGGGGTGGGACGGTGGTTTTAGAGCTAGAAATAGCAAGTTAAAATAAGGCTAGTCCGTTATCAACTTGAAAAAGTGGCACCGAGTCGGTGCTTTT	chr12:79815824-79815846	chr12	79815294	79815912	ADNP + CTCF	1569
aagcTAATACGACTCACTATAGGCAGGGGTGGGACGGTGCGGGTTTTAGAGCTAGAAATAGCAAGTTAAAATAAGGCTAGTCCGTTATCAACTTGAAAAAGTGGCACCGAGTCGGTGCTTTT	chr12:79815827-79815849	chr12	79815294	79815912	ADNP + CTCF	1570
aagcTAATACGACTCACTATAGGCAGCTCCGGCTGAAGCTTGGGTTTTAGAGCTAGAAATAGCAAGTTAAAATAAGGCTAGTCCGTTATCAACTTGAAAAAGTGGCACCGAGTCGGTGCTTTT	chr13:55690756-55690778	chr13	55690679	55691297	ADNP + CTCF	1571
aagcTAATACGACTCACTATAGGCAGCTCCGGCTGAAGCTTGGGTTTTAGAGCTAGAAATAGCAAGTTAAAATAAGGCTAGTCCGTTATCAACTTGAAAAAGTGGCACCGAGTCGGTGCTTTT	chr13:55690756-55690778	chr13	55690679	55691297	ADNP + CTCF	1572
aagcTAATACGACTCACTATAGGCCCAGAAGCAGCTTAGCAGGGTTTTAGAGCTAGAAATAGCAAGTTAAAATAAGGCTAGTCCGTTATCAACTTGAAAAAGTGGCACCGAGTCGGTGCTTTT	NA	chr13	55690679	55691297	ADNP + CTCF	1573
aagcTAATACGACTCACTATAGGCCCAGAAGCAGCTTAGCAGGGTTTTAGAGCTAGAAATAGCAAGTTAAAATAAGGCTAGTCCGTTATCAACTTGAAAAAGTGGCACCGAGTCGGTGCTTTT	NA	chr13	55690679	55691297	ADNP + CTCF	1574
aagcTAATACGACTCACTATAGGGACTCCCTTTTTAAATGCTGTTTTAGAGCTAGAAATAGCAAGTTAAAATAAGGCTAGTCCGTTATCAACTTGAAAAAGTGGCACCGAGTCGGTGCTTTT	chr8:117126911-117126933	chr8	117126837	117127455	ADNP + CTCF	1575
aagcTAATACGACTCACTATAGGTATCATTCAATGGACGCTTGGTTTTAGAGCTAGAAATAGCAAGTTAAAATAAGGCTAGTCCGTTATCAACTTGAAAAAGTGGCACCGAGTCGGTGCTTTT	chr8:117126863-117126885	chr8	117126837	117127455	ADNP + CTCF	1576
aagcTAATACGACTCACTATAGGTATGGTAAAGCAATGGCTTGGTTTTAGAGCTAGAAATAGCAAGTTAAAATAAGGCTAGTCCGTTATCAACTTGAAAAAGTGGCACCGAGTCGGTGCTTTT	chr8:117127365-117127387	chr8	117126837	117127455	ADNP + CTCF	1577
aagcTAATACGACTCACTATAGGAAAAAAACAGCAAAAAGAAAGTTTTAGAGCTAGAAATAGCAAGTTAAAATAAGGCTAGTCCGTTATCAACTTGAAAAAGTGGCACCGAGTCGGTGCTTTT	chr8:117127394-117127416	chr8	117126837	117127455	ADNP + CTCF	1578
aagcTAATACGACTCACTATAGGGGGAGGAGCCAGTTTCATTGTTTTAGAGCTAGAAATAGCAAGTTAAAATAAGGCTAGTCCGTTATCAACTTGAAAAAGTGGCACCGAGTCGGTGCTTTT	chr11:3318085-3318107	chr11	3318018	3318636	ADNP + CTCF	1579
aagcTAATACGACTCACTATAGGAGGGGAGGAGCCAGTTTCATGTTTTAGAGCTAGAAATAGCAAGTTAAAATAAGGCTAGTCCGTTATCAACTTGAAAAAGTGGCACCGAGTCGGTGCTTTT	chr11:3318084-3318106	chr11	3318018	3318636	ADNP + CTCF	1580
aagcTAATACGACTCACTATAGGTAGTCAGCAGCAAGCCTCAGGTTTTAGAGCTAGAAATAGCAAGTTAAAATAAGGCTAGTCCGTTATCAACTTGAAAAAGTGGCACCGAGTCGGTGCTTTT	chr11:3318546-3318568	chr11	3318018	3318636	ADNP + CTCF	1581
aagcTAATACGACTCACTATAGGCAAAATGTTTTCAGCCTCTGGTTTTAGAGCTAGAAATAGCAAGTTAAAATAAGGCTAGTCCGTTATCAACTTGAAAAAGTGGCACCGAGTCGGTGCTTTT	chr11:3318560-3318582	chr11	3318018	3318636	ADNP + CTCF	1582
aagcTAATACGACTCACTATAGGATTTTATATTCAGTCTCCCGTTTTAGAGCTAGAAATAGCAAGTTAAAATAAGGCTAGTCCGTTATCAACTTGAAAAAGTGGCACCGAGTCGGTGCTTTT	chr17:36060733-36060755	chr17	36060723	36061341	ADNP + CTCF	1583
aagcTAATACGACTCACTATAGGATTTTATATTCAGTCTCCCGTTTTAGAGCTAGAAATAGCAAGTTAAAATAAGGCTAGTCCGTTATCAACTTGAAAAAGTGGCACCGAGTCGGTGCTTTT	chr17:36060733-36060755	chr17	36060723	36061341	ADNP + CTCF	1584
aagcTAATACGACTCACTATAGGAGGCTCTTGGTGACTCACAGGTTTTAGAGCTAGAAATAGCAAGTTAAAATAAGGCTAGTCCGTTATCAACTTGAAAAAGTGGCACCGAGTCGGTGCTTTT	chr17:36193971-36193993	chr17	36060723	36061341	ADNP + CTCF	1585
aagcTAATACGACTCACTATAGGAGGCTCTTGGTGACTCACAGGTTTTAGAGCTAGAAATAGCAAGTTAAAATAAGGCTAGTCCGTTATCAACTTGAAAAAGTGGCACCGAGTCGGTGCTTTT	chr17:36193971-36193993	chr17	36060723	36061341	ADNP + CTCF	1586
aagcTAATACGACTCACTATAGGTGCAACTCCACTTCCCACCGTTTTAGAGCTAGAAATAGCAAGTTAAAATAAGGCTAGTCCGTTATCAACTTGAAAAAGTGGCACCGAGTCGGTGCTTTT	chr7:19679104-19679126	chr7	19679093	19679711	ADNP + CTCF	1587
aagcTAATACGACTCACTATAGGAGAGGAGAGAGGCACCAGGTGTTTTAGAGCTAGAAATAGCAAGTTAAAATAAGGCTAGTCCGTTATCAACTTGAAAAAGTGGCACCGAGTCGGTGCTTTT	chr7:19679118-19679140	chr7	19679093	19679711	ADNP + CTCF	1588
aagcTAATACGACTCACTATAGGTGGAGTTACAGGCAGCTGTGGTTTTAGAGCTAGAAATAGCAAGTTAAAATAAGGCTAGTCCGTTATCAACTTGAAAAAGTGGCACCGAGTCGGTGCTTTT	chr11:88376798-88376820	chr7	19679093	19679711	ADNP + CTCF	1589
aagcTAATACGACTCACTATAGGTGGAGTTACAGGCAGCTGTGGTTTTAGAGCTAGAAATAGCAAGTTAAAATAAGGCTAGTCCGTTATCAACTTGAAAAAGTGGCACCGAGTCGGTGCTTTT	chr14:53634390-53634412	chr7	19679093	19679711	ADNP + CTCF	1590
aagcTAATACGACTCACTATAGGATCTGCAGTCAGATCCGTCGTTTTAGAGCTAGAAATAGCAAGTTAAAATAAGGCTAGTCCGTTATCAACTTGAAAAAGTGGCACCGAGTCGGTGCTTTT	chr1:86149777-86149799	chr1	86149768	86150386	ADNP + CTCF	1591
aagcTAATACGACTCACTATAGGGATCTGCAGTCAGATCCGTGTTTTAGAGCTAGAAATAGCAAGTTAAAATAAGGCTAGTCCGTTATCAACTTGAAAAAGTGGCACCGAGTCGGTGCTTTT	chr1:86149778-86149800	chr1	86149768	86150386	ADNP + CTCF	1592
aagcTAATACGACTCACTATAGGCCCAGGCCCTGGGGTCCTGGGTTTTAGAGCTAGAAATAGCAAGTTAAAATAAGGCTAGTCCGTTATCAACTTGAAAAAGTGGCACCGAGTCGGTGCTTTT	chr1:86150305-86150327	chr1	86149768	86150386	ADNP + CTCF	1593
aagcTAATACGACTCACTATAGGTGGGCACCTCCAGGACCCCGTTTTAGAGCTAGAAATAGCAAGTTAAAATAAGGCTAGTCCGTTATCAACTTGAAAAAGTGGCACCGAGTCGGTGCTTTT	chr1:86150298-86150320	chr1	86149768	86150386	ADNP + CTCF	1594
aagcTAATACGACTCACTATAGGAGAATAATCTCACATTCTTTGTTTTAGAGCTAGAAATAGCAAGTTAAAATAAGGCTAGTCCGTTATCAACTTGAAAAAGTGGCACCGAGTCGGTGCTTTT	chr15:84511034-84511056	chr15	84511019	84511637	ADNP + CTCF	1595
aagcTAATACGACTCACTATAGGAGAATAATCTCACATTCTTGTTTTAGAGCTAGAAATAGCAAGTTAAAATAAGGCTAGTCCGTTATCAACTTGAAAAAGTGGCACCGAGTCGGTGCTTTT	chr15:84511033-84511055	chr15	84511019	84511637	ADNP + CTCF	1596
aagcTAATACGACTCACTATAGGTGCAGACTGCAGACAGTTCTGTTTTAGAGCTAGAAATAGCAAGTTAAAATAAGGCTAGTCCGTTATCAACTTGAAAAAGTGGCACCGAGTCGGTGCTTTT	chr15:84511552-84511574	chr15	84511019	84511637	ADNP + CTCF	1597
aagcTAATACGACTCACTATAGGTTGCAGACTGCAGACAGTTCGTTTTAGAGCTAGAAATAGCAAGTTAAAATAAGGCTAGTCCGTTATCAACTTGAAAAAGTGGCACCGAGTCGGTGCTTTT	chr15:84511553-84511575	chr15	84511019	84511637	ADNP + CTCF	1598
aagcTAATACGACTCACTATAGGTGGGCATGTTACTGTGCACTGTTTTAGAGCTAGAAATAGCAAGTTAAAATAAGGCTAGTCCGTTATCAACTTGAAAAAGTGGCACCGAGTCGGTGCTTTT	chr10:88365508-88365530	chr10	88365441	88366059	ADNP + CTCF	1599
aagcTAATACGACTCACTATAGGCAAACACAGAGTATATAATGGTTTTAGAGCTAGAAATAGCAAGTTAAAATAAGGCTAGTCCGTTATCAACTTGAAAAAGTGGCACCGAGTCGGTGCTTTT	chr10:88365488-88365510	chr10	88365441	88366059	ADNP + CTCF	1600
aagcTAATACGACTCACTATAGGATCTGGCTCTCTGGGCTCCGTTTTAGAGCTAGAAATAGCAAGTTAAAATAAGGCTAGTCCGTTATCAACTTGAAAAAGTGGCACCGAGTCGGTGCTTTT	chr10:88365984-88366006	chr10	88365441	88366059	ADNP + CTCF	1601
aagcTAATACGACTCACTATAGGATCTGGCTCTCTGGGCTCCGTTTTAGAGCTAGAAATAGCAAGTTAAAATAAGGCTAGTCCGTTATCAACTTGAAAAAGTGGCACCGAGTCGGTGCTTTT	chr9:55028724-55028746	chr10	88365441	88366059	ADNP + CTCF	1602
aagcTAATACGACTCACTATAGGCTATGTTGCTGGGGAGTCCCGTTTTAGAGCTAGAAATAGCAAGTTAAAATAAGGCTAGTCCGTTATCAACTTGAAAAAGTGGCACCGAGTCGGTGCTTTT	chr5:113963280-113963302	chr5	113963215	113963833	ADNP + CTCF	1603
aagcTAATACGACTCACTATAGGTGGGACTCCCCAGCAACATAGTTTTAGAGCTAGAAATAGCAAGTTAAAATAAGGCTAGTCCGTTATCAACTTGAAAAAGTGGCACCGAGTCGGTGCTTTT	chr5:113963278-113963300	chr5	113963215	113963833	ADNP + CTCF	1604
aagcTAATACGACTCACTATAGGCTCCTGGCTTTGTTTCTCCTGTTTTAGAGCTAGAAATAGCAAGTTAAAATAAGGCTAGTCCGTTATCAACTTGAAAAAGTGGCACCGAGTCGGTGCTTTT	chr5:113963750-113963772	chr5	113963215	113963833	ADNP + CTCF	1605
aagcTAATACGACTCACTATAGGCCTCCTGGCTTTGTTTCTCCGTTTTAGAGCTAGAAATAGCAAGTTAAAATAAGGCTAGTCCGTTATCAACTTGAAAAAGTGGCACCGAGTCGGTGCTTTT	chr5:113963751-113963773	chr5	113963215	113963833	ADNP + CTCF	1606
aagcTAATACGACTCACTATAGGACTGCTTTCCCTCTCCCAAAGTTTTAGAGCTAGAAATAGCAAGTTAAAATAAGGCTAGTCCGTTATCAACTTGAAAAAGTGGCACCGAGTCGGTGCTTTT	chr14:25836322-25836344	chr14	25836248	25836866	ADNP + CTCF	1607
aagcTAATACGACTCACTATAGGAGAAATTCACCTATAGTTCAGTTTTAGAGCTAGAAATAGCAAGTTAAAATAAGGCTAGTCCGTTATCAACTTGAAAAAGTGGCACCGAGTCGGTGCTTTT	chr14:25836259-25836281	chr14	25836248	25836866	ADNP + CTCF	1608
aagcTAATACGACTCACTATAGGTGAAGAGCTGAGAATGGCTGTTTTAGAGCTAGAAATAGCAAGTTAAAATAAGGCTAGTCCGTTATCAACTTGAAAAAGTGGCACCGAGTCGGTGCTTTT	chr14:25836782-25836804	chr14	25836248	25836866	ADNP + CTCF	1609
aagcTAATACGACTCACTATAGGGTGAAGAGCTGAGAATGGCGTTTTAGAGCTAGAAATAGCAAGTTAAAATAAGGCTAGTCCGTTATCAACTTGAAAAAGTGGCACCGAGTCGGTGCTTTT	chr14:25836783-25836805	chr14	25836248	25836866	ADNP + CTCF	1610
aagcTAATACGACTCACTATAGGCTCAGGTGCCAGTGGGGCGGTTTTAGAGCTAGAAATAGCAAGTTAAAATAAGGCTAGTCCGTTATCAACTTGAAAAAGTGGCACCGAGTCGGTGCTTTT	chr3:88068799-88068821	chr3	88068770	88069388	ADNP + CTCF	1611
aagcTAATACGACTCACTATAGGACTAAAACACAGCAGACTGCGTTTTAGAGCTAGAAATAGCAAGTTAAAATAAGGCTAGTCCGTTATCAACTTGAAAAAGTGGCACCGAGTCGGTGCTTTT	chr3:88068773-88068795	chr3	88068770	88069388	ADNP + CTCF	1612
aagcTAATACGACTCACTATAGGAGTGTCTCACTATATAGCCCGTTTTAGAGCTAGAAATAGCAAGTTAAAATAAGGCTAGTCCGTTATCAACTTGAAAAAGTGGCACCGAGTCGGTGCTTTT	chrX:134899555-134899577	chr3	88068770	88069388	ADNP + CTCF	1613
aagcTAATACGACTCACTATAGGAGTGTCTCACTATATAGCCCGTTTTAGAGCTAGAAATAGCAAGTTAAAATAAGGCTAGTCCGTTATCAACTTGAAAAAGTGGCACCGAGTCGGTGCTTTT	chr5:21584680-21584702	chr3	88068770	88069388	ADNP + CTCF	1614
aagcTAATACGACTCACTATAGGTGTGCTTGAGAATAGCATGCGTTTTAGAGCTAGAAATAGCAAGTTAAAATAAGGCTAGTCCGTTATCAACTTGAAAAAGTGGCACCGAGTCGGTGCTTTT	chr2:30873192-30873214	chr2	30873160	30873778	ADNP + CTCF	1615
aagcTAATACGACTCACTATAGGTTGTGCTTGAGAATAGCATGGTTTTAGAGCTAGAAATAGCAAGTTAAAATAAGGCTAGTCCGTTATCAACTTGAAAAAGTGGCACCGAGTCGGTGCTTTT	chr2:30873191-30873213	chr2	30873160	30873778	ADNP + CTCF	1616
aagcTAATACGACTCACTATAGGACGGTTGGCCAAAGAGGGAGGTTTTAGAGCTAGAAATAGCAAGTTAAAATAAGGCTAGTCCGTTATCAACTTGAAAAAGTGGCACCGAGTCGGTGCTTTT	chr2:30873693-30873715	chr2	30873160	30873778	ADNP + CTCF	1617
aagcTAATACGACTCACTATAGGACGGTTGGCCAAAGAGGGAGTTTTAGAGCTAGAAATAGCAAGTTAAAATAAGGCTAGTCCGTTATCAACTTGAAAAAGTGGCACCGAGTCGGTGCTTTT	chr2:30873694-30873716	chr2	30873160	30873778	ADNP + CTCF	1618
aagcTAATACGACTCACTATAGGATCCTTTGTGTGTTGGCAAAGTTTTAGAGCTAGAAATAGCAAGTTAAAATAAGGCTAGTCCGTTATCAACTTGAAAAAGTGGCACCGAGTCGGTGCTTTT	chr14:65889495-65889517	chr14	65889453	65890071	ADNP + CTCF	1619
aagcTAATACGACTCACTATAGGCAAAGGATAGACCTGGTTGCGTTTTAGAGCTAGAAATAGCAAGTTAAAATAAGGCTAGTCCGTTATCAACTTGAAAAAGTGGCACCGAGTCGGTGCTTTT	chr14:65889510-65889532	chr14	65889453	65890071	ADNP + CTCF	1620
aagcTAATACGACTCACTATAGGAACAAGAGTAAGTAGACCTAGTTTTAGAGCTAGAAATAGCAAGTTAAAATAAGGCTAGTCCGTTATCAACTTGAAAAAGTGGCACCGAGTCGGTGCTTTT	chr14:65889996-65890018	chr14	65889453	65890071	ADNP + CTCF	1621
aagcTAATACGACTCACTATAGGACAAGAGTAAGTAGACCTAAGTTTTAGAGCTAGAAATAGCAAGTTAAAATAAGGCTAGTCCGTTATCAACTTGAAAAAGTGGCACCGAGTCGGTGCTTTT	chr14:65889997-65890019	chr14	65889453	65890071	ADNP + CTCF	1622
aagcTAATACGACTCACTATAGGTGCTGTCCTAGAGTAGACCAGTTTTAGAGCTAGAAATAGCAAGTTAAAATAAGGCTAGTCCGTTATCAACTTGAAAAAGTGGCACCGAGTCGGTGCTTTT	chr10:69303994-69304016	chr10	69303955	69304573	ADNP + CTCF	1623
aagcTAATACGACTCACTATAGGGTGAGAGAGGGCTCTACCAGTTTTAGAGCTAGAAATAGCAAGTTAAAATAAGGCTAGTCCGTTATCAACTTGAAAAAGTGGCACCGAGTCGGTGCTTTT	chr10:69304011-69304033	chr10	69303955	69304573	ADNP + CTCF	1624
aagcTAATACGACTCACTATAGGTTCTGGACTCTTGGAAAGAGGTTTTAGAGCTAGAAATAGCAAGTTAAAATAAGGCTAGTCCGTTATCAACTTGAAAAAGTGGCACCGAGTCGGTGCTTTT	chr10:69304488-69304510	chr10	69303955	69304573	ADNP + CTCF	1625
aagcTAATACGACTCACTATAGGTCAGGACAGTTCTGGACTCTGTTTTAGAGCTAGAAATAGCAAGTTAAAATAAGGCTAGTCCGTTATCAACTTGAAAAAGTGGCACCGAGTCGGTGCTTTT	chr10:69304497-69304519	chr10	69303955	69304573	ADNP + CTCF	1626
aagcTAATACGACTCACTATAGGCAGTGTGAGCAGACCTACCAGTTTTAGAGCTAGAAATAGCAAGTTAAAATAAGGCTAGTCCGTTATCAACTTGAAAAAGTGGCACCGAGTCGGTGCTTTT	chr4:117501928-117501950	chr4	117501910	117502528	ADNP + CTCF	1627
aagcTAATACGACTCACTATAGGGAAGAAGCTAACTCAGCCTGTTTTAGAGCTAGAAATAGCAAGTTAAAATAAGGCTAGTCCGTTATCAACTTGAAAAAGTGGCACCGAGTCGGTGCTTTT	chr4:117501985-117502007	chr4	117501910	117502528	ADNP + CTCF	1628
aagcTAATACGACTCACTATAGGTAGTACATCTAAGACTTTCCGTTTTAGAGCTAGAAATAGCAAGTTAAAATAAGGCTAGTCCGTTATCAACTTGAAAAAGTGGCACCGAGTCGGTGCTTTT	chr4:117502446-117502468	chr4	117501910	117502528	ADNP + CTCF	1629
aagcTAATACGACTCACTATAGGCATCGTCACCTCTCTTTGCCGTTTTAGAGCTAGAAATAGCAAGTTAAAATAAGGCTAGTCCGTTATCAACTTGAAAAAGTGGCACCGAGTCGGTGCTTTT	chr4:117502464-117502486	chr4	117501910	117502528	ADNP + CTCF	1630
aagcTAATACGACTCACTATAGGTCTTTGGGTGCCGGGCGTGGGTTTTAGAGCTAGAAATAGCAAGTTAAAATAAGGCTAGTCCGTTATCAACTTGAAAAAGTGGCACCGAGTCGGTGCTTTT	chr10:81113557-81113579	chr10	81113493	81114111	ADNP + CTCF	1631
aagcTAATACGACTCACTATAGGGTTCTTTGGGTGCCGGGCGGTTTTAGAGCTAGAAATAGCAAGTTAAAATAAGGCTAGTCCGTTATCAACTTGAAAAAGTGGCACCGAGTCGGTGCTTTT	chr10:81113560-81113582	chr10	81113493	81114111	ADNP + CTCF	1632
aagcTAATACGACTCACTATAGGACCCTGTGGTCAGTTTTCCGTTTTAGAGCTAGAAATAGCAAGTTAAAATAAGGCTAGTCCGTTATCAACTTGAAAAAGTGGCACCGAGTCGGTGCTTTT	chr10:81114032-81114054	chr10	81113493	81114111	ADNP + CTCF	1633
aagcTAATACGACTCACTATAGGGTCCTGGAAAACTGACCACGTTTTAGAGCTAGAAATAGCAAGTTAAAATAAGGCTAGTCCGTTATCAACTTGAAAAAGTGGCACCGAGTCGGTGCTTTT	chr10:81114029-81114051	chr10	81113493	81114111	ADNP + CTCF	1634
aagcTAATACGACTCACTATAGGTCTATCCTAAGATTGTTGAGTTTTAGAGCTAGAAATAGCAAGTTAAAATAAGGCTAGTCCGTTATCAACTTGAAAAAGTGGCACCGAGTCGGTGCTTTT	chr6:30323514-30323536	chr6	30323454	30324072	ADNP + CTCF	1635
aagcTAATACGACTCACTATAGGTTAAACCGTCAACAATCTTGTTTTAGAGCTAGAAATAGCAAGTTAAAATAAGGCTAGTCCGTTATCAACTTGAAAAAGTGGCACCGAGTCGGTGCTTTT	chr6:30323520-30323542	chr6	30323454	30324072	ADNP + CTCF	1636
aagcTAATACGACTCACTATAGGTTTTTTTGGTTTTCGAGACAGTTTTAGAGCTAGAAATAGCAAGTTAAAATAAGGCTAGTCCGTTATCAACTTGAAAAAGTGGCACCGAGTCGGTGCTTTT	chr1:55025022-55025044	chr6	30323454	30324072	ADNP + CTCF	1637
aagcTAATACGACTCACTATAGGTTTTTTTGGTTTTCGAGACAGTTTTAGAGCTAGAAATAGCAAGTTAAAATAAGGCTAGTCCGTTATCAACTTGAAAAAGTGGCACCGAGTCGGTGCTTTT	chr10:40426626-40426648	chr6	30323454	30324072	ADNP + CTCF	1638
aagcTAATACGACTCACTATAGGACAAGCATGCCTGCACCCCGGTTTTAGAGCTAGAAATAGCAAGTTAAAATAAGGCTAGTCCGTTATCAACTTGAAAAAGTGGCACCGAGTCGGTGCTTTT	chr9:21753276-21753298	chr9	21753241	21753859	ADNP + CTCF	1639
aagcTAATACGACTCACTATAGGGAGGTAAGTGCAGGCCCCGGTTTTAGAGCTAGAAATAGCAAGTTAAAATAAGGCTAGTCCGTTATCAACTTGAAAAAGTGGCACCGAGTCGGTGCTTTT	chr9:21753291-21753313	chr9	21753241	21753859	ADNP + CTCF	1640
aagcTAATACGACTCACTATAGGTCTCTCCCTCTTTCTGTTGGTTTTAGAGCTAGAAATAGCAAGTTAAAATAAGGCTAGTCCGTTATCAACTTGAAAAAGTGGCACCGAGTCGGTGCTTTT	chr9:21753789-21753811	chr9	21753241	21753859	ADNP + CTCF	1641
aagcTAATACGACTCACTATAGGAGTCTCTCCCTCTTTCTGTTGTTTTAGAGCTAGAAATAGCAAGTTAAAATAAGGCTAGTCCGTTATCAACTTGAAAAAGTGGCACCGAGTCGGTGCTTTT	chr9:21753790-21753812	chr9	21753241	21753859	ADNP + CTCF	1642
aagcTAATACGACTCACTATAGGAGATGGAGTGGTGGGCACAGGTTTTAGAGCTAGAAATAGCAAGTTAAAATAAGGCTAGTCCGTTATCAACTTGAAAAAGTGGCACCGAGTCGGTGCTTTT	chr15:31348123-31348145	chr15	31348109	31348727	ADNP + CTCF	1643
aagcTAATACGACTCACTATAGGTAGACAGCTTTGGAGGGTGGGTTTTAGAGCTAGAAATAGCAAGTTAAAATAAGGCTAGTCCGTTATCAACTTGAAAAAGTGGCACCGAGTCGGTGCTTTT	chr15:31348185-31348207	chr15	31348109	31348727	ADNP + CTCF	1644
aagcTAATACGACTCACTATAGGCCTTGGCAGCAGAGGAGCATGTTTTAGAGCTAGAAATAGCAAGTTAAAATAAGGCTAGTCCGTTATCAACTTGAAAAAGTGGCACCGAGTCGGTGCTTTT	chr15:31348637-31348659	chr15	31348109	31348727	ADNP + CTCF	1645
aagcTAATACGACTCACTATAGGCAGAGGAGCATGGGATAAGGTTTTAGAGCTAGAAATAGCAAGTTAAAATAAGGCTAGTCCGTTATCAACTTGAAAAAGTGGCACCGAGTCGGTGCTTTT	chr15:31348645-31348667	chr15	31348109	31348727	ADNP + CTCF	1646
aagcTAATACGACTCACTATAGGCCTTAGAATATCTACCTGAGTTTTAGAGCTAGAAATAGCAAGTTAAAATAAGGCTAGTCCGTTATCAACTTGAAAAAGTGGCACCGAGTCGGTGCTTTT	chr2:130738335-130738357	chr2	130738311	130738929	ADNP + CTCF	1647
aagcTAATACGACTCACTATAGGCTGCAGAATTTACTGAGCAGTTTTAGAGCTAGAAATAGCAAGTTAAAATAAGGCTAGTCCGTTATCAACTTGAAAAAGTGGCACCGAGTCGGTGCTTTT	chr2:130738360-130738382	chr2	130738311	130738929	ADNP + CTCF	1648
aagcTAATACGACTCACTATAGGAAGGGCACTGCACACACACAGTTTTAGAGCTAGAAATAGCAAGTTAAAATAAGGCTAGTCCGTTATCAACTTGAAAAAGTGGCACCGAGTCGGTGCTTTT	chr2:130738841-130738863	chr2	130738311	130738929	ADNP + CTCF	1649
aagcTAATACGACTCACTATAGGCACATGGTGCTCGAATATCCGTTTTAGAGCTAGAAATAGCAAGTTAAAATAAGGCTAGTCCGTTATCAACTTGAAAAAGTGGCACCGAGTCGGTGCTTTT	chr2:130738857-130738879	chr2	130738311	130738929	ADNP + CTCF	1650
aagcTAATACGACTCACTATAGGGCACAGGCTGCCTGAATGGGTTTTAGAGCTAGAAATAGCAAGTTAAAATAAGGCTAGTCCGTTATCAACTTGAAAAAGTGGCACCGAGTCGGTGCTTTT	chr5:118052456-118052478	chr5	118052425	118053043	ADNP + CTCF	1651
aagcTAATACGACTCACTATAGGCATTGCCATAAAACAGGCACGTTTTAGAGCTAGAAATAGCAAGTTAAAATAAGGCTAGTCCGTTATCAACTTGAAAAAGTGGCACCGAGTCGGTGCTTTT	chr5:118052441-118052463	chr5	118052425	118053043	ADNP + CTCF	1652
aagcTAATACGACTCACTATAGGGATAGGCATTGGCAGAAAAGTTTTAGAGCTAGAAATAGCAAGTTAAAATAAGGCTAGTCCGTTATCAACTTGAAAAAGTGGCACCGAGTCGGTGCTTTT	chr5:118052973-118052995	chr5	118052425	118053043	ADNP + CTCF	1653
aagcTAATACGACTCACTATAGGTGACACGGTTGGATAGGCATGTTTTAGAGCTAGAAATAGCAAGTTAAAATAAGGCTAGTCCGTTATCAACTTGAAAAAGTGGCACCGAGTCGGTGCTTTT	chr5:118052983-118053005	chr5	118052425	118053043	ADNP + CTCF	1654
aagcTAATACGACTCACTATAGGTTTCCTTTCCCGATCTCTGCGTTTTAGAGCTAGAAATAGCAAGTTAAAATAAGGCTAGTCCGTTATCAACTTGAAAAAGTGGCACCGAGTCGGTGCTTTT	chr15:99491483-99491505	chr15	99491408	99492026	ADNP + CTCF	1655
aagcTAATACGACTCACTATAGGAAAGGTGCCTGTGTATTCAGTTTTAGAGCTAGAAATAGCAAGTTAAAATAAGGCTAGTCCGTTATCAACTTGAAAAAGTGGCACCGAGTCGGTGCTTTT	chr15:99491464-99491486	chr15	99491408	99492026	ADNP + CTCF	1656
aagcTAATACGACTCACTATAGGAGGGAAAGAGCCTTAAGCCAGTTTTAGAGCTAGAAATAGCAAGTTAAAATAAGGCTAGTCCGTTATCAACTTGAAAAAGTGGCACCGAGTCGGTGCTTTT	chr15:99491951-99491973	chr15	99491408	99492026	ADNP + CTCF	1657
aagcTAATACGACTCACTATAGGTGTCCTTGGCCCTTGGCTTAGTTTTAGAGCTAGAAATAGCAAGTTAAAATAAGGCTAGTCCGTTATCAACTTGAAAAAGTGGCACCGAGTCGGTGCTTTT	chr15:99491961-99491983	chr15	99491408	99492026	ADNP + CTCF	1658
aagcTAATACGACTCACTATAGGTCACACTCACATCCCTCAGGGTTTTAGAGCTAGAAATAGCAAGTTAAAATAAGGCTAGTCCGTTATCAACTTGAAAAAGTGGCACCGAGTCGGTGCTTTT	chr11:116951630-116951652	chr11	116951588	116952206	ADNP + CTCF	1659
aagcTAATACGACTCACTATAGGTTGCTTTGACTGGGCAGACTGTTTTAGAGCTAGAAATAGCAAGTTAAAATAAGGCTAGTCCGTTATCAACTTGAAAAAGTGGCACCGAGTCGGTGCTTTT	chr11:116951657-116951679	chr11	116951588	116952206	ADNP + CTCF	1660
aagcTAATACGACTCACTATAGGCGCCCCTGGGAAGGAAGGTTGTTTTAGAGCTAGAAATAGCAAGTTAAAATAAGGCTAGTCCGTTATCAACTTGAAAAAGTGGCACCGAGTCGGTGCTTTT	chr11:116952140-116952162	chr11	116951588	116952206	ADNP + CTCF	1661
aagcTAATACGACTCACTATAGGGGGCCGCCCCTGGGAAGGAGTTTTAGAGCTAGAAATAGCAAGTTAAAATAAGGCTAGTCCGTTATCAACTTGAAAAAGTGGCACCGAGTCGGTGCTTTT	chr11:116952145-116952167	chr11	116951588	116952206	ADNP + CTCF	1662
aagcTAATACGACTCACTATAGGCTCTTTGTCTAGCAGTTGGGGTTTTAGAGCTAGAAATAGCAAGTTAAAATAAGGCTAGTCCGTTATCAACTTGAAAAAGTGGCACCGAGTCGGTGCTTTT	chr1:181916386-181916408	chr1	181916321	181916939	ADNP + CTCF	1663
aagcTAATACGACTCACTATAGGTGTCTAGCAGTTGGGAGGCGGTTTTAGAGCTAGAAATAGCAAGTTAAAATAAGGCTAGTCCGTTATCAACTTGAAAAAGTGGCACCGAGTCGGTGCTTTT	chr1:181916381-181916403	chr1	181916321	181916939	ADNP + CTCF	1664
aagcTAATACGACTCACTATAGGTTTTGTGATCTCATTAATTAGTTTTAGAGCTAGAAATAGCAAGTTAAAATAAGGCTAGTCCGTTATCAACTTGAAAAAGTGGCACCGAGTCGGTGCTTTT	chr1:181916869-181916891	chr1	181916321	181916939	ADNP + CTCF	1665
aagcTAATACGACTCACTATAGGCTTTTGTGATCTCATTAATTGTTTTAGAGCTAGAAATAGCAAGTTAAAATAAGGCTAGTCCGTTATCAACTTGAAAAAGTGGCACCGAGTCGGTGCTTTT	chr1:181916870-181916892	chr1	181916321	181916939	ADNP + CTCF	1666
aagcTAATACGACTCACTATAGGGGTTTTACTACATTGTTGAGTTTTAGAGCTAGAAATAGCAAGTTAAAATAAGGCTAGTCCGTTATCAACTTGAAAAAGTGGCACCGAGTCGGTGCTTTT	chr6:87820065-87820087	chr6	87819998	87820616	ADNP + CTCF	1667
aagcTAATACGACTCACTATAGGAAAATAACTTTCCAGCTCTGGTTTTAGAGCTAGAAATAGCAAGTTAAAATAAGGCTAGTCCGTTATCAACTTGAAAAAGTGGCACCGAGTCGGTGCTTTT	chr6:87820035-87820057	chr6	87819998	87820616	ADNP + CTCF	1668
aagcTAATACGACTCACTATAGGATGGGTGAGAACAGCTGGCGTTTTAGAGCTAGAAATAGCAAGTTAAAATAAGGCTAGTCCGTTATCAACTTGAAAAAGTGGCACCGAGTCGGTGCTTTT	chr6:87820531-87820553	chr6	87819998	87820616	ADNP + CTCF	1669
aagcTAATACGACTCACTATAGGCCAGGATGGGTGAGAACAGCGTTTTAGAGCTAGAAATAGCAAGTTAAAATAAGGCTAGTCCGTTATCAACTTGAAAAAGTGGCACCGAGTCGGTGCTTTT	chr6:87820535-87820557	chr6	87819998	87820616	ADNP + CTCF	1670
aagcTAATACGACTCACTATAGGTTGTGGACGGAGAAAAAGGGGTTTTAGAGCTAGAAATAGCAAGTTAAAATAAGGCTAGTCCGTTATCAACTTGAAAAAGTGGCACCGAGTCGGTGCTTTT	chr4:46621693-46621715	chr4	46621683	46622301	ADNP + CTCF	1671
aagcTAATACGACTCACTATAGGGTTGTGGACGGAGAAAAAGGTTTTAGAGCTAGAAATAGCAAGTTAAAATAAGGCTAGTCCGTTATCAACTTGAAAAAGTGGCACCGAGTCGGTGCTTTT	chr4:46621691-46621713	chr4	46621683	46622301	ADNP + CTCF	1672
aagcTAATACGACTCACTATAGGCGGGACTGGAGGAGAGATCCGTTTTAGAGCTAGAAATAGCAAGTTAAAATAAGGCTAGTCCGTTATCAACTTGAAAAAGTGGCACCGAGTCGGTGCTTTT	chr4:46622212-46622234	chr4	46621683	46622301	ADNP + CTCF	1673
aagcTAATACGACTCACTATAGGAGTTTGCTTGGTGGGTGGCCGTTTTAGAGCTAGAAATAGCAAGTTAAAATAAGGCTAGTCCGTTATCAACTTGAAAAAGTGGCACCGAGTCGGTGCTTTT	chr4:46622230-46622252	chr4	46621683	46622301	ADNP + CTCF	1674
aagcTAATACGACTCACTATAGGCAGATATCTTAGCCAGGCAGTTTTAGAGCTAGAAATAGCAAGTTAAAATAAGGCTAGTCCGTTATCAACTTGAAAAAGTGGCACCGAGTCGGTGCTTTT	chr8:112013079-112013101	chr8	112013007	112013625	ADNP + CTCF	1675
aagcTAATACGACTCACTATAGGAGGATTGCCTAGACTTGGGGTTTTAGAGCTAGAAATAGCAAGTTAAAATAAGGCTAGTCCGTTATCAACTTGAAAAAGTGGCACCGAGTCGGTGCTTTT	chr8:112013014-112013036	chr8	112013007	112013625	ADNP + CTCF	1676
aagcTAATACGACTCACTATAGGAAGAAATAAATGAGGACACGGTTTTAGAGCTAGAAATAGCAAGTTAAAATAAGGCTAGTCCGTTATCAACTTGAAAAAGTGGCACCGAGTCGGTGCTTTT	chr8:112013546-112013568	chr8	112013007	112013625	ADNP + CTCF	1677
aagcTAATACGACTCACTATAGGAAAAAAAAAAGAAATAAATGGTTTTAGAGCTAGAAATAGCAAGTTAAAATAAGGCTAGTCCGTTATCAACTTGAAAAAGTGGCACCGAGTCGGTGCTTTT	chr8:112013554-112013576	chr8	112013007	112013625	ADNP + CTCF	1678
aagcTAATACGACTCACTATAGGCGCATTTAGTCACGCAAGAAGTTTTAGAGCTAGAAATAGCAAGTTAAAATAAGGCTAGTCCGTTATCAACTTGAAAAAGTGGCACCGAGTCGGTGCTTTT	chr18:82796965-82796987	chr18	82796965	82797583	ADNP + CTCF	1679
aagcTAATACGACTCACTATAGGGGAGCCTGCTCTGTCATGGGTTTTAGAGCTAGAAATAGCAAGTTAAAATAAGGCTAGTCCGTTATCAACTTGAAAAAGTGGCACCGAGTCGGTGCTTTT	chr18:82797039-82797061	chr18	82796965	82797583	ADNP + CTCF	1680
aagcTAATACGACTCACTATAGGTCGTGTGTTTGAATACAACAGTTTTAGAGCTAGAAATAGCAAGTTAAAATAAGGCTAGTCCGTTATCAACTTGAAAAAGTGGCACCGAGTCGGTGCTTTT	chr18:82797498-82797520	chr18	82796965	82797583	ADNP + CTCF	1681
aagcTAATACGACTCACTATAGGTGGTTTAGATGTAGAAACACGTTTTAGAGCTAGAAATAGCAAGTTAAAATAAGGCTAGTCCGTTATCAACTTGAAAAAGTGGCACCGAGTCGGTGCTTTT	chr18:82797522-82797544	chr18	82796965	82797583	ADNP + CTCF	1682
aagcTAATACGACTCACTATAGGTTTCAGCCTTGTTCTTGCAGGTTTTAGAGCTAGAAATAGCAAGTTAAAATAAGGCTAGTCCGTTATCAACTTGAAAAAGTGGCACCGAGTCGGTGCTTTT	chr7:101501590-101501612	chr7	101501581	101502199	ADNP + CTCF	1683
aagcTAATACGACTCACTATAGGAGAGTTCCCCTGCAAGAACAGTTTTAGAGCTAGAAATAGCAAGTTAAAATAAGGCTAGTCCGTTATCAACTTGAAAAAGTGGCACCGAGTCGGTGCTTTT	chr7:101501596-101501618	chr7	101501581	101502199	ADNP + CTCF	1684
aagcTAATACGACTCACTATAGGCTCCCACCAAGACATCTAGGGTTTTAGAGCTAGAAATAGCAAGTTAAAATAAGGCTAGTCCGTTATCAACTTGAAAAAGTGGCACCGAGTCGGTGCTTTT	chr7:101502120-101502142	chr7	101501581	101502199	ADNP + CTCF	1685
aagcTAATACGACTCACTATAGGCTGCTCCCACCAAGACATCTGTTTTAGAGCTAGAAATAGCAAGTTAAAATAAGGCTAGTCCGTTATCAACTTGAAAAAGTGGCACCGAGTCGGTGCTTTT	chr7:101502123-101502145	chr7	101501581	101502199	ADNP + CTCF	1686
aagcTAATACGACTCACTATAGGTGACGAAATGAATGCCCCTGTTTTAGAGCTAGAAATAGCAAGTTAAAATAAGGCTAGTCCGTTATCAACTTGAAAAAGTGGCACCGAGTCGGTGCTTTT	chr16:90021028-90021050	chr16	90020964	90021582	ADNP + CTCF	1687
aagcTAATACGACTCACTATAGGAACAATGAGGTGAGAACCTGTTTTAGAGCTAGAAATAGCAAGTTAAAATAAGGCTAGTCCGTTATCAACTTGAAAAAGTGGCACCGAGTCGGTGCTTTT	chr16:90020985-90021007	chr16	90020964	90021582	ADNP + CTCF	1688
aagcTAATACGACTCACTATAGGAGACGCAGCTTGGGAAATAAGTTTTAGAGCTAGAAATAGCAAGTTAAAATAAGGCTAGTCCGTTATCAACTTGAAAAAGTGGCACCGAGTCGGTGCTTTT	chr16:90021500-90021522	chr16	90020964	90021582	ADNP + CTCF	1689
aagcTAATACGACTCACTATAGGTAAAGGAACGAATGCTGTCAGTTTTAGAGCTAGAAATAGCAAGTTAAAATAAGGCTAGTCCGTTATCAACTTGAAAAAGTGGCACCGAGTCGGTGCTTTT	chr16:90021517-90021539	chr16	90020964	90021582	ADNP + CTCF	1690
aagcTAATACGACTCACTATAGGCCATGTGGTCTCCGAGGCAAGTTTTAGAGCTAGAAATAGCAAGTTAAAATAAGGCTAGTCCGTTATCAACTTGAAAAAGTGGCACCGAGTCGGTGCTTTT	chr4:133928202-133928224	chr4	133928140	133928758	ADNP + CTCF	1691
aagcTAATACGACTCACTATAGGTGTTCTTCCCCTCAAAAACAGTTTTAGAGCTAGAAATAGCAAGTTAAAATAAGGCTAGTCCGTTATCAACTTGAAAAAGTGGCACCGAGTCGGTGCTTTT	chr4:133928173-133928195	chr4	133928140	133928758	ADNP + CTCF	1692
aagcTAATACGACTCACTATAGGTCCCAGTGCTGCTGAAAGTGGTTTTAGAGCTAGAAATAGCAAGTTAAAATAAGGCTAGTCCGTTATCAACTTGAAAAAGTGGCACCGAGTCGGTGCTTTT	chr4:133928693-133928715	chr4	133928140	133928758	ADNP + CTCF	1693
aagcTAATACGACTCACTATAGGTTCCTCACTTTCAGCAGCACGTTTTAGAGCTAGAAATAGCAAGTTAAAATAAGGCTAGTCCGTTATCAACTTGAAAAAGTGGCACCGAGTCGGTGCTTTT	chr4:133928691-133928713	chr4	133928140	133928758	ADNP + CTCF	1694
aagcTAATACGACTCACTATAGGAGACAGGTGTCTTAGCGTTGTTTTAGAGCTAGAAATAGCAAGTTAAAATAAGGCTAGTCCGTTATCAACTTGAAAAAGTGGCACCGAGTCGGTGCTTTT	chr16:16963600-16963622	chr16	16963548	16964166	ADNP + CTCF	1695
aagcTAATACGACTCACTATAGGTAGCGTTAGGTTAGTTAGTTGTTTTAGAGCTAGAAATAGCAAGTTAAAATAAGGCTAGTCCGTTATCAACTTGAAAAAGTGGCACCGAGTCGGTGCTTTT	chr16:16963587-16963609	chr16	16963548	16964166	ADNP + CTCF	1696
aagcTAATACGACTCACTATAGGTGGCTGCGAGGAAAGAACCTGTTTTAGAGCTAGAAATAGCAAGTTAAAATAAGGCTAGTCCGTTATCAACTTGAAAAAGTGGCACCGAGTCGGTGCTTTT	chr16:16964085-16964107	chr16	16963548	16964166	ADNP + CTCF	1697
aagcTAATACGACTCACTATAGGGCTGCGAGGAAAGAACCTTGTTTTAGAGCTAGAAATAGCAAGTTAAAATAAGGCTAGTCCGTTATCAACTTGAAAAAGTGGCACCGAGTCGGTGCTTTT	chr16:16964086-16964108	chr16	16963548	16964166	ADNP + CTCF	1698
aagcTAATACGACTCACTATAGGAGATTATGTTATTTATGCGTGTTTTAGAGCTAGAAATAGCAAGTTAAAATAAGGCTAGTCCGTTATCAACTTGAAAAAGTGGCACCGAGTCGGTGCTTTT	chr14:31202633-31202655	chr14	31202602	31203220	ADNP + CTCF	1699
aagcTAATACGACTCACTATAGGATTATGTTATTTATGCGTAGTTTTAGAGCTAGAAATAGCAAGTTAAAATAAGGCTAGTCCGTTATCAACTTGAAAAAGTGGCACCGAGTCGGTGCTTTT	chr14:31202632-31202654	chr14	31202602	31203220	ADNP + CTCF	1700
aagcTAATACGACTCACTATAGGAGGAGACACAGACTGGACCCGTTTTAGAGCTAGAAATAGCAAGTTAAAATAAGGCTAGTCCGTTATCAACTTGAAAAAGTGGCACCGAGTCGGTGCTTTT	chr14:31203134-31203156	chr14	31202602	31203220	ADNP + CTCF	1701
aagcTAATACGACTCACTATAGGGCTTTGAGGAGACACAGACGTTTTAGAGCTAGAAATAGCAAGTTAAAATAAGGCTAGTCCGTTATCAACTTGAAAAAGTGGCACCGAGTCGGTGCTTTT	chr14:31203141-31203163	chr14	31202602	31203220	ADNP + CTCF	1702
aagcTAATACGACTCACTATAGGTGTTGAGGTCTGTAGTCTCAGTTTTAGAGCTAGAAATAGCAAGTTAAAATAAGGCTAGTCCGTTATCAACTTGAAAAAGTGGCACCGAGTCGGTGCTTTT	chr17:29482564-29482586	chr17	29482526	29483144	ADNP + CTCF	1703
aagcTAATACGACTCACTATAGGAGACCTCAACAGTATGTGCCGTTTTAGAGCTAGAAATAGCAAGTTAAAATAAGGCTAGTCCGTTATCAACTTGAAAAAGTGGCACCGAGTCGGTGCTTTT	chr17:29482552-29482574	chr17	29482526	29483144	ADNP + CTCF	1704
aagcTAATACGACTCACTATAGGCGTTATTATTGTTATTGCTCGTTTTAGAGCTAGAAATAGCAAGTTAAAATAAGGCTAGTCCGTTATCAACTTGAAAAAGTGGCACCGAGTCGGTGCTTTT	chr17:29483067-29483089	chr17	29482526	29483144	ADNP + CTCF	1705
aagcTAATACGACTCACTATAGGAGAGAAAACAAAGCAAGCCGTTTTAGAGCTAGAAATAGCAAGTTAAAATAAGGCTAGTCCGTTATCAACTTGAAAAAGTGGCACCGAGTCGGTGCTTTT	chr17:29483096-29483118	chr17	29482526	29483144	ADNP + CTCF	1706
aagcTAATACGACTCACTATAGGTTAGTTCACAGTGCTGGCAGGTTTTAGAGCTAGAAATAGCAAGTTAAAATAAGGCTAGTCCGTTATCAACTTGAAAAAGTGGCACCGAGTCGGTGCTTTT	chr8:70257924-70257946	chr8	70257904	70258522	ADNP + CTCF	1707
aagcTAATACGACTCACTATAGGGGGCCACACAGAATTGCCCGTTTTAGAGCTAGAAATAGCAAGTTAAAATAAGGCTAGTCCGTTATCAACTTGAAAAAGTGGCACCGAGTCGGTGCTTTT	chr8:70257954-70257976	chr8	70257904	70258522	ADNP + CTCF	1708
aagcTAATACGACTCACTATAGGGCCATCCACTACAGTGCTAGTTTTAGAGCTAGAAATAGCAAGTTAAAATAAGGCTAGTCCGTTATCAACTTGAAAAAGTGGCACCGAGTCGGTGCTTTT	chr8:70258436-70258458	chr8	70257904	70258522	ADNP + CTCF	1709
aagcTAATACGACTCACTATAGGATCCTTAGCACTGTAGTGGAGTTTTAGAGCTAGAAATAGCAAGTTAAAATAAGGCTAGTCCGTTATCAACTTGAAAAAGTGGCACCGAGTCGGTGCTTTT	chr8:70258434-70258456	chr8	70257904	70258522	ADNP + CTCF	1710
aagcTAATACGACTCACTATAGGATGGGTGCTTGGCTAACACGTTTTAGAGCTAGAAATAGCAAGTTAAAATAAGGCTAGTCCGTTATCAACTTGAAAAAGTGGCACCGAGTCGGTGCTTTT	chr2:90940031-90940053	chr2	90940017	90940635	ADNP + CTCF	1711
aagcTAATACGACTCACTATAGGCTTGGCTAACACTGGACGCGTTTTAGAGCTAGAAATAGCAAGTTAAAATAAGGCTAGTCCGTTATCAACTTGAAAAAGTGGCACCGAGTCGGTGCTTTT	chr2:90940024-90940046	chr2	90940017	90940635	ADNP + CTCF	1712
aagcTAATACGACTCACTATAGGCTGCTGAGGCCGAATCCCGGGTTTTAGAGCTAGAAATAGCAAGTTAAAATAAGGCTAGTCCGTTATCAACTTGAAAAAGTGGCACCGAGTCGGTGCTTTT	chr2:90940550-90940572	chr2	90940017	90940635	ADNP + CTCF	1713
aagcTAATACGACTCACTATAGGCTGCTGAGGCCGAATCCCGGTTTTAGAGCTAGAAATAGCAAGTTAAAATAAGGCTAGTCCGTTATCAACTTGAAAAAGTGGCACCGAGTCGGTGCTTTT	chr2:90940551-90940573	chr2	90940017	90940635	ADNP + CTCF	1714
aagcTAATACGACTCACTATAGGACGTCCCAACAAACAGACCTGTTTTAGAGCTAGAAATAGCAAGTTAAAATAAGGCTAGTCCGTTATCAACTTGAAAAAGTGGCACCGAGTCGGTGCTTTT	chr11:113114347-113114369	chr11	113114339	113114957	ADNP + CTCF	1715
aagcTAATACGACTCACTATAGGTTTTCCTGGATCCACTCCCGTTTTAGAGCTAGAAATAGCAAGTTAAAATAAGGCTAGTCCGTTATCAACTTGAAAAAGTGGCACCGAGTCGGTGCTTTT	chr11:113114364-113114386	chr11	113114339	113114957	ADNP + CTCF	1716
aagcTAATACGACTCACTATAGGTTTCTCAATTTCCCAACCCTGTTTTAGAGCTAGAAATAGCAAGTTAAAATAAGGCTAGTCCGTTATCAACTTGAAAAAGTGGCACCGAGTCGGTGCTTTT	chr11:113114868-113114890	chr11	113114339	113114957	ADNP + CTCF	1717
aagcTAATACGACTCACTATAGGCAGATCGTCTGCCTAGGGTTGTTTTAGAGCTAGAAATAGCAAGTTAAAATAAGGCTAGTCCGTTATCAACTTGAAAAAGTGGCACCGAGTCGGTGCTTTT	chr11:113114879-113114901	chr11	113114339	113114957	ADNP + CTCF	1718
aagcTAATACGACTCACTATAGGCGAGGCCTGCGCACTAGAAAGTTTTAGAGCTAGAAATAGCAAGTTAAAATAAGGCTAGTCCGTTATCAACTTGAAAAAGTGGCACCGAGTCGGTGCTTTT	chr2:6924382-6924404	chr2	6924372	6924990	ADNP + CTCF	1719
aagcTAATACGACTCACTATAGGCCTGCGCACTAGAAAGGGAAGTTTTAGAGCTAGAAATAGCAAGTTAAAATAAGGCTAGTCCGTTATCAACTTGAAAAAGTGGCACCGAGTCGGTGCTTTT	chr2:6924387-6924409	chr2	6924372	6924990	ADNP + CTCF	1720
aagcTAATACGACTCACTATAGGTTTTTTTTTTTTTTTTAATAGTTTTAGAGCTAGAAATAGCAAGTTAAAATAAGGCTAGTCCGTTATCAACTTGAAAAAGTGGCACCGAGTCGGTGCTTTT	chr1:131920342-131920364	chr2	6924372	6924990	ADNP + CTCF	1721
aagcTAATACGACTCACTATAGGTTTTTTTTTTTTTTTTAATAGTTTTAGAGCTAGAAATAGCAAGTTAAAATAAGGCTAGTCCGTTATCAACTTGAAAAAGTGGCACCGAGTCGGTGCTTTT	chr15:103291630-103291652	chr2	6924372	6924990	ADNP + CTCF	1722
aagcTAATACGACTCACTATAGGCAGACTGCGGGAGGCTGGGGTTTTAGAGCTAGAAATAGCAAGTTAAAATAAGGCTAGTCCGTTATCAACTTGAAAAAGTGGCACCGAGTCGGTGCTTTT	chr2:102038650-102038672	chr2	102038638	102039256	ADNP + CTCF	1723
aagcTAATACGACTCACTATAGGCCAGAGCCTCAGCAGACTGGTTTTAGAGCTAGAAATAGCAAGTTAAAATAAGGCTAGTCCGTTATCAACTTGAAAAAGTGGCACCGAGTCGGTGCTTTT	chr2:102038638-102038660	chr2	102038638	102039256	ADNP + CTCF	1724
aagcTAATACGACTCACTATAGGAGAGTGATAGGTATGCACGCGTTTTAGAGCTAGAAATAGCAAGTTAAAATAAGGCTAGTCCGTTATCAACTTGAAAAAGTGGCACCGAGTCGGTGCTTTT	chr2:102039187-102039209	chr2	102038638	102039256	ADNP + CTCF	1725
aagcTAATACGACTCACTATAGGTCCATCTTTGGAGAGTGATGTTTTAGAGCTAGAAATAGCAAGTTAAAATAAGGCTAGTCCGTTATCAACTTGAAAAAGTGGCACCGAGTCGGTGCTTTT	chr2:102039199-102039221	chr2	102038638	102039256	ADNP + CTCF	1726
aagcTAATACGACTCACTATAGGGCAAGAGTGTGCAGAGTGAGTTTTAGAGCTAGAAATAGCAAGTTAAAATAAGGCTAGTCCGTTATCAACTTGAAAAAGTGGCACCGAGTCGGTGCTTTT	chr5:23753693-23753715	chr5	23753664	23754282	ADNP + CTCF	1727
aagcTAATACGACTCACTATAGGCATGGAGTGCTGGCTGGCCAGTTTTAGAGCTAGAAATAGCAAGTTAAAATAAGGCTAGTCCGTTATCAACTTGAAAAAGTGGCACCGAGTCGGTGCTTTT	chr5:23753714-23753736	chr5	23753664	23754282	ADNP + CTCF	1728
aagcTAATACGACTCACTATAGGAGCAAGGCCTGTAGGCATGGTTTTAGAGCTAGAAATAGCAAGTTAAAATAAGGCTAGTCCGTTATCAACTTGAAAAAGTGGCACCGAGTCGGTGCTTTT	chr5:23754215-23754237	chr5	23753664	23754282	ADNP + CTCF	1729
aagcTAATACGACTCACTATAGGTATCTATTCCTCATGCCTACGTTTTAGAGCTAGAAATAGCAAGTTAAAATAAGGCTAGTCCGTTATCAACTTGAAAAAGTGGCACCGAGTCGGTGCTTTT	chr5:23754207-23754229	chr5	23753664	23754282	ADNP + CTCF	1730
aagcTAATACGACTCACTATAGGCGTCACCCAGCTTTAAAAGGTTTTAGAGCTAGAAATAGCAAGTTAAAATAAGGCTAGTCCGTTATCAACTTGAAAAAGTGGCACCGAGTCGGTGCTTTT	chr9:75481015-75481037	chr9	75481000	75481618	ADNP + CTCF	1731
aagcTAATACGACTCACTATAGGTCAAACCCACTTTTAAAGCTGTTTTAGAGCTAGAAATAGCAAGTTAAAATAAGGCTAGTCCGTTATCAACTTGAAAAAGTGGCACCGAGTCGGTGCTTTT	chr9:75481021-75481043	chr9	75481000	75481618	ADNP + CTCF	1732
aagcTAATACGACTCACTATAGGTGGAAGGTGGAACTCCGACCGTTTTAGAGCTAGAAATAGCAAGTTAAAATAAGGCTAGTCCGTTATCAACTTGAAAAAGTGGCACCGAGTCGGTGCTTTT	chr9:75481532-75481554	chr9	75481000	75481618	ADNP + CTCF	1733
aagcTAATACGACTCACTATAGGAAGGTTAGGCTTCTGGAAGGGTTTTAGAGCTAGAAATAGCAAGTTAAAATAAGGCTAGTCCGTTATCAACTTGAAAAAGTGGCACCGAGTCGGTGCTTTT	chr9:75481545-75481567	chr9	75481000	75481618	ADNP + CTCF	1734
aagcTAATACGACTCACTATAGGCCACTTACACCAGCCTCGGTGTTTTAGAGCTAGAAATAGCAAGTTAAAATAAGGCTAGTCCGTTATCAACTTGAAAAAGTGGCACCGAGTCGGTGCTTTT	chr7:25323979-25324001	chr7	25323905	25324523	ADNP + CTCF	1735
aagcTAATACGACTCACTATAGGTTGACCACTTACACCAGCCTGTTTTAGAGCTAGAAATAGCAAGTTAAAATAAGGCTAGTCCGTTATCAACTTGAAAAAGTGGCACCGAGTCGGTGCTTTT	chr7:25323975-25323997	chr7	25323905	25324523	ADNP + CTCF	1736
aagcTAATACGACTCACTATAGGTAGACTAAGGACAACCCTAAGTTTTAGAGCTAGAAATAGCAAGTTAAAATAAGGCTAGTCCGTTATCAACTTGAAAAAGTGGCACCGAGTCGGTGCTTTT	chr7:25324441-25324463	chr7	25323905	25324523	ADNP + CTCF	1737
aagcTAATACGACTCACTATAGGCAGGGGGATCTCGCCGTTAGTTTTAGAGCTAGAAATAGCAAGTTAAAATAAGGCTAGTCCGTTATCAACTTGAAAAAGTGGCACCGAGTCGGTGCTTTT	chr7:25324455-25324477	chr7	25323905	25324523	ADNP + CTCF	1738
aagcTAATACGACTCACTATAGGCTCACACACTTGGGGTGAGGTTTTAGAGCTAGAAATAGCAAGTTAAAATAAGGCTAGTCCGTTATCAACTTGAAAAAGTGGCACCGAGTCGGTGCTTTT	chr11:4261012-4261034	chr11	4260961	4261579	ADNP + CTCF	1739
aagcTAATACGACTCACTATAGGATGCTCACACACTTGGGGTGGTTTTAGAGCTAGAAATAGCAAGTTAAAATAAGGCTAGTCCGTTATCAACTTGAAAAAGTGGCACCGAGTCGGTGCTTTT	chr11:4261010-4261032	chr11	4260961	4261579	ADNP + CTCF	1740
aagcTAATACGACTCACTATAGGGGGGTGGAAGCCTGGCATCGTTTTAGAGCTAGAAATAGCAAGTTAAAATAAGGCTAGTCCGTTATCAACTTGAAAAAGTGGCACCGAGTCGGTGCTTTT	chr11:4261495-4261517	chr11	4260961	4261579	ADNP + CTCF	1741
aagcTAATACGACTCACTATAGGATGGTGTGGGGGTGGAAGCCGTTTTAGAGCTAGAAATAGCAAGTTAAAATAAGGCTAGTCCGTTATCAACTTGAAAAAGTGGCACCGAGTCGGTGCTTTT	chr11:4261502-4261524	chr11	4260961	4261579	ADNP + CTCF	1742
aagcTAATACGACTCACTATAGGGGTGGATGGGAGAGACCGAGTTTTAGAGCTAGAAATAGCAAGTTAAAATAAGGCTAGTCCGTTATCAACTTGAAAAAGTGGCACCGAGTCGGTGCTTTT	chr1:183253167-183253189	chr1	183253113	183253731	ADNP + CTCF	1743
aagcTAATACGACTCACTATAGGTCCCGGTGTGTGTCTACCCTGTTTTAGAGCTAGAAATAGCAAGTTAAAATAAGGCTAGTCCGTTATCAACTTGAAAAAGTGGCACCGAGTCGGTGCTTTT	chr1:183253183-183253205	chr1	183253113	183253731	ADNP + CTCF	1744
aagcTAATACGACTCACTATAGGCCTGCCTTCCCATGGAGTTTGTTTTAGAGCTAGAAATAGCAAGTTAAAATAAGGCTAGTCCGTTATCAACTTGAAAAAGTGGCACCGAGTCGGTGCTTTT	NA	chr1	183253113	183253731	ADNP + CTCF	1745
aagcTAATACGACTCACTATAGGCTAGGATCCTGCCTTCCCAGTTTTAGAGCTAGAAATAGCAAGTTAAAATAAGGCTAGTCCGTTATCAACTTGAAAAAGTGGCACCGAGTCGGTGCTTTT	chr1:183253652-183253674	chr1	183253113	183253731	ADNP + CTCF	1746
aagcTAATACGACTCACTATAGGTGTTATCCTGTGAATCAAGCGTTTTAGAGCTAGAAATAGCAAGTTAAAATAAGGCTAGTCCGTTATCAACTTGAAAAAGTGGCACCGAGTCGGTGCTTTT	chr16:4057635-4057657	chr16	4057584	4058202	ADNP + CTCF	1747
aagcTAATACGACTCACTATAGGAAATGCAGTTAGCTTATGACGTTTTAGAGCTAGAAATAGCAAGTTAAAATAAGGCTAGTCCGTTATCAACTTGAAAAAGTGGCACCGAGTCGGTGCTTTT	chr16:4057609-4057631	chr16	4057584	4058202	ADNP + CTCF	1748
aagcTAATACGACTCACTATAGGAGGTTTCACAGCTGGTTACAGTTTTAGAGCTAGAAATAGCAAGTTAAAATAAGGCTAGTCCGTTATCAACTTGAAAAAGTGGCACCGAGTCGGTGCTTTT	chr16:4058124-4058146	chr16	4057584	4058202	ADNP + CTCF	1749
aagcTAATACGACTCACTATAGGCAGTGTGCAGGTTTCACAGCGTTTTAGAGCTAGAAATAGCAAGTTAAAATAAGGCTAGTCCGTTATCAACTTGAAAAAGTGGCACCGAGTCGGTGCTTTT	chr16:4058132-4058154	chr16	4057584	4058202	ADNP + CTCF	1750
aagcTAATACGACTCACTATAGGGCTCATAGCCACTTAGCGCGTTTTAGAGCTAGAAATAGCAAGTTAAAATAAGGCTAGTCCGTTATCAACTTGAAAAAGTGGCACCGAGTCGGTGCTTTT	chr15:84393213-84393235	chr15	84393141	84393759	ADNP + CTCF	1751
aagcTAATACGACTCACTATAGGCATAGCCACTTAGCGCCGGCGTTTTAGAGCTAGAAATAGCAAGTTAAAATAAGGCTAGTCCGTTATCAACTTGAAAAAGTGGCACCGAGTCGGTGCTTTT	chr15:84393217-84393239	chr15	84393141	84393759	ADNP + CTCF	1752
aagcTAATACGACTCACTATAGGCCACGCCCCTTGTTAGGATCGTTTTAGAGCTAGAAATAGCAAGTTAAAATAAGGCTAGTCCGTTATCAACTTGAAAAAGTGGCACCGAGTCGGTGCTTTT	chr15:84393692-84393714	chr15	84393141	84393759	ADNP + CTCF	1753
aagcTAATACGACTCACTATAGGTTCTGTTCCAGATCCTAACAGTTTTAGAGCTAGAAATAGCAAGTTAAAATAAGGCTAGTCCGTTATCAACTTGAAAAAGTGGCACCGAGTCGGTGCTTTT	chr15:84393685-84393707	chr15	84393141	84393759	ADNP + CTCF	1754
aagcTAATACGACTCACTATAGGTTTCAAGAAACTTCGACAAAGTTTTAGAGCTAGAAATAGCAAGTTAAAATAAGGCTAGTCCGTTATCAACTTGAAAAAGTGGCACCGAGTCGGTGCTTTT	chr15:64096799-64096821	chr15	64096778	64097396	ADNP + CTCF	1755
aagcTAATACGACTCACTATAGGAGTGTGACAATGTAGGTCCCGTTTTAGAGCTAGAAATAGCAAGTTAAAATAAGGCTAGTCCGTTATCAACTTGAAAAAGTGGCACCGAGTCGGTGCTTTT	chr15:64096843-64096865	chr15	64096778	64097396	ADNP + CTCF	1756
aagcTAATACGACTCACTATAGGCATTGCACATGTGGGGCTTGGTTTTAGAGCTAGAAATAGCAAGTTAAAATAAGGCTAGTCCGTTATCAACTTGAAAAAGTGGCACCGAGTCGGTGCTTTT	chr15:64097331-64097353	chr15	64096778	64097396	ADNP + CTCF	1757
aagcTAATACGACTCACTATAGGAAGACAGCATTGCACATGTGGTTTTAGAGCTAGAAATAGCAAGTTAAAATAAGGCTAGTCCGTTATCAACTTGAAAAAGTGGCACCGAGTCGGTGCTTTT	chr15:64097338-64097360	chr15	64096778	64097396	ADNP + CTCF	1758
aagcTAATACGACTCACTATAGGTTTGCCCTATCTTGCCCACCGTTTTAGAGCTAGAAATAGCAAGTTAAAATAAGGCTAGTCCGTTATCAACTTGAAAAAGTGGCACCGAGTCGGTGCTTTT	chr5:146866894-146866916	chr5	146866853	146867471	ADNP + CTCF	1759
aagcTAATACGACTCACTATAGGCAAGATAGGGCAAAGAACTGTTTTAGAGCTAGAAATAGCAAGTTAAAATAAGGCTAGTCCGTTATCAACTTGAAAAAGTGGCACCGAGTCGGTGCTTTT	chr5:146866902-146866924	chr5	146866853	146867471	ADNP + CTCF	1760
aagcTAATACGACTCACTATAGGGTGGGGGTGGGGAGGAATAGTTTTAGAGCTAGAAATAGCAAGTTAAAATAAGGCTAGTCCGTTATCAACTTGAAAAAGTGGCACCGAGTCGGTGCTTTT	chr5:146867387-146867409	chr5	146866853	146867471	ADNP + CTCF	1761
aagcTAATACGACTCACTATAGGCTCAGGGGTGGGGGTGGGGGTTTTAGAGCTAGAAATAGCAAGTTAAAATAAGGCTAGTCCGTTATCAACTTGAAAAAGTGGCACCGAGTCGGTGCTTTT	chr11:73146894-73146916	chr5	146866853	146867471	ADNP + CTCF	1762
aagcTAATACGACTCACTATAGGATCTTGCTGCAAAGAGGGAGTTTTAGAGCTAGAAATAGCAAGTTAAAATAAGGCTAGTCCGTTATCAACTTGAAAAAGTGGCACCGAGTCGGTGCTTTT	chr8:33808233-33808255	chr8	33808195	33808813	ADNP + CTCF	1763
aagcTAATACGACTCACTATAGGTGATCTTGCTGCAAAGAGGGGTTTTAGAGCTAGAAATAGCAAGTTAAAATAAGGCTAGTCCGTTATCAACTTGAAAAAGTGGCACCGAGTCGGTGCTTTT	chr8:33808234-33808256	chr8	33808195	33808813	ADNP + CTCF	1764
aagcTAATACGACTCACTATAGGACCAGGCGCTGCTGGGACCAGTTTTAGAGCTAGAAATAGCAAGTTAAAATAAGGCTAGTCCGTTATCAACTTGAAAAAGTGGCACCGAGTCGGTGCTTTT	chr8:33808723-33808745	chr8	33808195	33808813	ADNP + CTCF	1765
aagcTAATACGACTCACTATAGGCGCTGCTGGGACCAAGGCCAGTTTTAGAGCTAGAAATAGCAAGTTAAAATAAGGCTAGTCCGTTATCAACTTGAAAAAGTGGCACCGAGTCGGTGCTTTT	chr8:33808729-33808751	chr8	33808195	33808813	ADNP + CTCF	1766
aagcTAATACGACTCACTATAGGTCAAACTTCAAAGTGACTTGTTTTAGAGCTAGAAATAGCAAGTTAAAATAAGGCTAGTCCGTTATCAACTTGAAAAAGTGGCACCGAGTCGGTGCTTTT	chr9:73133444-73133466	chr9	73133414	73134032	ADNP + CTCF	1767
aagcTAATACGACTCACTATAGGGCATGATGAGACCTTCCTCGTTTTAGAGCTAGAAATAGCAAGTTAAAATAAGGCTAGTCCGTTATCAACTTGAAAAAGTGGCACCGAGTCGGTGCTTTT	chr9:73133487-73133509	chr9	73133414	73134032	ADNP + CTCF	1768
aagcTAATACGACTCACTATAGGTTTCCTAGTCTGGGTCCACGTTTTAGAGCTAGAAATAGCAAGTTAAAATAAGGCTAGTCCGTTATCAACTTGAAAAAGTGGCACCGAGTCGGTGCTTTT	chr9:73133949-73133971	chr9	73133414	73134032	ADNP + CTCF	1769
aagcTAATACGACTCACTATAGGTGTGCCTGTGGACCCAGACTGTTTTAGAGCTAGAAATAGCAAGTTAAAATAAGGCTAGTCCGTTATCAACTTGAAAAAGTGGCACCGAGTCGGTGCTTTT	chr9:73133945-73133967	chr9	73133414	73134032	ADNP + CTCF	1770
aagcTAATACGACTCACTATAGGATGGCGGCCGATCTGATGGGTTTTAGAGCTAGAAATAGCAAGTTAAAATAAGGCTAGTCCGTTATCAACTTGAAAAAGTGGCACCGAGTCGGTGCTTTT	chr17:28857629-28857651	chr17	28857580	28858198	ADNP + CTCF	1771
aagcTAATACGACTCACTATAGGTAGACTTGCCGATCTGATGGGTTTTAGAGCTAGAAATAGCAAGTTAAAATAAGGCTAGTCCGTTATCAACTTGAAAAAGTGGCACCGAGTCGGTGCTTTT	chr17:28857644-28857666	chr17	28857580	28858198	ADNP + CTCF	1772
aagcTAATACGACTCACTATAGGACAGCAATGGAAAGCAAACCGTTTTAGAGCTAGAAATAGCAAGTTAAAATAAGGCTAGTCCGTTATCAACTTGAAAAAGTGGCACCGAGTCGGTGCTTTT	chr10:41873304-41873326	chr17	28857580	28858198	ADNP + CTCF	1773
aagcTAATACGACTCACTATAGGACAGCAATGGAAAGCAAACCGTTTTAGAGCTAGAAATAGCAAGTTAAAATAAGGCTAGTCCGTTATCAACTTGAAAAAGTGGCACCGAGTCGGTGCTTTT	chr17:28858120-28858142	chr17	28857580	28858198	ADNP + CTCF	1774
aagcTAATACGACTCACTATAGGGAAGCCGAATGTCACTGCTGTTTTAGAGCTAGAAATAGCAAGTTAAAATAAGGCTAGTCCGTTATCAACTTGAAAAAGTGGCACCGAGTCGGTGCTTTT	chr8:121981918-121981940	chr8	121981894	121982512	ADNP + CTCF	1775
aagcTAATACGACTCACTATAGGTTTCACCCAGCAGTGACATTGTTTTAGAGCTAGAAATAGCAAGTTAAAATAAGGCTAGTCCGTTATCAACTTGAAAAAGTGGCACCGAGTCGGTGCTTTT	chr8:121981913-121981935	chr8	121981894	121982512	ADNP + CTCF	1776
aagcTAATACGACTCACTATAGGGCTAGACATAGCCTGATGAGTTTTAGAGCTAGAAATAGCAAGTTAAAATAAGGCTAGTCCGTTATCAACTTGAAAAAGTGGCACCGAGTCGGTGCTTTT	chr8:121982433-121982455	chr8	121981894	121982512	ADNP + CTCF	1777
aagcTAATACGACTCACTATAGGAACACTCCTGCTCCGTCATCGTTTTAGAGCTAGAAATAGCAAGTTAAAATAAGGCTAGTCCGTTATCAACTTGAAAAAGTGGCACCGAGTCGGTGCTTTT	chr8:121982445-121982467	chr8	121981894	121982512	ADNP + CTCF	1778
aagcTAATACGACTCACTATAGGCAGATGACAGATCTACAAAGGTTTTAGAGCTAGAAATAGCAAGTTAAAATAAGGCTAGTCCGTTATCAACTTGAAAAAGTGGCACCGAGTCGGTGCTTTT	chr4:149795317-149795339	chr4	149795305	149795923	ADNP + CTCF	1779
aagcTAATACGACTCACTATAGGTTAAAATACCTGCTATGCTGTTTTAGAGCTAGAAATAGCAAGTTAAAATAAGGCTAGTCCGTTATCAACTTGAAAAAGTGGCACCGAGTCGGTGCTTTT	chr4:149795339-149795361	chr4	149795305	149795923	ADNP + CTCF	1780
aagcTAATACGACTCACTATAGGATTATTTTCTCGTTTAAAAAGTTTTAGAGCTAGAAATAGCAAGTTAAAATAAGGCTAGTCCGTTATCAACTTGAAAAAGTGGCACCGAGTCGGTGCTTTT	chr4:149795839-149795861	chr4	149795305	149795923	ADNP + CTCF	1781
aagcTAATACGACTCACTATAGGTTATTTTCTCGTTTAAAAATGTTTTAGAGCTAGAAATAGCAAGTTAAAATAAGGCTAGTCCGTTATCAACTTGAAAAAGTGGCACCGAGTCGGTGCTTTT	chr4:149795840-149795862	chr4	149795305	149795923	ADNP + CTCF	1782
aagcTAATACGACTCACTATAGGCCAGTGATAAAAAGAAGCCTGTTTTAGAGCTAGAAATAGCAAGTTAAAATAAGGCTAGTCCGTTATCAACTTGAAAAAGTGGCACCGAGTCGGTGCTTTT	chr16:89961611-89961633	chr16	89961611	89962229	ADNP + CTCF	1783
aagcTAATACGACTCACTATAGGCCTCTGACCGGCCACACCCGGTTTTAGAGCTAGAAATAGCAAGTTAAAATAAGGCTAGTCCGTTATCAACTTGAAAAAGTGGCACCGAGTCGGTGCTTTT	chr16:89961628-89961650	chr16	89961611	89962229	ADNP + CTCF	1784
aagcTAATACGACTCACTATAGGATGCTTGGATGTTTTGGATCGTTTTAGAGCTAGAAATAGCAAGTTAAAATAAGGCTAGTCCGTTATCAACTTGAAAAAGTGGCACCGAGTCGGTGCTTTT	chr16:89962150-89962172	chr16	89961611	89962229	ADNP + CTCF	1785
aagcTAATACGACTCACTATAGGCCAGTATGCTTGGATGTTTGTTTTAGAGCTAGAAATAGCAAGTTAAAATAAGGCTAGTCCGTTATCAACTTGAAAAAGTGGCACCGAGTCGGTGCTTTT	chr16:89962156-89962178	chr16	89961611	89962229	ADNP + CTCF	1786
aagcTAATACGACTCACTATAGGAGTGTCACCTTAACTTGGCAGTTTTAGAGCTAGAAATAGCAAGTTAAAATAAGGCTAGTCCGTTATCAACTTGAAAAAGTGGCACCGAGTCGGTGCTTTT	chr17:9484081-9484103	chr17	9484021	9484639	ADNP + CTCF	1787
aagcTAATACGACTCACTATAGGTAATTTACCCTGCCAAGTTAGTTTTAGAGCTAGAAATAGCAAGTTAAAATAAGGCTAGTCCGTTATCAACTTGAAAAAGTGGCACCGAGTCGGTGCTTTT	chr17:9484074-9484096	chr17	9484021	9484639	ADNP + CTCF	1788
aagcTAATACGACTCACTATAGGTATGCTCACTGCAAGATCAGGTTTTAGAGCTAGAAATAGCAAGTTAAAATAAGGCTAGTCCGTTATCAACTTGAAAAAGTGGCACCGAGTCGGTGCTTTT	chr17:9484553-9484575	chr17	9484021	9484639	ADNP + CTCF	1789
aagcTAATACGACTCACTATAGGCCAAGAGGAGGATGCTATGGTTTTAGAGCTAGAAATAGCAAGTTAAAATAAGGCTAGTCCGTTATCAACTTGAAAAAGTGGCACCGAGTCGGTGCTTTT	chr17:9484588-9484610	chr17	9484021	9484639	ADNP + CTCF	1790
aagcTAATACGACTCACTATAGGTACCAATGCTGGTTCTCAGCGTTTTAGAGCTAGAAATAGCAAGTTAAAATAAGGCTAGTCCGTTATCAACTTGAAAAAGTGGCACCGAGTCGGTGCTTTT	chr5:117321986-117322008	chr5	117321953	117322571	ADNP + CTCF	1791
aagcTAATACGACTCACTATAGGTGGTTCTCAGCTGGCAACCAGTTTTAGAGCTAGAAATAGCAAGTTAAAATAAGGCTAGTCCGTTATCAACTTGAAAAAGTGGCACCGAGTCGGTGCTTTT	chr5:117321977-117321999	chr5	117321953	117322571	ADNP + CTCF	1792
aagcTAATACGACTCACTATAGGCCAGAAACCACGGGGGTTGGGTTTTAGAGCTAGAAATAGCAAGTTAAAATAAGGCTAGTCCGTTATCAACTTGAAAAAGTGGCACCGAGTCGGTGCTTTT	chr5:117322484-117322506	chr5	117321953	117322571	ADNP + CTCF	1793
aagcTAATACGACTCACTATAGGCCAGAAACCACGGGGGTTGGTTTTAGAGCTAGAAATAGCAAGTTAAAATAAGGCTAGTCCGTTATCAACTTGAAAAAGTGGCACCGAGTCGGTGCTTTT	chr5:117322485-117322507	chr5	117321953	117322571	ADNP + CTCF	1794
aagcTAATACGACTCACTATAGGTCAGACATCATCAGAGGCACGTTTTAGAGCTAGAAATAGCAAGTTAAAATAAGGCTAGTCCGTTATCAACTTGAAAAAGTGGCACCGAGTCGGTGCTTTT	chr16:93791051-93791073	chr16	93791036	93791654	ADNP + CTCF	1795
aagcTAATACGACTCACTATAGGTAAAGCTCAGACATCATCAGGTTTTAGAGCTAGAAATAGCAAGTTAAAATAAGGCTAGTCCGTTATCAACTTGAAAAAGTGGCACCGAGTCGGTGCTTTT	chr16:93791057-93791079	chr16	93791036	93791654	ADNP + CTCF	1796
aagcTAATACGACTCACTATAGGCTAACTAGAGCTAGGATTGCGTTTTAGAGCTAGAAATAGCAAGTTAAAATAAGGCTAGTCCGTTATCAACTTGAAAAAGTGGCACCGAGTCGGTGCTTTT	chr16:93791567-93791589	chr16	93791036	93791654	ADNP + CTCF	1797
aagcTAATACGACTCACTATAGGTGCAGGTGTGCCACCACCCCGTTTTAGAGCTAGAAATAGCAAGTTAAAATAAGGCTAGTCCGTTATCAACTTGAAAAAGTGGCACCGAGTCGGTGCTTTT	chr16:93791584-93791606	chr16	93791036	93791654	ADNP + CTCF	1798
aagcTAATACGACTCACTATAGGTCCCAGAGTTGCCAGGATTGGTTTTAGAGCTAGAAATAGCAAGTTAAAATAAGGCTAGTCCGTTATCAACTTGAAAAAGTGGCACCGAGTCGGTGCTTTT	chr13:40991753-40991775	chr13	40991728	40992346	ADNP + CTCF	1799
aagcTAATACGACTCACTATAGGCTCTGGGAGGTACTGGCAACGTTTTAGAGCTAGAAATAGCAAGTTAAAATAAGGCTAGTCCGTTATCAACTTGAAAAAGTGGCACCGAGTCGGTGCTTTT	chr13:40991738-40991760	chr13	40991728	40992346	ADNP + CTCF	1800
aagcTAATACGACTCACTATAGGTTAAGATCGATTCTCTGTAGTTTTAGAGCTAGAAATAGCAAGTTAAAATAAGGCTAGTCCGTTATCAACTTGAAAAAGTGGCACCGAGTCGGTGCTTTT	chr13:40992282-40992304	chr13	40991728	40992346	ADNP + CTCF	1801
aagcTAATACGACTCACTATAGGTTAAGATCGATTCTCTGTATGTTTTAGAGCTAGAAATAGCAAGTTAAAATAAGGCTAGTCCGTTATCAACTTGAAAAAGTGGCACCGAGTCGGTGCTTTT	chr13:40992283-40992305	chr13	40991728	40992346	ADNP + CTCF	1802
aagcTAATACGACTCACTATAGGACTGTATAAACTAGACACAGGTTTTAGAGCTAGAAATAGCAAGTTAAAATAAGGCTAGTCCGTTATCAACTTGAAAAAGTGGCACCGAGTCGGTGCTTTT	chr16:93752547-93752569	chr16	93752496	93753114	ADNP + CTCF	1803
aagcTAATACGACTCACTATAGGCCAGCCCACCTCCAAAGCGCGTTTTAGAGCTAGAAATAGCAAGTTAAAATAAGGCTAGTCCGTTATCAACTTGAAAAAGTGGCACCGAGTCGGTGCTTTT	chr16:93752518-93752540	chr16	93752496	93753114	ADNP + CTCF	1804
aagcTAATACGACTCACTATAGGCAACAGGTTCTTGGGGTCAGGTTTTAGAGCTAGAAATAGCAAGTTAAAATAAGGCTAGTCCGTTATCAACTTGAAAAAGTGGCACCGAGTCGGTGCTTTT	chr16:93753030-93753052	chr16	93752496	93753114	ADNP + CTCF	1805
aagcTAATACGACTCACTATAGGTCAACAGGTTCTTGGGGTCAGTTTTAGAGCTAGAAATAGCAAGTTAAAATAAGGCTAGTCCGTTATCAACTTGAAAAAGTGGCACCGAGTCGGTGCTTTT	chr16:93753031-93753053	chr16	93752496	93753114	ADNP + CTCF	1806
aagcTAATACGACTCACTATAGGCAGTGCCATGAAAGCAGTGGTTTTAGAGCTAGAAATAGCAAGTTAAAATAAGGCTAGTCCGTTATCAACTTGAAAAAGTGGCACCGAGTCGGTGCTTTT	chr6:143223306-143223328	chr6	143223275	143223893	ADNP + CTCF	1807
aagcTAATACGACTCACTATAGGTGGTCAGTGTTTTCATCCCAGTTTTAGAGCTAGAAATAGCAAGTTAAAATAAGGCTAGTCCGTTATCAACTTGAAAAAGTGGCACCGAGTCGGTGCTTTT	chr6:143223332-143223354	chr6	143223275	143223893	ADNP + CTCF	1808
aagcTAATACGACTCACTATAGGTTGAAAAGCACGAACTTCACGTTTTAGAGCTAGAAATAGCAAGTTAAAATAAGGCTAGTCCGTTATCAACTTGAAAAAGTGGCACCGAGTCGGTGCTTTT	chr6:143223821-143223843	chr6	143223275	143223893	ADNP + CTCF	1809
aagcTAATACGACTCACTATAGGTTCGTGCTTTTCAAGCCCTGTTTTAGAGCTAGAAATAGCAAGTTAAAATAAGGCTAGTCCGTTATCAACTTGAAAAAGTGGCACCGAGTCGGTGCTTTT	chr6:143223829-143223851	chr6	143223275	143223893	ADNP + CTCF	1810
aagcTAATACGACTCACTATAGGATCCAGAACAGTTCTACTACGTTTTAGAGCTAGAAATAGCAAGTTAAAATAAGGCTAGTCCGTTATCAACTTGAAAAAGTGGCACCGAGTCGGTGCTTTT	chr10:62691780-62691802	chr10	62691735	62692353	ADNP + CTCF	1811
aagcTAATACGACTCACTATAGGAGCCGGTAGTAGAACTGTTCGTTTTAGAGCTAGAAATAGCAAGTTAAAATAAGGCTAGTCCGTTATCAACTTGAAAAAGTGGCACCGAGTCGGTGCTTTT	chr10:62691782-62691804	chr10	62691735	62692353	ADNP + CTCF	1812
aagcTAATACGACTCACTATAGGTGCAAAACTCCAGAGGCAGGGTTTTAGAGCTAGAAATAGCAAGTTAAAATAAGGCTAGTCCGTTATCAACTTGAAAAAGTGGCACCGAGTCGGTGCTTTT	chr10:62692279-62692301	chr10	62691735	62692353	ADNP + CTCF	1813
aagcTAATACGACTCACTATAGGTAACATTATCCTCCTGCCTCGTTTTAGAGCTAGAAATAGCAAGTTAAAATAAGGCTAGTCCGTTATCAACTTGAAAAAGTGGCACCGAGTCGGTGCTTTT	chr10:62692270-62692292	chr10	62691735	62692353	ADNP + CTCF	1814
aagcTAATACGACTCACTATAGGCTAATGTCCTGGTGCTCACGTTTTAGAGCTAGAAATAGCAAGTTAAAATAAGGCTAGTCCGTTATCAACTTGAAAAAGTGGCACCGAGTCGGTGCTTTT	chr17:65734433-65734455	chr17	65734356	65734974	ADNP + CTCF	1815
aagcTAATACGACTCACTATAGGCTGCTCCATCCCAGCTAGAAGTTTTAGAGCTAGAAATAGCAAGTTAAAATAAGGCTAGTCCGTTATCAACTTGAAAAAGTGGCACCGAGTCGGTGCTTTT	chr17:65734387-65734409	chr17	65734356	65734974	ADNP + CTCF	1816
aagcTAATACGACTCACTATAGGCTTTGGCAAGTGGTCTGCGGGTTTTAGAGCTAGAAATAGCAAGTTAAAATAAGGCTAGTCCGTTATCAACTTGAAAAAGTGGCACCGAGTCGGTGCTTTT	chr17:65734893-65734915	chr17	65734356	65734974	ADNP + CTCF	1817
aagcTAATACGACTCACTATAGGACTTTGGCAAGTGGTCTGCGGTTTTAGAGCTAGAAATAGCAAGTTAAAATAAGGCTAGTCCGTTATCAACTTGAAAAAGTGGCACCGAGTCGGTGCTTTT	chr17:65734894-65734916	chr17	65734356	65734974	ADNP + CTCF	1818
aagcTAATACGACTCACTATAGGAAACCTCTAGTTCAGCCAAAGTTTTAGAGCTAGAAATAGCAAGTTAAAATAAGGCTAGTCCGTTATCAACTTGAAAAAGTGGCACCGAGTCGGTGCTTTT	chrX:48465583-48465605	chrX	48465540	48466158	ADNP + CTCF	1819
aagcTAATACGACTCACTATAGGACCTCTAGTTCAGCCAAAGGGTTTTAGAGCTAGAAATAGCAAGTTAAAATAAGGCTAGTCCGTTATCAACTTGAAAAAGTGGCACCGAGTCGGTGCTTTT	chrX:48465585-48465607	chrX	48465540	48466158	ADNP + CTCF	1820
aagcTAATACGACTCACTATAGGAAGAAAACAGAAGAGAGCTAGTTTTAGAGCTAGAAATAGCAAGTTAAAATAAGGCTAGTCCGTTATCAACTTGAAAAAGTGGCACCGAGTCGGTGCTTTT	chrX:48466075-48466097	chrX	48465540	48466158	ADNP + CTCF	1821
aagcTAATACGACTCACTATAGGCAGAAGAGAGCTACGGAACCGTTTTAGAGCTAGAAATAGCAAGTTAAAATAAGGCTAGTCCGTTATCAACTTGAAAAAGTGGCACCGAGTCGGTGCTTTT	chrX:48466082-48466104	chrX	48465540	48466158	ADNP + CTCF	1822
aagcTAATACGACTCACTATAGGCCATTTATTAGGAGACCAGGTTTTAGAGCTAGAAATAGCAAGTTAAAATAAGGCTAGTCCGTTATCAACTTGAAAAAGTGGCACCGAGTCGGTGCTTTT	chr14:120948947-120948969	chr14	120948896	120949514	ADNP + CTCF	1823
aagcTAATACGACTCACTATAGGCCGCTGGTCTCCTAATAAAGTTTTAGAGCTAGAAATAGCAAGTTAAAATAAGGCTAGTCCGTTATCAACTTGAAAAAGTGGCACCGAGTCGGTGCTTTT	chr14:120948946-120948968	chr14	120948896	120949514	ADNP + CTCF	1824
aagcTAATACGACTCACTATAGGTTGGCAGCAAGCACCTTTATGTTTTAGAGCTAGAAATAGCAAGTTAAAATAAGGCTAGTCCGTTATCAACTTGAAAAAGTGGCACCGAGTCGGTGCTTTT	chr14:21370133-21370155	chr14	120948896	120949514	ADNP + CTCF	1825
aagcTAATACGACTCACTATAGGTTGGCAGCAAGCACCTTTATGTTTTAGAGCTAGAAATAGCAAGTTAAAATAAGGCTAGTCCGTTATCAACTTGAAAAAGTGGCACCGAGTCGGTGCTTTT	chr14:120949440-120949462	chr14	120948896	120949514	ADNP + CTCF	1826
aagcTAATACGACTCACTATAGGTTGAATTCCATAAGCACACGTTTTAGAGCTAGAAATAGCAAGTTAAAATAAGGCTAGTCCGTTATCAACTTGAAAAAGTGGCACCGAGTCGGTGCTTTT	chr16:94708523-94708545	chr16	94708476	94709094	ADNP + CTCF	1827
aagcTAATACGACTCACTATAGGTGTTCTCGCCTGGTTTCCTGGTTTTAGAGCTAGAAATAGCAAGTTAAAATAAGGCTAGTCCGTTATCAACTTGAAAAAGTGGCACCGAGTCGGTGCTTTT	chr16:94708480-94708502	chr16	94708476	94709094	ADNP + CTCF	1828
aagcTAATACGACTCACTATAGGATTGATGTTTGCGCTTGGTGGTTTTAGAGCTAGAAATAGCAAGTTAAAATAAGGCTAGTCCGTTATCAACTTGAAAAAGTGGCACCGAGTCGGTGCTTTT	chr16:94709005-94709027	chr16	94708476	94709094	ADNP + CTCF	1829
aagcTAATACGACTCACTATAGGTTTGCGCTTGGTGTGGAACGTTTTAGAGCTAGAAATAGCAAGTTAAAATAAGGCTAGTCCGTTATCAACTTGAAAAAGTGGCACCGAGTCGGTGCTTTT	chr16:94709011-94709033	chr16	94708476	94709094	ADNP + CTCF	1830
aagcTAATACGACTCACTATAGGAAAACCAGCAAAAAGCCCCGGTTTTAGAGCTAGAAATAGCAAGTTAAAATAAGGCTAGTCCGTTATCAACTTGAAAAAGTGGCACCGAGTCGGTGCTTTT	chr19:3741023-3741045	chr19	3741003	3741621	ADNP + CTCF	1831
aagcTAATACGACTCACTATAGGAAACCAGCAAAAAGCCCCGAGTTTTAGAGCTAGAAATAGCAAGTTAAAATAAGGCTAGTCCGTTATCAACTTGAAAAAGTGGCACCGAGTCGGTGCTTTT	chr19:3741024-3741046	chr19	3741003	3741621	ADNP + CTCF	1832
aagcTAATACGACTCACTATAGGAGGCACCGCTCTCCCCTATGGTTTTAGAGCTAGAAATAGCAAGTTAAAATAAGGCTAGTCCGTTATCAACTTGAAAAAGTGGCACCGAGTCGGTGCTTTT	chr19:3741535-3741557	chr19	3741003	3741621	ADNP + CTCF	1833
aagcTAATACGACTCACTATAGGCATAGGGGAGAGCGGTGCCTGTTTTAGAGCTAGAAATAGCAAGTTAAAATAAGGCTAGTCCGTTATCAACTTGAAAAAGTGGCACCGAGTCGGTGCTTTT	chr19:3741538-3741560	chr19	3741003	3741621	ADNP + CTCF	1834
aagcTAATACGACTCACTATAGGACCCAAACATCAGCTCCCAGGTTTTAGAGCTAGAAATAGCAAGTTAAAATAAGGCTAGTCCGTTATCAACTTGAAAAAGTGGCACCGAGTCGGTGCTTTT	chr4:139373971-139373993	chr4	139373942	139374560	ADNP + CTCF	1835
aagcTAATACGACTCACTATAGGCTGGGAGCTGATGTTTGGGTGTTTTAGAGCTAGAAATAGCAAGTTAAAATAAGGCTAGTCCGTTATCAACTTGAAAAAGTGGCACCGAGTCGGTGCTTTT	chr4:139373974-139373996	chr4	139373942	139374560	ADNP + CTCF	1836
aagcTAATACGACTCACTATAGGAAGTGGGAGAAGCAGAGAGGTTTTAGAGCTAGAAATAGCAAGTTAAAATAAGGCTAGTCCGTTATCAACTTGAAAAAGTGGCACCGAGTCGGTGCTTTT	chr4:139374482-139374504	chr4	139373942	139374560	ADNP + CTCF	1837
aagcTAATACGACTCACTATAGGAAGTGGGAGAAGCAGAGAGTGTTTTAGAGCTAGAAATAGCAAGTTAAAATAAGGCTAGTCCGTTATCAACTTGAAAAAGTGGCACCGAGTCGGTGCTTTT	chr4:139374483-139374505	chr4	139373942	139374560	ADNP + CTCF	1838
aagcTAATACGACTCACTATAGGCAAACCATACTGAGTAGTGTGTTTTAGAGCTAGAAATAGCAAGTTAAAATAAGGCTAGTCCGTTATCAACTTGAAAAAGTGGCACCGAGTCGGTGCTTTT	chr2:144311880-144311902	chr2	144311867	144312485	ADNP + CTCF	1839
aagcTAATACGACTCACTATAGGTGGGCGTGGACACTCGGTAGTTTTAGAGCTAGAAATAGCAAGTTAAAATAAGGCTAGTCCGTTATCAACTTGAAAAAGTGGCACCGAGTCGGTGCTTTT	chr2:144311898-144311920	chr2	144311867	144312485	ADNP + CTCF	1840
aagcTAATACGACTCACTATAGGTTGAGTGAAAAATACTGACGGTTTTAGAGCTAGAAATAGCAAGTTAAAATAAGGCTAGTCCGTTATCAACTTGAAAAAGTGGCACCGAGTCGGTGCTTTT	chr2:144312400-144312422	chr2	144311867	144312485	ADNP + CTCF	1841
aagcTAATACGACTCACTATAGGTTTGAGTGAAAAATACTGACGTTTTAGAGCTAGAAATAGCAAGTTAAAATAAGGCTAGTCCGTTATCAACTTGAAAAAGTGGCACCGAGTCGGTGCTTTT	chr2:144312401-144312423	chr2	144311867	144312485	ADNP + CTCF	1842
aagcTAATACGACTCACTATAGGTTTGAAGTAGTGACAACCCCGTTTTAGAGCTAGAAATAGCAAGTTAAAATAAGGCTAGTCCGTTATCAACTTGAAAAAGTGGCACCGAGTCGGTGCTTTT	chr2:30841003-30841025	chr2	30841001	30841619	ADNP + CTCF	1843
aagcTAATACGACTCACTATAGGAGGGGTTGTCACTACTTCAAGTTTTAGAGCTAGAAATAGCAAGTTAAAATAAGGCTAGTCCGTTATCAACTTGAAAAAGTGGCACCGAGTCGGTGCTTTT	chr2:30841005-30841027	chr2	30841001	30841619	ADNP + CTCF	1844
aagcTAATACGACTCACTATAGGTCTCAGTGTATGTTCCAAGTGTTTTAGAGCTAGAAATAGCAAGTTAAAATAAGGCTAGTCCGTTATCAACTTGAAAAAGTGGCACCGAGTCGGTGCTTTT	chr2:30841540-30841562	chr2	30841001	30841619	ADNP + CTCF	1845
aagcTAATACGACTCACTATAGGTAGCAAGTTCCAGGCCAACTGTTTTAGAGCTAGAAATAGCAAGTTAAAATAAGGCTAGTCCGTTATCAACTTGAAAAAGTGGCACCGAGTCGGTGCTTTT	chr16:11718766-11718788	chr2	30841001	30841619	ADNP + CTCF	1846
aagcTAATACGACTCACTATAGGTGTGACCATGAGCTCAAGGCGTTTTAGAGCTAGAAATAGCAAGTTAAAATAAGGCTAGTCCGTTATCAACTTGAAAAAGTGGCACCGAGTCGGTGCTTTT	chr4:150108323-150108345	chr4	150108279	150108897	ADNP + CTCF	1847
aagcTAATACGACTCACTATAGGCAAGGCGGGTACTCTCTGCGGTTTTAGAGCTAGAAATAGCAAGTTAAAATAAGGCTAGTCCGTTATCAACTTGAAAAAGTGGCACCGAGTCGGTGCTTTT	chr4:150108309-150108331	chr4	150108279	150108897	ADNP + CTCF	1848
aagcTAATACGACTCACTATAGGTGTATCCCTCCAGAGCCGTGGTTTTAGAGCTAGAAATAGCAAGTTAAAATAAGGCTAGTCCGTTATCAACTTGAAAAAGTGGCACCGAGTCGGTGCTTTT	chr4:150108818-150108840	chr4	150108279	150108897	ADNP + CTCF	1849
aagcTAATACGACTCACTATAGGTCTTTAAGCCACACGGCTCGTTTTAGAGCTAGAAATAGCAAGTTAAAATAAGGCTAGTCCGTTATCAACTTGAAAAAGTGGCACCGAGTCGGTGCTTTT	chr4:150108809-150108831	chr4	150108279	150108897	ADNP + CTCF	1850
aagcTAATACGACTCACTATAGGACACACACTAAGTTTAGCTAGTTTTAGAGCTAGAAATAGCAAGTTAAAATAAGGCTAGTCCGTTATCAACTTGAAAAAGTGGCACCGAGTCGGTGCTTTT	chr6:119497502-119497524	chr6	119497472	119498090	ADNP + CTCF	1851
aagcTAATACGACTCACTATAGGCAAATCCAAGTTCACCCAGAGTTTTAGAGCTAGAAATAGCAAGTTAAAATAAGGCTAGTCCGTTATCAACTTGAAAAAGTGGCACCGAGTCGGTGCTTTT	chr6:119497479-119497501	chr6	119497472	119498090	ADNP + CTCF	1852
aagcTAATACGACTCACTATAGGAGAATCACTTGGAGCAAAGCGTTTTAGAGCTAGAAATAGCAAGTTAAAATAAGGCTAGTCCGTTATCAACTTGAAAAAGTGGCACCGAGTCGGTGCTTTT	chr6:119498006-119498028	chr6	119497472	119498090	ADNP + CTCF	1853
aagcTAATACGACTCACTATAGGCAGATGAAACAAGAATCACTGTTTTAGAGCTAGAAATAGCAAGTTAAAATAAGGCTAGTCCGTTATCAACTTGAAAAAGTGGCACCGAGTCGGTGCTTTT	chr6:119498017-119498039	chr6	119497472	119498090	ADNP + CTCF	1854
aagcTAATACGACTCACTATAGGCCTTCTACCTGCATAGCGCAGTTTTAGAGCTAGAAATAGCAAGTTAAAATAAGGCTAGTCCGTTATCAACTTGAAAAAGTGGCACCGAGTCGGTGCTTTT	chr10:108337204-108337226	chr10	108337192	108337810	ADNP + CTCF	1855
aagcTAATACGACTCACTATAGGATTCCTTATCCCCACTGCCAGTTTTAGAGCTAGAAATAGCAAGTTAAAATAAGGCTAGTCCGTTATCAACTTGAAAAAGTGGCACCGAGTCGGTGCTTTT	chr10:108337267-108337289	chr10	108337192	108337810	ADNP + CTCF	1856
aagcTAATACGACTCACTATAGGTCTTCAGCTCCGAACTTCACGTTTTAGAGCTAGAAATAGCAAGTTAAAATAAGGCTAGTCCGTTATCAACTTGAAAAAGTGGCACCGAGTCGGTGCTTTT	chr10:108337758-108337780	chr10	108337192	108337810	ADNP + CTCF	1857
aagcTAATACGACTCACTATAGGAGAGAGAGCCTGTGAAGTTGTTTTAGAGCTAGAAATAGCAAGTTAAAATAAGGCTAGTCCGTTATCAACTTGAAAAAGTGGCACCGAGTCGGTGCTTTT	chr10:108337749-108337771	chr10	108337192	108337810	ADNP + CTCF	1858
aagcTAATACGACTCACTATAGGCTGGCCATCAAGTTGCAGGGTTTTAGAGCTAGAAATAGCAAGTTAAAATAAGGCTAGTCCGTTATCAACTTGAAAAAGTGGCACCGAGTCGGTGCTTTT	chr2:91468035-91468057	chr2	91468009	91468627	ADNP + CTCF	1859
aagcTAATACGACTCACTATAGGCAACTTGATGGCCAGCTGAGTTTTAGAGCTAGAAATAGCAAGTTAAAATAAGGCTAGTCCGTTATCAACTTGAAAAAGTGGCACCGAGTCGGTGCTTTT	chr2:91468041-91468063	chr2	91468009	91468627	ADNP + CTCF	1860
aagcTAATACGACTCACTATAGGTGTATGAAGAGTTTGCCTGCGTTTTAGAGCTAGAAATAGCAAGTTAAAATAAGGCTAGTCCGTTATCAACTTGAAAAAGTGGCACCGAGTCGGTGCTTTT	chr2:91468557-91468579	chr2	91468009	91468627	ADNP + CTCF	1861
aagcTAATACGACTCACTATAGGCATAGGGTGTACACACCTGCGTTTTAGAGCTAGAAATAGCAAGTTAAAATAAGGCTAGTCCGTTATCAACTTGAAAAAGTGGCACCGAGTCGGTGCTTTT	chr2:91468572-91468594	chr2	91468009	91468627	ADNP + CTCF	1862
aagcTAATACGACTCACTATAGGTGGGACTCTAGGTTTGCTCTGTTTTAGAGCTAGAAATAGCAAGTTAAAATAAGGCTAGTCCGTTATCAACTTGAAAAAGTGGCACCGAGTCGGTGCTTTT	chr14:76288558-76288580	chr14	76288518	76289136	ADNP + CTCF	1863
aagcTAATACGACTCACTATAGGGAGGGTGTGGCTTCGATGCGTTTTAGAGCTAGAAATAGCAAGTTAAAATAAGGCTAGTCCGTTATCAACTTGAAAAAGTGGCACCGAGTCGGTGCTTTT	chr14:76288538-76288560	chr14	76288518	76289136	ADNP + CTCF	1864
aagcTAATACGACTCACTATAGGATTGACAGCTGGGATACTTAGTTTTAGAGCTAGAAATAGCAAGTTAAAATAAGGCTAGTCCGTTATCAACTTGAAAAAGTGGCACCGAGTCGGTGCTTTT	chr14:76289049-76289071	chr14	76288518	76289136	ADNP + CTCF	1865
aagcTAATACGACTCACTATAGGAATTGACAGCTGGGATACTTGTTTTAGAGCTAGAAATAGCAAGTTAAAATAAGGCTAGTCCGTTATCAACTTGAAAAAGTGGCACCGAGTCGGTGCTTTT	chr14:76289050-76289072	chr14	76288518	76289136	ADNP + CTCF	1866
aagcTAATACGACTCACTATAGGATTGTCAGAGCATGGCCATGGTTTTAGAGCTAGAAATAGCAAGTTAAAATAAGGCTAGTCCGTTATCAACTTGAAAAAGTGGCACCGAGTCGGTGCTTTT	chr7:16711302-16711324	chr7	16711235	16711853	ADNP + CTCF	1867
aagcTAATACGACTCACTATAGGTCACTTGCTGTGTTGTGTGGTTTTAGAGCTAGAAATAGCAAGTTAAAATAAGGCTAGTCCGTTATCAACTTGAAAAAGTGGCACCGAGTCGGTGCTTTT	chr7:16711254-16711276	chr7	16711235	16711853	ADNP + CTCF	1868
aagcTAATACGACTCACTATAGGCACACCAAAATGCTGAGGTTGTTTTAGAGCTAGAAATAGCAAGTTAAAATAAGGCTAGTCCGTTATCAACTTGAAAAAGTGGCACCGAGTCGGTGCTTTT	chr7:16711805-16711827	chr7	16711235	16711853	ADNP + CTCF	1869
aagcTAATACGACTCACTATAGGATCAACACACCAAAATGCTGGTTTTAGAGCTAGAAATAGCAAGTTAAAATAAGGCTAGTCCGTTATCAACTTGAAAAAGTGGCACCGAGTCGGTGCTTTT	chr7:16711810-16711832	chr7	16711235	16711853	ADNP + CTCF	1870
aagcTAATACGACTCACTATAGGATAAGTATAGAATAGCAGGGGTTTTAGAGCTAGAAATAGCAAGTTAAAATAAGGCTAGTCCGTTATCAACTTGAAAAAGTGGCACCGAGTCGGTGCTTTT	chr15:93383725-93383747	chr15	93383662	93384280	ADNP + CTCF	1871
aagcTAATACGACTCACTATAGGAGTATAGAATAGCAGGGCGGGTTTTAGAGCTAGAAATAGCAAGTTAAAATAAGGCTAGTCCGTTATCAACTTGAAAAAGTGGCACCGAGTCGGTGCTTTT	chr15:93383722-93383744	chr15	93383662	93384280	ADNP + CTCF	1872
aagcTAATACGACTCACTATAGGTGAGCAAAAGCATGCGATTCGTTTTAGAGCTAGAAATAGCAAGTTAAAATAAGGCTAGTCCGTTATCAACTTGAAAAAGTGGCACCGAGTCGGTGCTTTT	chr15:93384208-93384230	chr15	93383662	93384280	ADNP + CTCF	1873
aagcTAATACGACTCACTATAGGTAGTTCTGCTGCCTTTTTGTGTTTTAGAGCTAGAAATAGCAAGTTAAAATAAGGCTAGTCCGTTATCAACTTGAAAAAGTGGCACCGAGTCGGTGCTTTT	chr15:93384237-93384259	chr15	93383662	93384280	ADNP + CTCF	1874
aagcTAATACGACTCACTATAGGATGCTTTGGGCCCATTTGGGTTTTAGAGCTAGAAATAGCAAGTTAAAATAAGGCTAGTCCGTTATCAACTTGAAAAAGTGGCACCGAGTCGGTGCTTTT	chr1:184976276-184976298	chr1	184976251	184976869	ADNP + CTCF	1875
aagcTAATACGACTCACTATAGGACAAAAGCAGATGGACAATAGTTTTAGAGCTAGAAATAGCAAGTTAAAATAAGGCTAGTCCGTTATCAACTTGAAAAAGTGGCACCGAGTCGGTGCTTTT	chr1:184976323-184976345	chr1	184976251	184976869	ADNP + CTCF	1876
aagcTAATACGACTCACTATAGGCCATGTGCTTTGTGTGTCAGTTTTAGAGCTAGAAATAGCAAGTTAAAATAAGGCTAGTCCGTTATCAACTTGAAAAAGTGGCACCGAGTCGGTGCTTTT	chr1:184976786-184976808	chr1	184976251	184976869	ADNP + CTCF	1877
aagcTAATACGACTCACTATAGGTGCCATGTGCTTTGTGTGTCGTTTTAGAGCTAGAAATAGCAAGTTAAAATAAGGCTAGTCCGTTATCAACTTGAAAAAGTGGCACCGAGTCGGTGCTTTT	chr1:184976787-184976809	chr1	184976251	184976869	ADNP + CTCF	1878
aagcTAATACGACTCACTATAGGACTTCATTCAGTACTGGCGGGTTTTAGAGCTAGAAATAGCAAGTTAAAATAAGGCTAGTCCGTTATCAACTTGAAAAAGTGGCACCGAGTCGGTGCTTTT	chr4:123319217-123319239	chr4	123319150	123319768	ADNP + CTCF	1879
aagcTAATACGACTCACTATAGGTACACTTCATTCAGTACTGGGTTTTAGAGCTAGAAATAGCAAGTTAAAATAAGGCTAGTCCGTTATCAACTTGAAAAAGTGGCACCGAGTCGGTGCTTTT	chr4:123319220-123319242	chr4	123319150	123319768	ADNP + CTCF	1880
aagcTAATACGACTCACTATAGGTACATGAAGTGTGCTCTACCGTTTTAGAGCTAGAAATAGCAAGTTAAAATAAGGCTAGTCCGTTATCAACTTGAAAAAGTGGCACCGAGTCGGTGCTTTT	chr4:123319708-123319730	chr4	123319150	123319768	ADNP + CTCF	1881
aagcTAATACGACTCACTATAGGTTGACGTGTAAGGAAGAGCCGTTTTAGAGCTAGAAATAGCAAGTTAAAATAAGGCTAGTCCGTTATCAACTTGAAAAAGTGGCACCGAGTCGGTGCTTTT	chr4:123319726-123319748	chr4	123319150	123319768	ADNP + CTCF	1882
aagcTAATACGACTCACTATAGGCCCCGCCCCACAACAACCGGTTTTAGAGCTAGAAATAGCAAGTTAAAATAAGGCTAGTCCGTTATCAACTTGAAAAAGTGGCACCGAGTCGGTGCTTTT	chr5:113181565-113181587	chr5	113181494	113182112	ADNP + CTCF	1883
aagcTAATACGACTCACTATAGGTTGTTGTGGGGCGGGGCCGGTTTTAGAGCTAGAAATAGCAAGTTAAAATAAGGCTAGTCCGTTATCAACTTGAAAAAGTGGCACCGAGTCGGTGCTTTT	chr5:113181570-113181592	chr5	113181494	113182112	ADNP + CTCF	1884
aagcTAATACGACTCACTATAGGAAGGTGGGTACAGAGGCACTGTTTTAGAGCTAGAAATAGCAAGTTAAAATAAGGCTAGTCCGTTATCAACTTGAAAAAGTGGCACCGAGTCGGTGCTTTT	chr5:113182034-113182056	chr5	113181494	113182112	ADNP + CTCF	1885
aagcTAATACGACTCACTATAGGAGGCCCTAAGGTGGGTACAGGTTTTAGAGCTAGAAATAGCAAGTTAAAATAAGGCTAGTCCGTTATCAACTTGAAAAAGTGGCACCGAGTCGGTGCTTTT	chr5:113182041-113182063	chr5	113181494	113182112	ADNP + CTCF	1886
aagcTAATACGACTCACTATAGGAAAATTAGAAGCACAAACAGTTTTAGAGCTAGAAATAGCAAGTTAAAATAAGGCTAGTCCGTTATCAACTTGAAAAAGTGGCACCGAGTCGGTGCTTTT	chr11:4822361-4822383	chr11	4822322	4822940	ADNP + CTCF	1887
aagcTAATACGACTCACTATAGGAAAATTAGAAGCACAAACAGTTTTAGAGCTAGAAATAGCAAGTTAAAATAAGGCTAGTCCGTTATCAACTTGAAAAAGTGGCACCGAGTCGGTGCTTTT	chr11:4822361-4822383	chr11	4822322	4822940	ADNP + CTCF	1888
aagcTAATACGACTCACTATAGGTACACAGAGAAACCCTGTCTGTTTTAGAGCTAGAAATAGCAAGTTAAAATAAGGCTAGTCCGTTATCAACTTGAAAAAGTGGCACCGAGTCGGTGCTTTT	chr1:136222307-136222329	chr11	4822322	4822940	ADNP + CTCF	1889
aagcTAATACGACTCACTATAGGTACACAGAGAAACCCTGTCTGTTTTAGAGCTAGAAATAGCAAGTTAAAATAAGGCTAGTCCGTTATCAACTTGAAAAAGTGGCACCGAGTCGGTGCTTTT	chr1:136222307-136222329	chr11	4822322	4822940	ADNP + CTCF	1890
aagcTAATACGACTCACTATAGGTTGGAGGTAGGTCATATCCAGTTTTAGAGCTAGAAATAGCAAGTTAAAATAAGGCTAGTCCGTTATCAACTTGAAAAAGTGGCACCGAGTCGGTGCTTTT	chr2:73054886-73054908	chr2	73054858	73055476	ADNP + CTCF	1891
aagcTAATACGACTCACTATAGGTGGAGGTAGGTCATATCCATGTTTTAGAGCTAGAAATAGCAAGTTAAAATAAGGCTAGTCCGTTATCAACTTGAAAAAGTGGCACCGAGTCGGTGCTTTT	chr2:73054887-73054909	chr2	73054858	73055476	ADNP + CTCF	1892
aagcTAATACGACTCACTATAGGCTCAGGAGTTGTTTCCAAACGTTTTAGAGCTAGAAATAGCAAGTTAAAATAAGGCTAGTCCGTTATCAACTTGAAAAAGTGGCACCGAGTCGGTGCTTTT	chr2:73055386-73055408	chr2	73054858	73055476	ADNP + CTCF	1893
aagcTAATACGACTCACTATAGGTCAGGAGTTGTTTCCAAACAGTTTTAGAGCTAGAAATAGCAAGTTAAAATAAGGCTAGTCCGTTATCAACTTGAAAAAGTGGCACCGAGTCGGTGCTTTT	chr2:73055387-73055409	chr2	73054858	73055476	ADNP + CTCF	1894
aagcTAATACGACTCACTATAGGAATCTTAGCACTCCGCTGTAGTTTTAGAGCTAGAAATAGCAAGTTAAAATAAGGCTAGTCCGTTATCAACTTGAAAAAGTGGCACCGAGTCGGTGCTTTT	chr11:23018188-23018210	chr11	23018118	23018736	ADNP + CTCF	1895
aagcTAATACGACTCACTATAGGATCTTAGCACTCCGCTGTAGGTTTTAGAGCTAGAAATAGCAAGTTAAAATAAGGCTAGTCCGTTATCAACTTGAAAAAGTGGCACCGAGTCGGTGCTTTT	chr11:23018187-23018209	chr11	23018118	23018736	ADNP + CTCF	1896
aagcTAATACGACTCACTATAGGAGCTCTGACATCCCCAAGAGTTTTAGAGCTAGAAATAGCAAGTTAAAATAAGGCTAGTCCGTTATCAACTTGAAAAAGTGGCACCGAGTCGGTGCTTTT	chr11:23018655-23018677	chr11	23018118	23018736	ADNP + CTCF	1897
aagcTAATACGACTCACTATAGGCAAAGTCTGTGACCTTCTTGGTTTTAGAGCTAGAAATAGCAAGTTAAAATAAGGCTAGTCCGTTATCAACTTGAAAAAGTGGCACCGAGTCGGTGCTTTT	chr11:23018667-23018689	chr11	23018118	23018736	ADNP + CTCF	1898
aagcTAATACGACTCACTATAGGCTAGCATGGGCAATTTAAGGTTTTAGAGCTAGAAATAGCAAGTTAAAATAAGGCTAGTCCGTTATCAACTTGAAAAAGTGGCACCGAGTCGGTGCTTTT	chr10:43590207-43590229	chr10	43590169	43590787	ADNP + CTCF	1899
aagcTAATACGACTCACTATAGGCTAGCATGGGCAATTTAAGTGTTTTAGAGCTAGAAATAGCAAGTTAAAATAAGGCTAGTCCGTTATCAACTTGAAAAAGTGGCACCGAGTCGGTGCTTTT	chr10:43590208-43590230	chr10	43590169	43590787	ADNP + CTCF	1900
aagcTAATACGACTCACTATAGGCATGTTTACTGTCATCCACAGTTTTAGAGCTAGAAATAGCAAGTTAAAATAAGGCTAGTCCGTTATCAACTTGAAAAAGTGGCACCGAGTCGGTGCTTTT	chr10:43590703-43590725	chr10	43590169	43590787	ADNP + CTCF	1901
aagcTAATACGACTCACTATAGGCTTGTGGATGACAGTAAACAGTTTTAGAGCTAGAAATAGCAAGTTAAAATAAGGCTAGTCCGTTATCAACTTGAAAAAGTGGCACCGAGTCGGTGCTTTT	chr10:43590704-43590726	chr10	43590169	43590787	ADNP + CTCF	1902
aagcTAATACGACTCACTATAGGACATCTTTAATTCCCTTGGGGTTTTAGAGCTAGAAATAGCAAGTTAAAATAAGGCTAGTCCGTTATCAACTTGAAAAAGTGGCACCGAGTCGGTGCTTTT	chr11:116800478-116800500	chr11	116800453	116801071	ADNP + CTCF	1903
aagcTAATACGACTCACTATAGGTGAACATCTTTAATTCCCTGTTTTAGAGCTAGAAATAGCAAGTTAAAATAAGGCTAGTCCGTTATCAACTTGAAAAAGTGGCACCGAGTCGGTGCTTTT	chr11:116800474-116800496	chr11	116800453	116801071	ADNP + CTCF	1904
aagcTAATACGACTCACTATAGGGACAGGGTTAGCTGGCGCCGTTTTAGAGCTAGAAATAGCAAGTTAAAATAAGGCTAGTCCGTTATCAACTTGAAAAAGTGGCACCGAGTCGGTGCTTTT	chr11:116800998-116801020	chr11	116800453	116801071	ADNP + CTCF	1905
aagcTAATACGACTCACTATAGGCACATCTGGACAGGGTTAGCGTTTTAGAGCTAGAAATAGCAAGTTAAAATAAGGCTAGTCCGTTATCAACTTGAAAAAGTGGCACCGAGTCGGTGCTTTT	chr11:116801005-116801027	chr11	116800453	116801071	ADNP + CTCF	1906
aagcTAATACGACTCACTATAGGTGGGTGATAGACAAGCGAAGGTTTTAGAGCTAGAAATAGCAAGTTAAAATAAGGCTAGTCCGTTATCAACTTGAAAAAGTGGCACCGAGTCGGTGCTTTT	chr8:48128056-48128078	chr8	48128035	48128653	ADNP + CTCF	1907
aagcTAATACGACTCACTATAGGTCCTGAACCAACAAGATGGTGTTTTAGAGCTAGAAATAGCAAGTTAAAATAAGGCTAGTCCGTTATCAACTTGAAAAAGTGGCACCGAGTCGGTGCTTTT	chr8:48128037-48128059	chr8	48128035	48128653	ADNP + CTCF	1908
aagcTAATACGACTCACTATAGGAAAATTATAGACATTTTTCGTTTTAGAGCTAGAAATAGCAAGTTAAAATAAGGCTAGTCCGTTATCAACTTGAAAAAGTGGCACCGAGTCGGTGCTTTT	chr8:48128575-48128597	chr8	48128035	48128653	ADNP + CTCF	1909
aagcTAATACGACTCACTATAGGATAGACATTTTTCAGGCCTGGTTTTAGAGCTAGAAATAGCAAGTTAAAATAAGGCTAGTCCGTTATCAACTTGAAAAAGTGGCACCGAGTCGGTGCTTTT	chr8:48128582-48128604	chr8	48128035	48128653	ADNP + CTCF	1910
aagcTAATACGACTCACTATAGGTATCTTGTAGATGAAGGCGTGTTTTAGAGCTAGAAATAGCAAGTTAAAATAAGGCTAGTCCGTTATCAACTTGAAAAAGTGGCACCGAGTCGGTGCTTTT	chr6:124505735-124505757	chr6	124505693	124506311	ADNP + CTCF	1911
aagcTAATACGACTCACTATAGGATATCTTGTAGATGAAGGCGGTTTTAGAGCTAGAAATAGCAAGTTAAAATAAGGCTAGTCCGTTATCAACTTGAAAAAGTGGCACCGAGTCGGTGCTTTT	chr6:124505734-124505756	chr6	124505693	124506311	ADNP + CTCF	1912
aagcTAATACGACTCACTATAGGCCTCGTATCTACAGAGGCAGGTTTTAGAGCTAGAAATAGCAAGTTAAAATAAGGCTAGTCCGTTATCAACTTGAAAAAGTGGCACCGAGTCGGTGCTTTT	chr6:124506222-124506244	chr6	124505693	124506311	ADNP + CTCF	1913
aagcTAATACGACTCACTATAGGCAGTTTAGCACTCTAGCTTGTTTTAGAGCTAGAAATAGCAAGTTAAAATAAGGCTAGTCCGTTATCAACTTGAAAAAGTGGCACCGAGTCGGTGCTTTT	chr6:124506255-124506277	chr6	124505693	124506311	ADNP + CTCF	1914
aagcTAATACGACTCACTATAGGCCTGTATTTGGTCCAGAAAGGTTTTAGAGCTAGAAATAGCAAGTTAAAATAAGGCTAGTCCGTTATCAACTTGAAAAAGTGGCACCGAGTCGGTGCTTTT	chr11:63084463-63084485	chr11	63084426	63085044	ADNP + CTCF	1915
aagcTAATACGACTCACTATAGGCCCCTTTCTGGACCAAATACGTTTTAGAGCTAGAAATAGCAAGTTAAAATAAGGCTAGTCCGTTATCAACTTGAAAAAGTGGCACCGAGTCGGTGCTTTT	chr11:63084463-63084485	chr11	63084426	63085044	ADNP + CTCF	1916
aagcTAATACGACTCACTATAGGTTGGATATCGTGAGAAGAAAGTTTTAGAGCTAGAAATAGCAAGTTAAAATAAGGCTAGTCCGTTATCAACTTGAAAAAGTGGCACCGAGTCGGTGCTTTT	chr11:63084961-63084983	chr11	63084426	63085044	ADNP + CTCF	1917
aagcTAATACGACTCACTATAGGCTATTGTTTACAGCACAAGTGTTTTAGAGCTAGAAATAGCAAGTTAAAATAAGGCTAGTCCGTTATCAACTTGAAAAAGTGGCACCGAGTCGGTGCTTTT	chr11:63084980-63085002	chr11	63084426	63085044	ADNP + CTCF	1918
aagcTAATACGACTCACTATAGGTTCTGTTTTACAGTACTGGGGTTTTAGAGCTAGAAATAGCAAGTTAAAATAAGGCTAGTCCGTTATCAACTTGAAAAAGTGGCACCGAGTCGGTGCTTTT	chr11:119326042-119326064	chr11	119325967	119326585	ADNP + CTCF	1919
aagcTAATACGACTCACTATAGGTCAGAGCCAATGAGCATCGTGTTTTAGAGCTAGAAATAGCAAGTTAAAATAAGGCTAGTCCGTTATCAACTTGAAAAAGTGGCACCGAGTCGGTGCTTTT	chr11:119326014-119326036	chr11	119325967	119326585	ADNP + CTCF	1920
aagcTAATACGACTCACTATAGGCCATCCAGTGTACACTAACCGTTTTAGAGCTAGAAATAGCAAGTTAAAATAAGGCTAGTCCGTTATCAACTTGAAAAAGTGGCACCGAGTCGGTGCTTTT	chr11:119326499-119326521	chr11	119325967	119326585	ADNP + CTCF	1921
aagcTAATACGACTCACTATAGGAGTCCTGGTTAGTGTACACGTTTTAGAGCTAGAAATAGCAAGTTAAAATAAGGCTAGTCCGTTATCAACTTGAAAAAGTGGCACCGAGTCGGTGCTTTT	chr11:119326495-119326517	chr11	119325967	119326585	ADNP + CTCF	1922
aagcTAATACGACTCACTATAGGCTGTAACCCAGCAAGTTAGGGTTTTAGAGCTAGAAATAGCAAGTTAAAATAAGGCTAGTCCGTTATCAACTTGAAAAAGTGGCACCGAGTCGGTGCTTTT	chr10:86863194-86863216	chr10	86863193	86863811	ADNP + CTCF	1923
aagcTAATACGACTCACTATAGGTTTAAAACCAGACCACAGCTGTTTTAGAGCTAGAAATAGCAAGTTAAAATAAGGCTAGTCCGTTATCAACTTGAAAAAGTGGCACCGAGTCGGTGCTTTT	chr10:86863231-86863253	chr10	86863193	86863811	ADNP + CTCF	1924
aagcTAATACGACTCACTATAGGCCATTTGCAAACAGCTCCAAGTTTTAGAGCTAGAAATAGCAAGTTAAAATAAGGCTAGTCCGTTATCAACTTGAAAAAGTGGCACCGAGTCGGTGCTTTT	chr10:86863735-86863757	chr10	86863193	86863811	ADNP + CTCF	1925
aagcTAATACGACTCACTATAGGTCCATTTGCAAACAGCTCCAGTTTTAGAGCTAGAAATAGCAAGTTAAAATAAGGCTAGTCCGTTATCAACTTGAAAAAGTGGCACCGAGTCGGTGCTTTT	chr10:86863736-86863758	chr10	86863193	86863811	ADNP + CTCF	1926
aagcTAATACGACTCACTATAGGCCATAGACTCATAGGGACTGGTTTTAGAGCTAGAAATAGCAAGTTAAAATAAGGCTAGTCCGTTATCAACTTGAAAAAGTGGCACCGAGTCGGTGCTTTT	chr10:61730142-61730164	chr10	61730071	61730689	ADNP + CTCF	1927
aagcTAATACGACTCACTATAGGCCACAGTCCCTATGAGTCTAGTTTTAGAGCTAGAAATAGCAAGTTAAAATAAGGCTAGTCCGTTATCAACTTGAAAAAGTGGCACCGAGTCGGTGCTTTT	chr10:61730142-61730164	chr10	61730071	61730689	ADNP + CTCF	1928
aagcTAATACGACTCACTATAGGCCTGTCTGGGGGGGGGGTAGGTTTTAGAGCTAGAAATAGCAAGTTAAAATAAGGCTAGTCCGTTATCAACTTGAAAAAGTGGCACCGAGTCGGTGCTTTT	chr10:61730599-61730621	chr10	61730071	61730689	ADNP + CTCF	1929
aagcTAATACGACTCACTATAGGCTGTCTGGGGGGGGGGTAGGGTTTTAGAGCTAGAAATAGCAAGTTAAAATAAGGCTAGTCCGTTATCAACTTGAAAAAGTGGCACCGAGTCGGTGCTTTT	chr10:61730600-61730622	chr10	61730071	61730689	ADNP + CTCF	1930
aagcTAATACGACTCACTATAGGACTACAAGATGCAGTCAAAGTTTTAGAGCTAGAAATAGCAAGTTAAAATAAGGCTAGTCCGTTATCAACTTGAAAAAGTGGCACCGAGTCGGTGCTTTT	chr3:89819389-89819411	chr3	89819367	89819985	ADNP + CTCF	1931
aagcTAATACGACTCACTATAGGTGACTGCATCTTGTAGTCGGGTTTTAGAGCTAGAAATAGCAAGTTAAAATAAGGCTAGTCCGTTATCAACTTGAAAAAGTGGCACCGAGTCGGTGCTTTT	chr3:89819384-89819406	chr3	89819367	89819985	ADNP + CTCF	1932
aagcTAATACGACTCACTATAGGGGAGAATGAAGTGTCGGAGGTTTTAGAGCTAGAAATAGCAAGTTAAAATAAGGCTAGTCCGTTATCAACTTGAAAAAGTGGCACCGAGTCGGTGCTTTT	chr3:89819910-89819932	chr3	89819367	89819985	ADNP + CTCF	1933
aagcTAATACGACTCACTATAGGTGTCTGGGAGAATGAAGTGTGTTTTAGAGCTAGAAATAGCAAGTTAAAATAAGGCTAGTCCGTTATCAACTTGAAAAAGTGGCACCGAGTCGGTGCTTTT	chr3:89819915-89819937	chr3	89819367	89819985	ADNP + CTCF	1934
aagcTAATACGACTCACTATAGGACACATGCGCACTTCTAGATGTTTTAGAGCTAGAAATAGCAAGTTAAAATAAGGCTAGTCCGTTATCAACTTGAAAAAGTGGCACCGAGTCGGTGCTTTT	chr16:35716219-35716241	chr16	35716183	35716801	ADNP + CTCF	1935
aagcTAATACGACTCACTATAGGAAAGTCTGCATGTGATTCCAGTTTTAGAGCTAGAAATAGCAAGTTAAAATAAGGCTAGTCCGTTATCAACTTGAAAAAGTGGCACCGAGTCGGTGCTTTT	chr16:35716251-35716273	chr16	35716183	35716801	ADNP + CTCF	1936
aagcTAATACGACTCACTATAGGCATTCTCTTTTTCCAGCACCGTTTTAGAGCTAGAAATAGCAAGTTAAAATAAGGCTAGTCCGTTATCAACTTGAAAAAGTGGCACCGAGTCGGTGCTTTT	chr16:35716718-35716740	chr16	35716183	35716801	ADNP + CTCF	1937
aagcTAATACGACTCACTATAGGTTAAATTCCCTCCTGGTGCGTTTTAGAGCTAGAAATAGCAAGTTAAAATAAGGCTAGTCCGTTATCAACTTGAAAAAGTGGCACCGAGTCGGTGCTTTT	chr16:35716730-35716752	chr16	35716183	35716801	ADNP + CTCF	1938
aagcTAATACGACTCACTATAGGTGGGGCCATGCTGGCCAAGGTTTTAGAGCTAGAAATAGCAAGTTAAAATAAGGCTAGTCCGTTATCAACTTGAAAAAGTGGCACCGAGTCGGTGCTTTT	chr10:56404088-56404110	chr10	56404063	56404681	ADNP + CTCF	1939
aagcTAATACGACTCACTATAGGTCAGGACCACTTGGCCAGCAGTTTTAGAGCTAGAAATAGCAAGTTAAAATAAGGCTAGTCCGTTATCAACTTGAAAAAGTGGCACCGAGTCGGTGCTTTT	chr10:56404094-56404116	chr10	56404063	56404681	ADNP + CTCF	1940
aagcTAATACGACTCACTATAGGCGCCTTTAATCCCAGCACTTGTTTTAGAGCTAGAAATAGCAAGTTAAAATAAGGCTAGTCCGTTATCAACTTGAAAAAGTGGCACCGAGTCGGTGCTTTT	chr1:187932501-187932523	chr10	56404063	56404681	ADNP + CTCF	1941
aagcTAATACGACTCACTATAGGCGCCTTTAATCCCAGCACTTGTTTTAGAGCTAGAAATAGCAAGTTAAAATAAGGCTAGTCCGTTATCAACTTGAAAAAGTGGCACCGAGTCGGTGCTTTT	chr1:86220729-86220751	chr10	56404063	56404681	ADNP + CTCF	1942
aagcTAATACGACTCACTATAGGCCTCAGACAGCACTAAAAGGGTTTTAGAGCTAGAAATAGCAAGTTAAAATAAGGCTAGTCCGTTATCAACTTGAAAAAGTGGCACCGAGTCGGTGCTTTT	chr11:101721294-101721316	chr11	101721270	101721888	ADNP + CTCF	1943
aagcTAATACGACTCACTATAGGTCCTCAGACAGCACTAAAAGGTTTTAGAGCTAGAAATAGCAAGTTAAAATAAGGCTAGTCCGTTATCAACTTGAAAAAGTGGCACCGAGTCGGTGCTTTT	chr11:101721293-101721315	chr11	101721270	101721888	ADNP + CTCF	1944
aagcTAATACGACTCACTATAGGGGCAAGGGAGACAGCTCAGGTTTTAGAGCTAGAAATAGCAAGTTAAAATAAGGCTAGTCCGTTATCAACTTGAAAAAGTGGCACCGAGTCGGTGCTTTT	chrX:74431200-74431222	chr11	101721270	101721888	ADNP + CTCF	1945
aagcTAATACGACTCACTATAGGGGCAAGGGAGACAGCTCAGGTTTTAGAGCTAGAAATAGCAAGTTAAAATAAGGCTAGTCCGTTATCAACTTGAAAAAGTGGCACCGAGTCGGTGCTTTT	chr7:133924962-133924984	chr11	101721270	101721888	ADNP + CTCF	1946
aagcTAATACGACTCACTATAGGTCATCCATTGGGAGGCTCTTGTTTTAGAGCTAGAAATAGCAAGTTAAAATAAGGCTAGTCCGTTATCAACTTGAAAAAGTGGCACCGAGTCGGTGCTTTT	chr5:125361375-125361397	chr5	125361315	125361933	ADNP + CTCF	1947
aagcTAATACGACTCACTATAGGTCTCTGGTTCGTAAATAATAGTTTTAGAGCTAGAAATAGCAAGTTAAAATAAGGCTAGTCCGTTATCAACTTGAAAAAGTGGCACCGAGTCGGTGCTTTT	chr5:125361342-125361364	chr5	125361315	125361933	ADNP + CTCF	1948
aagcTAATACGACTCACTATAGGCCCCTGCTCCAGTCCCACAGTTTTAGAGCTAGAAATAGCAAGTTAAAATAAGGCTAGTCCGTTATCAACTTGAAAAAGTGGCACCGAGTCGGTGCTTTT	chr5:125361849-125361871	chr5	125361315	125361933	ADNP + CTCF	1949
aagcTAATACGACTCACTATAGGTCGCCATGTGGGACTGGAGCGTTTTAGAGCTAGAAATAGCAAGTTAAAATAAGGCTAGTCCGTTATCAACTTGAAAAAGTGGCACCGAGTCGGTGCTTTT	chr5:125361846-125361868	chr5	125361315	125361933	ADNP + CTCF	1950
aagcTAATACGACTCACTATAGGAAAACTATAACCATTACCAGGTTTTAGAGCTAGAAATAGCAAGTTAAAATAAGGCTAGTCCGTTATCAACTTGAAAAAGTGGCACCGAGTCGGTGCTTTT	chr16:31190838-31190860	chr16	31190794	31191412	ADNP + CTCF	1951
aagcTAATACGACTCACTATAGGATAGATGCAACCTCTGGTAAGTTTTAGAGCTAGAAATAGCAAGTTAAAATAAGGCTAGTCCGTTATCAACTTGAAAAAGTGGCACCGAGTCGGTGCTTTT	chr16:31190828-31190850	chr16	31190794	31191412	ADNP + CTCF	1952
aagcTAATACGACTCACTATAGGCCTGTTTGATTCCTGAGAACGTTTTAGAGCTAGAAATAGCAAGTTAAAATAAGGCTAGTCCGTTATCAACTTGAAAAAGTGGCACCGAGTCGGTGCTTTT	chr16:31191329-31191351	chr16	31190794	31191412	ADNP + CTCF	1953
aagcTAATACGACTCACTATAGGCCAGTTCTCAGGAATCAAACGTTTTAGAGCTAGAAATAGCAAGTTAAAATAAGGCTAGTCCGTTATCAACTTGAAAAAGTGGCACCGAGTCGGTGCTTTT	chr16:31191329-31191351	chr16	31190794	31191412	ADNP + CTCF	1954
aagcTAATACGACTCACTATAGGTACCTTAGGTTCCTGAATGGTTTTAGAGCTAGAAATAGCAAGTTAAAATAAGGCTAGTCCGTTATCAACTTGAAAAAGTGGCACCGAGTCGGTGCTTTT	chr11:51867671-51867693	chr11	51867662	51868280	ADNP + CTCF	1955
aagcTAATACGACTCACTATAGGCTTCACCTCTTGTAGAGCTTGTTTTAGAGCTAGAAATAGCAAGTTAAAATAAGGCTAGTCCGTTATCAACTTGAAAAAGTGGCACCGAGTCGGTGCTTTT	chr11:51867731-51867753	chr11	51867662	51868280	ADNP + CTCF	1956
aagcTAATACGACTCACTATAGGTGTAGAGGCAGAAGCACATAGTTTTAGAGCTAGAAATAGCAAGTTAAAATAAGGCTAGTCCGTTATCAACTTGAAAAAGTGGCACCGAGTCGGTGCTTTT	chr11:51868198-51868220	chr11	51867662	51868280	ADNP + CTCF	1957
aagcTAATACGACTCACTATAGGATCACTATTTAGCTGAGGAGTTTTAGAGCTAGAAATAGCAAGTTAAAATAAGGCTAGTCCGTTATCAACTTGAAAAAGTGGCACCGAGTCGGTGCTTTT	chr11:51868221-51868243	chr11	51867662	51868280	ADNP + CTCF	1958
aagcTAATACGACTCACTATAGGAATCTTTCCTAGTCCTGGCGTTTTAGAGCTAGAAATAGCAAGTTAAAATAAGGCTAGTCCGTTATCAACTTGAAAAAGTGGCACCGAGTCGGTGCTTTT	chr16:33371535-33371557	chr16	33371506	33372124	ADNP + CTCF	1959
aagcTAATACGACTCACTATAGGGGTATCCTTTAGCTGCATAGTTTTAGAGCTAGAAATAGCAAGTTAAAATAAGGCTAGTCCGTTATCAACTTGAAAAAGTGGCACCGAGTCGGTGCTTTT	chr16:33371567-33371589	chr16	33371506	33372124	ADNP + CTCF	1960
aagcTAATACGACTCACTATAGGTGGTCAGTTTGTCTTTATTGTTTTAGAGCTAGAAATAGCAAGTTAAAATAAGGCTAGTCCGTTATCAACTTGAAAAAGTGGCACCGAGTCGGTGCTTTT	chr1:133401718-133401740	chr16	33371506	33372124	ADNP + CTCF	1961
aagcTAATACGACTCACTATAGGTGGTCAGTTTGTCTTTATTGTTTTAGAGCTAGAAATAGCAAGTTAAAATAAGGCTAGTCCGTTATCAACTTGAAAAAGTGGCACCGAGTCGGTGCTTTT	chr16:33372052-33372074	chr16	33371506	33372124	ADNP + CTCF	1962
aagcTAATACGACTCACTATAGGAATTATTTTGCCCGGTGTGGGTTTTAGAGCTAGAAATAGCAAGTTAAAATAAGGCTAGTCCGTTATCAACTTGAAAAAGTGGCACCGAGTCGGTGCTTTT	chr9:64284986-64285008	chr9	64284912	64285530	ADNP + CTCF	1963
aagcTAATACGACTCACTATAGGATTAATTATTTTGCCCGGTGGTTTTAGAGCTAGAAATAGCAAGTTAAAATAAGGCTAGTCCGTTATCAACTTGAAAAAGTGGCACCGAGTCGGTGCTTTT	chr9:64284983-64285005	chr9	64284912	64285530	ADNP + CTCF	1964
aagcTAATACGACTCACTATAGGAACTTCTGAAAGCTATTCTTGTTTTAGAGCTAGAAATAGCAAGTTAAAATAAGGCTAGTCCGTTATCAACTTGAAAAAGTGGCACCGAGTCGGTGCTTTT	chr9:64285444-64285466	chr9	64284912	64285530	ADNP + CTCF	1965
aagcTAATACGACTCACTATAGGACACTGTGTGTGAGTACATGGTTTTAGAGCTAGAAATAGCAAGTTAAAATAAGGCTAGTCCGTTATCAACTTGAAAAAGTGGCACCGAGTCGGTGCTTTT	chr9:64285470-64285492	chr9	64284912	64285530	ADNP + CTCF	1966
aagcTAATACGACTCACTATAGGTTCGGTTTCCAGCTGTTAATGTTTTAGAGCTAGAAATAGCAAGTTAAAATAAGGCTAGTCCGTTATCAACTTGAAAAAGTGGCACCGAGTCGGTGCTTTT	chr5:146944492-146944514	chr5	146944460	146945078	ADNP + CTCF	1967
aagcTAATACGACTCACTATAGGACAGCTGGAAACCGAACAGAGTTTTAGAGCTAGAAATAGCAAGTTAAAATAAGGCTAGTCCGTTATCAACTTGAAAAAGTGGCACCGAGTCGGTGCTTTT	chr5:146944485-146944507	chr5	146944460	146945078	ADNP + CTCF	1968
aagcTAATACGACTCACTATAGGTTTAGCACAACAAACATTGAGTTTTAGAGCTAGAAATAGCAAGTTAAAATAAGGCTAGTCCGTTATCAACTTGAAAAAGTGGCACCGAGTCGGTGCTTTT	chr5:146944991-146945013	chr5	146944460	146945078	ADNP + CTCF	1969
aagcTAATACGACTCACTATAGGCTTAGACCACTAAGTAAGAGGTTTTAGAGCTAGAAATAGCAAGTTAAAATAAGGCTAGTCCGTTATCAACTTGAAAAAGTGGCACCGAGTCGGTGCTTTT	chr5:146945023-146945045	chr5	146944460	146945078	ADNP + CTCF	1970
aagcTAATACGACTCACTATAGGATGATGACATGCTTGATTAGTTTTAGAGCTAGAAATAGCAAGTTAAAATAAGGCTAGTCCGTTATCAACTTGAAAAAGTGGCACCGAGTCGGTGCTTTT	chr19:41492956-41492978	chr19	41492925	41493543	ADNP + CTCF	1971
aagcTAATACGACTCACTATAGGAGATGATGACATGCTTGATTGTTTTAGAGCTAGAAATAGCAAGTTAAAATAAGGCTAGTCCGTTATCAACTTGAAAAAGTGGCACCGAGTCGGTGCTTTT	chr19:41492955-41492977	chr19	41492925	41493543	ADNP + CTCF	1972
aagcTAATACGACTCACTATAGGAGGAGCAGAGCAGAGTCTTGGTTTTAGAGCTAGAAATAGCAAGTTAAAATAAGGCTAGTCCGTTATCAACTTGAAAAAGTGGCACCGAGTCGGTGCTTTT	chr19:41493461-41493483	chr19	41492925	41493543	ADNP + CTCF	1973
aagcTAATACGACTCACTATAGGGAGCAGAGCAGAGTCTTGAGTTTTAGAGCTAGAAATAGCAAGTTAAAATAAGGCTAGTCCGTTATCAACTTGAAAAAGTGGCACCGAGTCGGTGCTTTT	chr19:41493462-41493484	chr19	41492925	41493543	ADNP + CTCF	1974
aagcTAATACGACTCACTATAGGCAGCCTTTCTACACAGCTGCGTTTTAGAGCTAGAAATAGCAAGTTAAAATAAGGCTAGTCCGTTATCAACTTGAAAAAGTGGCACCGAGTCGGTGCTTTT	chr8:122483823-122483845	chr8	122483763	122484381	ADNP + CTCF	1975
aagcTAATACGACTCACTATAGGCTTTCTACACAGCTGCAGGCGTTTTAGAGCTAGAAATAGCAAGTTAAAATAAGGCTAGTCCGTTATCAACTTGAAAAAGTGGCACCGAGTCGGTGCTTTT	chr8:122483827-122483849	chr8	122483763	122484381	ADNP + CTCF	1976
aagcTAATACGACTCACTATAGGAGGAGTATTGACCTGCTACAGTTTTAGAGCTAGAAATAGCAAGTTAAAATAAGGCTAGTCCGTTATCAACTTGAAAAAGTGGCACCGAGTCGGTGCTTTT	chr8:122484294-122484316	chr8	122483763	122484381	ADNP + CTCF	1977
aagcTAATACGACTCACTATAGGCCAAGATCCTTCCTTGTAGCGTTTTAGAGCTAGAAATAGCAAGTTAAAATAAGGCTAGTCCGTTATCAACTTGAAAAAGTGGCACCGAGTCGGTGCTTTT	chr8:122484305-122484327	chr8	122483763	122484381	ADNP + CTCF	1978
aagcTAATACGACTCACTATAGGCTCCTTTTCTTACTGATGAAGTTTTAGAGCTAGAAATAGCAAGTTAAAATAAGGCTAGTCCGTTATCAACTTGAAAAAGTGGCACCGAGTCGGTGCTTTT	chr8:88240527-88240549	chr8	88240525	88241143	ADNP + CTCF	1979
aagcTAATACGACTCACTATAGGTTCTACCTTCTTCACACAGAGTTTTAGAGCTAGAAATAGCAAGTTAAAATAAGGCTAGTCCGTTATCAACTTGAAAAAGTGGCACCGAGTCGGTGCTTTT	chr8:88240573-88240595	chr8	88240525	88241143	ADNP + CTCF	1980
aagcTAATACGACTCACTATAGGTACCCAGCACTATAAAAGAAGTTTTAGAGCTAGAAATAGCAAGTTAAAATAAGGCTAGTCCGTTATCAACTTGAAAAAGTGGCACCGAGTCGGTGCTTTT	chr8:88241071-88241093	chr8	88240525	88241143	ADNP + CTCF	1981
aagcTAATACGACTCACTATAGGAGTCCTTTCTTTTATAGTGCGTTTTAGAGCTAGAAATAGCAAGTTAAAATAAGGCTAGTCCGTTATCAACTTGAAAAAGTGGCACCGAGTCGGTGCTTTT	chr8:88241068-88241090	chr8	88240525	88241143	ADNP + CTCF	1982
aagcTAATACGACTCACTATAGGCTTTTCTGATTAGCAACACAGTTTTAGAGCTAGAAATAGCAAGTTAAAATAAGGCTAGTCCGTTATCAACTTGAAAAAGTGGCACCGAGTCGGTGCTTTT	chr2:150741904-150741926	chr2	150741861	150742479	ADNP + CTCF	1983
aagcTAATACGACTCACTATAGGTGTTGCTAATCAGAAAAGAAGTTTTAGAGCTAGAAATAGCAAGTTAAAATAAGGCTAGTCCGTTATCAACTTGAAAAAGTGGCACCGAGTCGGTGCTTTT	chr2:150741909-150741931	chr2	150741861	150742479	ADNP + CTCF	1984
aagcTAATACGACTCACTATAGGACAGGCAGAGCTTTAGGGTGGTTTTAGAGCTAGAAATAGCAAGTTAAAATAAGGCTAGTCCGTTATCAACTTGAAAAAGTGGCACCGAGTCGGTGCTTTT	chr2:150742396-150742418	chr2	150741861	150742479	ADNP + CTCF	1985
aagcTAATACGACTCACTATAGGACAGGCAGAGCTTTAGGGTGTTTTAGAGCTAGAAATAGCAAGTTAAAATAAGGCTAGTCCGTTATCAACTTGAAAAAGTGGCACCGAGTCGGTGCTTTT	chr2:150742397-150742419	chr2	150741861	150742479	ADNP + CTCF	1986
aagcTAATACGACTCACTATAGGAAAAGAAACTGCTCTGCTTAGTTTTAGAGCTAGAAATAGCAAGTTAAAATAAGGCTAGTCCGTTATCAACTTGAAAAAGTGGCACCGAGTCGGTGCTTTT	chr13:98868954-98868976	chr13	98868904	98869522	ADNP + CTCF	1987
aagcTAATACGACTCACTATAGGAAAAGAAACTGCTCTGCTTAGTTTTAGAGCTAGAAATAGCAAGTTAAAATAAGGCTAGTCCGTTATCAACTTGAAAAAGTGGCACCGAGTCGGTGCTTTT	chr13:98868954-98868976	chr13	98868904	98869522	ADNP + CTCF	1988
aagcTAATACGACTCACTATAGGTCCCTTTCTCTGAGGAGAAGGTTTTAGAGCTAGAAATAGCAAGTTAAAATAAGGCTAGTCCGTTATCAACTTGAAAAAGTGGCACCGAGTCGGTGCTTTT	chr14:29414926-29414948	chr13	98868904	98869522	ADNP + CTCF	1989
aagcTAATACGACTCACTATAGGTCCCTTTCTCTGAGGAGAAGGTTTTAGAGCTAGAAATAGCAAGTTAAAATAAGGCTAGTCCGTTATCAACTTGAAAAAGTGGCACCGAGTCGGTGCTTTT	chr14:29414926-29414948	chr13	98868904	98869522	ADNP + CTCF	1990
aagcTAATACGACTCACTATAGGCTTGTCAAGGTTACAAGCTTGTTTTAGAGCTAGAAATAGCAAGTTAAAATAAGGCTAGTCCGTTATCAACTTGAAAAAGTGGCACCGAGTCGGTGCTTTT	chr8:122371876-122371898	chr8	122371849	122372467	ADNP + CTCF	1991
aagcTAATACGACTCACTATAGGAACCTTGACAAGTCACTCCTGTTTTAGAGCTAGAAATAGCAAGTTAAAATAAGGCTAGTCCGTTATCAACTTGAAAAAGTGGCACCGAGTCGGTGCTTTT	chr8:122371887-122371909	chr8	122371849	122372467	ADNP + CTCF	1992
aagcTAATACGACTCACTATAGGGTGTTTTCAATTAATGACTGTTTTAGAGCTAGAAATAGCAAGTTAAAATAAGGCTAGTCCGTTATCAACTTGAAAAAGTGGCACCGAGTCGGTGCTTTT	chr8:122372378-122372400	chr8	122371849	122372467	ADNP + CTCF	1993
aagcTAATACGACTCACTATAGGTTTTCAATTAATGACTTGGAGTTTTAGAGCTAGAAATAGCAAGTTAAAATAAGGCTAGTCCGTTATCAACTTGAAAAAGTGGCACCGAGTCGGTGCTTTT	chr8:122372382-122372404	chr8	122371849	122372467	ADNP + CTCF	1994
aagcTAATACGACTCACTATAGGGGATTATAGATACATCCGTGTTTTAGAGCTAGAAATAGCAAGTTAAAATAAGGCTAGTCCGTTATCAACTTGAAAAAGTGGCACCGAGTCGGTGCTTTT	chr1:75021101-75021123	chr1	75021101	75021719	ADNP + CTCF	1995
aagcTAATACGACTCACTATAGGTGCAGATTGAGTTCATCAGCGTTTTAGAGCTAGAAATAGCAAGTTAAAATAAGGCTAGTCCGTTATCAACTTGAAAAAGTGGCACCGAGTCGGTGCTTTT	chr1:75021168-75021190	chr1	75021101	75021719	ADNP + CTCF	1996
aagcTAATACGACTCACTATAGGCAGAAGTGTGCTACTGTGCCGTTTTAGAGCTAGAAATAGCAAGTTAAAATAAGGCTAGTCCGTTATCAACTTGAAAAAGTGGCACCGAGTCGGTGCTTTT	chr1:75021641-75021663	chr1	75021101	75021719	ADNP + CTCF	1997
aagcTAATACGACTCACTATAGGACATTTTTCCATAGAAATGCGTTTTAGAGCTAGAAATAGCAAGTTAAAATAAGGCTAGTCCGTTATCAACTTGAAAAAGTGGCACCGAGTCGGTGCTTTT	chr1:75021669-75021691	chr1	75021101	75021719	ADNP + CTCF	1998
aagcTAATACGACTCACTATAGGACATTTTACATCCCCTGAGGTTTTAGAGCTAGAAATAGCAAGTTAAAATAAGGCTAGTCCGTTATCAACTTGAAAAAGTGGCACCGAGTCGGTGCTTTT	chr8:95308729-95308751	chr8	95308710	95309328	ADNP + CTCF	1999
aagcTAATACGACTCACTATAGGTGACATTTTACATCCCCTGAGTTTTAGAGCTAGAAATAGCAAGTTAAAATAAGGCTAGTCCGTTATCAACTTGAAAAAGTGGCACCGAGTCGGTGCTTTT	chr8:95308730-95308752	chr8	95308710	95309328	ADNP + CTCF	2000
[truncated: 4,000 more rows]
